# Supplementary material for: Azooxanthellate Palythoa (Cnidaria: Anthozoa) Genomes Reveal Toxin-related Gene Clusters and Loss of Neuronal Genes in Hexacorals
Source: Genome Biol Evol. 2024 Sep 6;16(9):evae197. doi: 10.1093/gbe/evae197 (PMC11413580; doi:10.1093/gbe/evae197)
Supplement: evae197_Supplementary_Data [file evae197_supplementary_data.zip]

Archive with 11 entries (7 files):
- Yoshioka_et_al_Suppl_Data_Orthogroups.tsv
- Yoshioka_et_al_Suppl_materials0717/
- Yoshioka_et_al_Suppl_materials0717/Yoshioka_et_al_Suppl_materials0717/
- Yoshioka_et_al_Suppl_materials0717/Yoshioka_et_al_Suppl_materials0717/.DS_Store
- Yoshioka_et_al_Suppl_materials0717/Yoshioka_et_al_Suppl_materials0717/Yoshioka_et_al_Suppl_materials_rev0717.pdf
- Yoshioka_et_al_Suppl_materials0717/Yoshioka_et_al_Suppl_materials0717/Yoshioka_Suppl_tableS1-S9_0712.xlsx
- Yoshioka_et_al_Suppl_materials0717/__MACOSX/
- Yoshioka_et_al_Suppl_materials0717/__MACOSX/Yoshioka_et_al_Suppl_materials0717/
- Yoshioka_et_al_Suppl_materials0717/__MACOSX/Yoshioka_et_al_Suppl_materials0717/._.DS_Store
- Yoshioka_et_al_Suppl_materials0717/__MACOSX/Yoshioka_et_al_Suppl_materials0717/._Yoshioka_et_al_Suppl_materials_rev0717.pdf
- Yoshioka_et_al_Suppl_materials0717/__MACOSX/Yoshioka_et_al_Suppl_materials0717/._Yoshioka_Suppl_tableS1-S9_0712.xlsx
