# Supplementary material for: Azooxanthellate Palythoa (Cnidaria: Anthozoa) Genomes Reveal Toxin-related Gene Clusters and Loss of Neuronal Genes in Hexacorals
Source: Genome Biol Evol. 2024 Sep 6;16(9):evae197. doi: 10.1093/gbe/evae197 (PMC11413580; doi:10.1093/gbe/evae197)
Supplement: evae197_Supplementary_Data [file evae197_supplementary_data.zip › Yoshioka_et_al_Suppl_Data_Orthogroups.tsv]

Orthogroup	acer	adig	amil	aten	dgig	edia	nvec	ofav	pcar	pdam	plob	pmea	pmiz	pumb	pvar	xnin	zoan
OG0000000	acer_002907_3400.p1, acer_002908_3401.p1, acer_003521_3103.p1, acer_003647_4048.p1, acer_003654_4047.p1, acer_003723_3796.p1, acer_003786_3938.p1, acer_003851_4028.p1, acer_003949_3798.p1, acer_004076_4098.p1, acer_004289_4423.p1, acer_004564_4422.p1, acer_004821_5300.p1, acer_005184_5255.p1, acer_005672_5866.p1, acer_006760_6615.p1, acer_006873_6730.p1, acer_006874_6731.p1, acer_006976_6719.p1, …	adig_XM_015891681.1, adig_XM_015891787.1, adig_XM_015891894.1, adig_XM_015892019.1, adig_XM_015892067.1, adig_XM_015892068.1, adig_XM_015892110.1, adig_XM_015892123.1, adig_XM_015892286.1, adig_XM_015892339.1, adig_XM_015892522.1, adig_XM_015892524.1, adig_XM_015892531.1, adig_XM_015892695.1, adig_XM_015892863.1, adig_XM_015893176.1, adig_XM_015893177.1, adig_XM_015893178.1, adig_XM_015893272.1, …	amil_XM_029324375.2, amil_XM_029324654.2, amil_XM_029324656.2, amil_XM_029325232.2, amil_XM_029325352.2, amil_XM_029325463.2, amil_XM_029325570.2, amil_XM_029325702.2, amil_XM_029325735.2, amil_XM_029326363.2, amil_XM_029326589.2, amil_XM_029326640.2, amil_XM_029326641.2, amil_XM_029327319.2, amil_XM_029327320.2, amil_XM_029327474.2, amil_XM_029327502.2, amil_XM_029327505.2, amil_XM_029327562.2, …	aten_XM_031692737.1, aten_XM_031692738.1, aten_XM_031693157.1, aten_XM_031693158.1, aten_XM_031693159.1, aten_XM_031693176.1, aten_XM_031693177.1, aten_XM_031693189.1, aten_XM_031693671.1, aten_XM_031694410.1, aten_XM_031694706.1, aten_XM_031694762.1, aten_XM_031695216.1, aten_XM_031695217.1, aten_XM_031695218.1, aten_XM_031695825.1, aten_XM_031696049.1, aten_XM_031696469.1, aten_XM_031696820.1, …	dgig_XM_028534845.1, dgig_XM_028535168.1, dgig_XM_028536096.1, dgig_XM_028536819.1, dgig_XM_028537383.1, dgig_XM_028538589.1, dgig_XM_028538593.1, dgig_XM_028538594.1, dgig_XM_028538694.1, dgig_XM_028539091.1, dgig_XM_028539508.1, dgig_XM_028539884.1, dgig_XM_028539893.1, dgig_XM_028543027.1, dgig_XM_028543028.1, dgig_XM_028546317.1, dgig_XM_028546319.1, dgig_XM_028548121.1, dgig_XM_028548122.1, …	edia_XM_021036658.1, edia_XM_021040290.1, edia_XM_021040359.1, edia_XM_021041662.1, edia_XM_021042749.1, edia_XM_021043374.2, edia_XM_021043797.1, edia_XM_021044275.1, edia_XM_021044382.1, edia_XM_021044855.1, edia_XM_021045565.2, edia_XM_021045604.2, edia_XM_021045948.1, edia_XM_021046571.2, edia_XM_021048143.2, edia_XM_021048228.1, edia_XM_021048229.1, edia_XM_021048343.1, edia_XM_021048683.1, …	nvec_XM_032367168.2, nvec_XM_032369867.2, nvec_XM_032369871.1, nvec_XM_032370086.2, nvec_XM_032370629.2, nvec_XM_032371079.1, nvec_XM_032371081.1, nvec_XM_032372193.2, nvec_XM_032372683.2, nvec_XM_032372684.2, nvec_XM_032373052.2, nvec_XM_032373142.2, nvec_XM_032373534.2, nvec_XM_032374647.1, nvec_XM_032374678.2, nvec_XM_032376191.2, nvec_XM_032379602.2, nvec_XM_048720115.1, nvec_XM_048720235.1, …	ofav_XM_020745125.1, ofav_XM_020745280.1, ofav_XM_020745281.1, ofav_XM_020745282.1, ofav_XM_020745283.1, ofav_XM_020745285.1, ofav_XM_020745767.1, ofav_XM_020745808.1, ofav_XM_020748342.1, ofav_XM_020748512.1, ofav_XM_020748838.1, ofav_XM_020748846.1, ofav_XM_020748847.1, ofav_XM_020748848.1, ofav_XM_020749558.1, ofav_XM_020752119.1, ofav_XM_020752642.1, ofav_XM_020753956.1, ofav_XM_020754038.1, …	pcar_GESO01024397.1.p1, pcar_GESO01031814.1.p1, pcar_GESO01032028.1.p1, pcar_GESO01034637.1.p1, pcar_GESO01036272.1.p1, pcar_GESO01036605.1.p1, pcar_GESO01045788.1.p1, pcar_GESO01047343.1.p1, pcar_GESO01056555.1.p1, pcar_GESO01060232.1.p1, pcar_GESO01064229.1.p1, pcar_GESO01067083.1.p1, pcar_GESO01072211.1.p1, pcar_GESO01072982.1.p1, pcar_GESO01079133.1.p1, pcar_GESO01080103.1.p1, pcar_GESO010801…	pdam_XM_027180319.1, pdam_XM_027180689.1, pdam_XM_027180690.1, pdam_XM_027182311.1, pdam_XM_027182726.1, pdam_XM_027186826.1, pdam_XM_027186829.1, pdam_XM_027187364.1, pdam_XM_027187366.1, pdam_XM_027187367.1, pdam_XM_027189201.1, pdam_XM_027189247.1, pdam_XM_027190001.1, pdam_XM_027190602.1, pdam_XM_027192385.1, pdam_XM_027192708.1, pdam_XM_027193774.1, pdam_XM_027194176.1, pdam_XM_027194891.1, …	plob_1_mrna_PLOB_00000117_341, plob_1_mrna_PLOB_00000529_191, plob_1_mrna_PLOB_00000622_4878, plob_1_mrna_PLOB_00000661_4913, plob_1_mrna_PLOB_00000756_4993, plob_1_mrna_PLOB_00000759_4994, plob_1_mrna_PLOB_00002020_24738, plob_1_mrna_PLOB_00002316_24985, plob_1_mrna_PLOB_00004823_5487, plob_1_mrna_PLOB_00004838_5710, plob_1_mrna_PLOB_00004902_26473, plob_1_mrna_PLOB_00005890_27301, plob_1_mrna_P…	pmea_1_mrna_PMEA_00000585_744, pmea_1_mrna_PMEA_00005590_11613, pmea_1_mrna_PMEA_00005604_11619, pmea_1_mrna_PMEA_00005806_11752, pmea_1_mrna_PMEA_00006074_11393, pmea_1_mrna_PMEA_00007100_31316, pmea_1_mrna_PMEA_00007120_31329, pmea_1_mrna_PMEA_00007873_31398, pmea_1_mrna_PMEA_00013319_16240, pmea_1_mrna_PMEA_00013904_16581, pmea_1_mrna_PMEA_00014658_17742, pmea_1_mrna_PMEA_00014970_17797, pmea_…	pmiz_c0025.g045.t1.p1, pmiz_c0025.g046.t1.p1, pmiz_c0049.g027.t1.p1, pmiz_c0052.g071.t1.p1, pmiz_c0057.g128.t1.p1, pmiz_c0078.g019.t1.p1, pmiz_c0078.g020.t2.p1, pmiz_c0149.g009.t1.p1, pmiz_c0149.g010.t1.p1, pmiz_c0149.g011.t1.p1, pmiz_c0249.g011.t1.p1, pmiz_c0249.g012.t1.p1, pmiz_c0265.g073.t1.p1, pmiz_c0265.g074.t1.p1, pmiz_c0276.g021.t1.p1, pmiz_c0358.g009.t1.p1, pmiz_c0497.g012.t2.p1, pmiz_c05…	pumb_c0015.g129.t1.p1, pumb_c0016.g035.t1.p1, pumb_c0024.g038.t1.p1, pumb_c0062.g054.t1.p1, pumb_c0062.g055.t1.p1, pumb_c0079.g035.t1.p1, pumb_c0117.g015.t1.p1, pumb_c0195.g010.t1.p1, pumb_c0303.g023.t1.p1, pumb_c0589.g013.t1.p1, pumb_c0589.g014.t1.p1, pumb_c0589.g015.t2.p1, pumb_c0589.g016.t1.p1, pumb_c0589.g017.t1.p1, pumb_c0716.g006.t1.p1, pumb_c0875.g006.t1.p1, pumb_c0890.g001.t1.p1, pumb_c12…	pvar_GCVI01001213.1.p1, pvar_GCVI01001214.1.p1, pvar_GCVI01005478.1.p1, pvar_GCVI01018159.1.p1, pvar_GCVI01018608.1.p1, pvar_GCVI01021250.1.p1, pvar_GCVI01021251.1.p1, pvar_GCVI01023007.1.p1, pvar_GCVI01023267.1.p1, pvar_GCVI01027123.1.p1, pvar_GCVI01027552.1.p1, pvar_GCVI01028232.1.p1, pvar_GCVI01028753.1.p1, pvar_GCVI01028830.1.p1, pvar_GCVI01029644.1.p1, pvar_GCVI01063386.1.p1, pvar_GCVI010649…	xeni_XM_046983117.1, xeni_XM_046984232.1, xeni_XM_046985070.1, xeni_XM_046985071.1, xeni_XM_046985072.1, xeni_XM_046985073.1, xeni_XM_046985075.1, xeni_XM_046985077.1, xeni_XM_046985136.1, xeni_XM_046985834.1, xeni_XM_046989002.1, xeni_XM_046989176.1, xeni_XM_046989185.1, xeni_XM_046992007.1, xeni_XM_046997793.1, xeni_XM_046998199.1, xeni_XM_046999196.1, xeni_XM_046999395.1, xeni_XM_047000021.1, …	zoan_GGTW01023222.1.p1, zoan_GGTW01023223.1.p1, zoan_GGTW01025532.1.p1, zoan_GGTW01025533.1.p1, zoan_GGTW01033673.1.p1, zoan_GGTW01038108.1.p1, zoan_GGTW01055230.1.p1, zoan_GGTW01056229.1.p1, zoan_GGTW01057225.1.p1, zoan_GGTW01058204.1.p1, zoan_GGTW01060387.1.p1, zoan_GGTW01061255.1.p1, zoan_GGTW01065140.1.p1, zoan_GGTW01065754.1.p1, zoan_GGTW01066193.1.p1, zoan_GGTW01069613.1.p1, zoan_GGTW010696…
OG0000001	acer_003163_2992.p1, acer_003238_3238.p1, acer_003426_3326.p1, acer_003431_3325.p1, acer_003882_4038.p1, acer_003972_4006.p1, acer_004060_3977.p1, acer_005029_5010.p1, acer_005265_5284.p1, acer_005266_5283.p1, acer_005325_5858.p1, acer_005467_5353.p1, acer_005483_5525.p1, acer_006876_6733.p1, acer_006877_6734.p1, acer_007488_7516.p1, acer_008069_7979.p1, acer_009370_9448.p1, acer_009386_9210.p1, …	adig_XM_015891678.1, adig_XM_015891679.1, adig_XM_015891782.1, adig_XM_015891788.1, adig_XM_015891965.1, adig_XM_015892014.1, adig_XM_015892015.1, adig_XM_015892136.1, adig_XM_015892253.1, adig_XM_015892297.1, adig_XM_015892298.1, adig_XM_015892644.1, adig_XM_015892691.1, adig_XM_015892984.1, adig_XM_015893041.1, adig_XM_015893042.1, adig_XM_015893400.1, adig_XM_015893680.1, adig_XM_015894240.1, …	amil_XM_029323423.2, amil_XM_029323474.1, amil_XM_029323480.2, amil_XM_029323751.2, amil_XM_029324044.2, amil_XM_029324608.2, amil_XM_029324841.2, amil_XM_029324855.2, amil_XM_029325627.2, amil_XM_029326574.2, amil_XM_029326581.2, amil_XM_029333353.2, amil_XM_029333357.2, amil_XM_029334436.2, amil_XM_029334437.2, amil_XM_029336887.2, amil_XM_029340072.2, amil_XM_029342952.2, amil_XM_029343405.2, …	aten_XM_031692967.1, aten_XM_031693530.1, aten_XM_031693639.1, aten_XM_031693656.1, aten_XM_031696662.1, aten_XM_031699839.1, aten_XM_031702756.1, aten_XM_031703162.1, aten_XM_031704451.1, aten_XM_031704614.1, aten_XM_031705561.1, aten_XM_031708278.1, aten_XM_031708802.1, aten_XM_031709177.1, aten_XM_031711373.1, aten_XM_031712680.1, aten_XM_031712722.1, aten_XM_031713467.1, aten_XM_031714351.1, …	dgig_XM_028538584.1, dgig_XM_028538585.1, dgig_XM_028538607.1, dgig_XM_028538621.1, dgig_XM_028539910.1, dgig_XM_028539988.1, dgig_XM_028541531.1, dgig_XM_028545280.1, dgig_XM_028548134.1, dgig_XM_028548207.1, dgig_XM_028548235.1, dgig_XM_028548272.1, dgig_XM_028550973.1, dgig_XM_028551008.1, dgig_XM_028551482.1, dgig_XM_028551632.1, dgig_XM_028551716.1, dgig_XM_028551747.1, dgig_XM_028552019.1, …	edia_XM_021036743.2, edia_XM_021037867.2, edia_XM_021039844.2, edia_XM_021041006.1, edia_XM_021041583.2, edia_XM_021041661.1, edia_XM_021041930.1, edia_XM_021042871.1, edia_XM_021042872.1, edia_XM_021043719.1, edia_XM_021044946.2, edia_XM_021045156.2, edia_XM_021045436.2, edia_XM_021047523.1, edia_XM_021047795.1, edia_XM_021047899.2, edia_XM_021048742.2, edia_XM_021050750.1, edia_XM_021051370.1, …	nvec_XM_032362469.2, nvec_XM_032362750.2, nvec_XM_032365420.2, nvec_XM_032365573.2, nvec_XM_032368079.2, nvec_XM_032369088.2, nvec_XM_032369872.1, nvec_XM_032370956.1, nvec_XM_032373987.2, nvec_XM_032374650.2, nvec_XM_032377138.2, nvec_XM_032377987.2, nvec_XM_032378055.2, nvec_XM_032379214.1, nvec_XM_032379483.2, nvec_XM_032379529.2, nvec_XM_032379982.2, nvec_XM_032380206.1, nvec_XM_032381247.1, …	ofav_XM_020745711.1, ofav_XM_020746354.1, ofav_XM_020746927.1, ofav_XM_020746929.1, ofav_XM_020746930.1, ofav_XM_020749253.1, ofav_XM_020750999.1, ofav_XM_020752252.1, ofav_XM_020752540.1, ofav_XM_020754054.1, ofav_XM_020754114.1, ofav_XM_020754117.1, ofav_XM_020754500.1, ofav_XM_020754559.1, ofav_XM_020758389.1, ofav_XM_020758392.1, ofav_XM_020758395.1, ofav_XM_020758396.1, ofav_XM_020759143.1, …	pcar_GESO01009623.1.p1, pcar_GESO01012356.1.p1, pcar_GESO01012926.1.p1, pcar_GESO01012928.1.p1, pcar_GESO01015302.1.p1, pcar_GESO01015303.1.p1, pcar_GESO01020246.1.p1, pcar_GESO01020247.1.p1, pcar_GESO01022952.1.p1, pcar_GESO01024635.1.p1, pcar_GESO01024636.1.p1, pcar_GESO01025028.1.p1, pcar_GESO01030025.1.p1, pcar_GESO01030026.1.p1, pcar_GESO01030928.1.p1, pcar_GESO01034337.1.p1, pcar_GESO010378…	pdam_XM_027179740.1, pdam_XM_027180210.1, pdam_XM_027182355.1, pdam_XM_027183291.1, pdam_XM_027183509.1, pdam_XM_027183745.1, pdam_XM_027184111.1, pdam_XM_027191110.1, pdam_XM_027194496.1, pdam_XM_027194620.1, pdam_XM_027196745.1, pdam_XM_027197095.1, pdam_XM_027200507.1, pdam_XM_027201307.1, pdam_XM_027201850.1, pdam_XM_027201976.1	plob_1_mrna_PLOB_00000277_451, plob_1_mrna_PLOB_00000806_5036, plob_1_mrna_PLOB_00002694_5411, plob_1_mrna_PLOB_00002859_5179, plob_1_mrna_PLOB_00003116_25241, plob_1_mrna_PLOB_00003143_25253, plob_1_mrna_PLOB_00003392_25488, plob_1_mrna_PLOB_00003512_25591, plob_1_mrna_PLOB_00003609_25662, plob_1_mrna_PLOB_00003993_26118, plob_1_mrna_PLOB_00005353_26865, plob_1_mrna_PLOB_00005706_27067, plob_1_m…	pmea_1_mrna_PMEA_00000075_393, pmea_1_mrna_PMEA_00000376_603, pmea_1_mrna_PMEA_00000377_604, pmea_1_mrna_PMEA_00002754_9210, pmea_1_mrna_PMEA_00003334_30541, pmea_1_mrna_PMEA_00003531_30684, pmea_1_mrna_PMEA_00004316_30745, pmea_1_mrna_PMEA_00004423_30831, pmea_1_mrna_PMEA_00005345_31039, pmea_1_mrna_PMEA_00005507_11549, pmea_1_mrna_PMEA_00006190_31092, pmea_1_mrna_PMEA_00006191_31093, pmea_1_mrn…	pmiz_c0012.g074.t1.p1, pmiz_c0019.g002.t1.p1, pmiz_c0024.g010.t1.p1, pmiz_c0024.g011.t1.p1, pmiz_c0038.g019.t1.p1, pmiz_c0040.g025.t1.p1, pmiz_c0040.g026.t1.p1, pmiz_c0047.g008.t1.p1, pmiz_c0050.g023.t3.p1, pmiz_c0053.g010.t2.p1, pmiz_c0062.g022.t1.p1, pmiz_c0062.g025.t1.p1, pmiz_c0062.g027.t1.p1, pmiz_c0064.g010.t1.p1, pmiz_c0074.g017.t1.p1, pmiz_c0076.g037.t1.p1, pmiz_c0087.g024.t1.p1, pmiz_c01…	pumb_c0025.g030.t1.p1, pumb_c0026.g042.t1.p1, pumb_c0028.g046.t1.p1, pumb_c0030.g008.t1.p1, pumb_c0056.g048.t1.p1, pumb_c0056.g049.t1.p1, pumb_c0056.g050.t1.p1, pumb_c0058.g015.t1.p1, pumb_c0064.g039.t1.p1, pumb_c0111.g013.t1.p1, pumb_c0117.g018.t1.p1, pumb_c0130.g029.t1.p1, pumb_c0130.g030.t1.p1, pumb_c0224.g001.t2.p1, pumb_c0255.g015.t1.p1, pumb_c0256.g008.t1.p1, pumb_c0273.g004.t1.p1, pumb_c02…	pvar_GCVI01005629.1.p1, pvar_GCVI01006918.1.p1, pvar_GCVI01011056.1.p1, pvar_GCVI01014604.1.p1, pvar_GCVI01014606.1.p1, pvar_GCVI01014607.1.p1, pvar_GCVI01021353.1.p1, pvar_GCVI01021354.1.p1, pvar_GCVI01028336.1.p1, pvar_GCVI01040103.1.p1, pvar_GCVI01059698.1.p1, pvar_GCVI01068478.1.p1, pvar_GCVI01081326.1.p1, pvar_GCVI01095154.1.p1, pvar_GCVI01096012.1.p1, pvar_GCVI01098862.1.p1, pvar_GCVI010993…	xeni_XM_046984163.1, xeni_XM_046985836.1, xeni_XM_046985861.1, xeni_XM_046985900.1, xeni_XM_046985908.1, xeni_XM_046985909.1, xeni_XM_046985975.1, xeni_XM_046989676.1, xeni_XM_046990824.1, xeni_XM_046993654.1, xeni_XM_046994333.1, xeni_XM_046994442.1, xeni_XM_046995196.1, xeni_XM_046995828.1, xeni_XM_046995942.1, xeni_XM_046995943.1, xeni_XM_046995946.1, xeni_XM_046995948.1, xeni_XM_046999249.1, …	zoan_GGTW01004382.1.p1, zoan_GGTW01004383.1.p1, zoan_GGTW01007727.1.p1, zoan_GGTW01011243.1.p1, zoan_GGTW01011597.1.p1, zoan_GGTW01015343.1.p1, zoan_GGTW01018874.1.p1, zoan_GGTW01018875.1.p1, zoan_GGTW01022233.1.p1, zoan_GGTW01025351.1.p1, zoan_GGTW01027844.1.p1, zoan_GGTW01027845.1.p1, zoan_GGTW01031380.1.p1, zoan_GGTW01033083.1.p1, zoan_GGTW01033084.1.p1, zoan_GGTW01036085.1.p1, zoan_GGTW010360…
OG0000002	acer_004600_4310.p1, acer_004684_4334.p1, acer_005367_5747.p1, acer_005368_5748.p1, acer_005426_5812.p1, acer_005433_5813.p1, acer_010678_10572.p1, acer_018654_18712.p1, acer_020658_20708.p1, acer_021743_21901.p1, acer_024211_24236.p1, acer_024788_24802.p1, acer_024857_24770.p1, acer_027544_27596.p1, acer_031400_31376.p1, acer_032106_32113.p1, acer_032114_32115.p1, acer_032115_32114.p1, acer_0321…	adig_XM_015891715.1, adig_XM_015892551.1, adig_XM_015893164.1, adig_XM_015893222.1, adig_XM_015893223.1, adig_XM_015893738.1, adig_XM_015893877.1, adig_XM_015894924.1, adig_XM_015895772.1, adig_XM_015895775.1, adig_XM_015895777.1, adig_XM_015897611.1, adig_XM_015897614.1, adig_XM_015897615.1, adig_XM_015904621.1, adig_XM_015904625.1, adig_XM_015904728.1, adig_XM_015905256.1, adig_XM_015905367.1, …	amil_XM_029325743.2, amil_XM_029326158.2, amil_XM_029332816.2, amil_XM_029342403.2, amil_XM_029349240.2, amil_XM_029351799.2, amil_XM_029353631.2, amil_XM_029355310.2, amil_XM_044306942.1, amil_XM_044307715.1, amil_XM_044309422.1, amil_XM_044309441.1, amil_XM_044309445.1, amil_XM_044309446.1, amil_XM_044309447.1, amil_XM_044309448.1, amil_XM_044309463.1, amil_XM_044309469.1, amil_XM_044309470.1, …	aten_XM_031693407.1, aten_XM_031694072.1, aten_XM_031695737.1, aten_XM_031695766.1, aten_XM_031696361.1, aten_XM_031696362.1, aten_XM_031696563.1, aten_XM_031696566.1, aten_XM_031698132.1, aten_XM_031699581.1, aten_XM_031700087.1, aten_XM_031701031.1, aten_XM_031701080.1, aten_XM_031701084.1, aten_XM_031702324.1, aten_XM_031702837.1, aten_XM_031702887.1, aten_XM_031703010.1, aten_XM_031703011.1, …	dgig_XM_028535057.1, dgig_XM_028535165.1, dgig_XM_028535174.1, dgig_XM_028535175.1, dgig_XM_028535177.1, dgig_XM_028535179.1, dgig_XM_028535180.1, dgig_XM_028535181.1, dgig_XM_028535207.1, dgig_XM_028535208.1, dgig_XM_028535211.1, dgig_XM_028535466.1, dgig_XM_028535551.1, dgig_XM_028535642.1, dgig_XM_028535655.1, dgig_XM_028535656.1, dgig_XM_028535708.1, dgig_XM_028535711.1, dgig_XM_028535712.1, …	edia_XM_021037048.2, edia_XM_021037255.2, edia_XM_021037777.2, edia_XM_021041586.2, edia_XM_021041602.2, edia_XM_021042657.2, edia_XM_021042718.2, edia_XM_021043270.2, edia_XM_021044657.2, edia_XM_021044661.2, edia_XM_021044750.2, edia_XM_021045063.2, edia_XM_021045064.2, edia_XM_021045467.2, edia_XM_021045473.2, edia_XM_021045654.2, edia_XM_021046003.2, edia_XM_021046041.2, edia_XM_021046136.2, …	nvec_XM_001622557.3, nvec_XM_001624384.3, nvec_XM_001632404.3, nvec_XM_001637461.3, nvec_XM_001641288.3, nvec_XM_032362819.2, nvec_XM_032365284.2, nvec_XM_032365395.2, nvec_XM_032367010.2, nvec_XM_032375362.2, nvec_XM_032380163.2, nvec_XM_032380947.2, nvec_XM_048719943.1, nvec_XM_048721450.1, nvec_XM_048723077.1, nvec_XM_048726383.1, nvec_XM_048730281.1, nvec_XM_048732360.1, nvec_XM_048732436.1, …	ofav_XM_020746217.1, ofav_XM_020747969.1, ofav_XM_020747970.1, ofav_XM_020747976.1, ofav_XM_020747983.1, ofav_XM_020748031.1, ofav_XM_020748032.1, ofav_XM_020748033.1, ofav_XM_020748042.1, ofav_XM_020748074.1, ofav_XM_020748075.1, ofav_XM_020748076.1, ofav_XM_020749154.1, ofav_XM_020749155.1, ofav_XM_020749241.1, ofav_XM_020749332.1, ofav_XM_020749333.1, ofav_XM_020750408.1, ofav_XM_020750728.1, …	pcar_GESO01008046.1.p1, pcar_GESO01009791.1.p1, pcar_GESO01009792.1.p1, pcar_GESO01016411.1.p1, pcar_GESO01016412.1.p1, pcar_GESO01019890.1.p1, pcar_GESO01019891.1.p1, pcar_GESO01019892.1.p1, pcar_GESO01022446.1.p1, pcar_GESO01026766.1.p1, pcar_GESO01029107.1.p1, pcar_GESO01030983.1.p1, pcar_GESO01055866.1.p1, pcar_GESO01065439.1.p1, pcar_GESO01072572.1.p1, pcar_GESO01073316.1.p1, pcar_GESO010896…	pdam_XM_027180127.1, pdam_XM_027180144.1, pdam_XM_027180151.1, pdam_XM_027181449.1, pdam_XM_027181453.1, pdam_XM_027181457.1, pdam_XM_027181584.1, pdam_XM_027181601.1, pdam_XM_027181972.1, pdam_XM_027182192.1, pdam_XM_027182381.1, pdam_XM_027182730.1, pdam_XM_027184161.1, pdam_XM_027184186.1, pdam_XM_027184729.1, pdam_XM_027186071.1, pdam_XM_027186072.1, pdam_XM_027186081.1, pdam_XM_027186082.1, …	plob_1_mrna_PLOB_00000122_344, plob_1_mrna_PLOB_00000124_347, plob_1_mrna_PLOB_00000125_349, plob_1_mrna_PLOB_00000320_489, plob_1_mrna_PLOB_00000322_490, plob_1_mrna_PLOB_00000329_494, plob_1_mrna_PLOB_00000337_499, plob_1_mrna_PLOB_00000341_502, plob_1_mrna_PLOB_00000343_504, plob_1_mrna_PLOB_00001472_24112, plob_1_mrna_PLOB_00001473_24113, plob_1_mrna_PLOB_00002154_24861, plob_1_mrna_PLOB_0000…	pmea_1_mrna_PMEA_00001533_8829, pmea_1_mrna_PMEA_00001535_8831, pmea_1_mrna_PMEA_00001538_8833, pmea_1_mrna_PMEA_00001543_8837, pmea_1_mrna_PMEA_00002272_30315, pmea_1_mrna_PMEA_00002282_30317, pmea_1_mrna_PMEA_00002283_30318, pmea_1_mrna_PMEA_00002284_30319, pmea_1_mrna_PMEA_00002301_30324, pmea_1_mrna_PMEA_00002302_30321, pmea_1_mrna_PMEA_00002304_30323, pmea_1_mrna_PMEA_00003185_9381, pmea_1_m…	pmiz_c0085.g018.t1.p1, pmiz_c0137.g030.t1.p1, pmiz_c0137.g034.t1.p1, pmiz_c0147.g009.t1.p1, pmiz_c0147.g010.t1.p1, pmiz_c0213.g025.t1.p1, pmiz_c0231.g023.t1.p1, pmiz_c0239.g018.t1.p1, pmiz_c0281.g012.t1.p1, pmiz_c0281.g013.t1.p1, pmiz_c0456.g016.t1.p1, pmiz_c0484.g015.t1.p1, pmiz_c0653.g008.t2.p1, pmiz_c0788.g013.t1.p1	pumb_c0145.g023.t1.p1, pumb_c0267.g017.t1.p1, pumb_c0267.g018.t1.p1, pumb_c0267.g019.t1.p1, pumb_c0267.g020.t1.p1, pumb_c0290.g002.t2.p1, pumb_c0307.g019.t1.p1, pumb_c0556.g014.t1.p1, pumb_c0556.g018.t1.p1, pumb_c0566.g005.t1.p1, pumb_c0630.g004.t1.p1, pumb_c0688.g002.t1.p1, pumb_c0724.g002.t1.p1, pumb_c0724.g003.t1.p1, pumb_c0798.g001.t1.p1, pumb_c0798.g002.t1.p1, pumb_c0898.g003.t2.p1, pumb_c10…	pvar_GCVI01000996.1.p1, pvar_GCVI01002443.1.p1, pvar_GCVI01003150.1.p1, pvar_GCVI01003151.1.p1, pvar_GCVI01013106.1.p1, pvar_GCVI01021713.1.p1, pvar_GCVI01022756.1.p1, pvar_GCVI01023246.1.p1, pvar_GCVI01029974.1.p1, pvar_GCVI01078595.1.p1, pvar_GCVI01086959.1.p1, pvar_GCVI01106839.1.p1, pvar_GCVI01120042.1.p1, pvar_GCVI01125092.1.p1	xeni_XM_046990900.1, xeni_XM_047004870.1, xeni_XM_047004874.1, xeni_XM_047004926.1, xeni_XM_047005055.1, xeni_XM_047005175.1, xeni_XM_047005195.1, xeni_XM_047005245.1, xeni_XM_047005286.1, xeni_XM_047005330.1, xeni_XM_047005332.1, xeni_XM_047005400.1, xeni_XM_047005405.1, xeni_XM_047005411.1, xeni_XM_047005424.1, xeni_XM_047005426.1, xeni_XM_047005490.1, xeni_XM_047005494.1, xeni_XM_047005500.1, …	zoan_GGTW01002081.1.p1, zoan_GGTW01002082.1.p1, zoan_GGTW01006229.1.p1, zoan_GGTW01006230.1.p1, zoan_GGTW01008353.1.p1, zoan_GGTW01008354.1.p1, zoan_GGTW01008355.1.p1, zoan_GGTW01012215.1.p1, zoan_GGTW01032965.1.p1, zoan_GGTW01032966.1.p1, zoan_GGTW01039217.1.p1, zoan_GGTW01039218.1.p1, zoan_GGTW01039219.1.p1, zoan_GGTW01074944.1.p1, zoan_GGTW01078271.1.p1, zoan_GGTW01098451.1.p1, zoan_GGTW011147…
OG0000003	acer_001589_1397.p1, acer_003670_4106.p1, acer_004280_4654.p1, acer_009790_9707.p1, acer_009796_9713.p1, acer_010174_10131.p1, acer_011920_11925.p1, acer_014216_14074.p1, acer_014244_14075.p1, acer_014355_14084.p1, acer_014619_14667.p1, acer_016753_16678.p1, acer_017991_17949.p1, acer_018381_18430.p1, acer_019856_19907.p1, acer_020327_20175.p1, acer_020788_20769.p1, acer_020895_20834.p1, acer_020…	adig_XM_015891791.1, adig_XM_015892961.1, adig_XM_015892962.1, adig_XM_015893409.1, adig_XM_015893908.1, adig_XM_015896293.1, adig_XM_015896294.1, adig_XM_015897906.1, adig_XM_015898607.1, adig_XM_015899542.1, adig_XM_015900442.1, adig_XM_015901437.1, adig_XM_015902366.1, adig_XM_015902523.1, adig_XM_015905430.1, adig_XM_015906076.1, adig_XM_015906123.1, adig_XM_015906652.1, adig_XM_015907169.1, …	amil_XM_029324369.2, amil_XM_029325985.2, amil_XM_029327972.2, amil_XM_029330541.2, amil_XM_029333296.2, amil_XM_029336937.2, amil_XM_029337139.2, amil_XM_029340454.2, amil_XM_029340868.2, amil_XM_029350313.2, amil_XM_029350336.2, amil_XM_029350411.2, amil_XM_029354854.2, amil_XM_044308316.1, amil_XM_044309663.1, amil_XM_044309679.1, amil_XM_044309683.1, amil_XM_044309684.1, amil_XM_044309691.1, …	aten_XM_031693548.1, aten_XM_031693572.1, aten_XM_031694128.1, aten_XM_031694131.1, aten_XM_031694132.1, aten_XM_031694206.1, aten_XM_031694208.1, aten_XM_031695429.1, aten_XM_031695434.1, aten_XM_031695741.1, aten_XM_031695900.1, aten_XM_031696242.1, aten_XM_031696678.1, aten_XM_031697159.1, aten_XM_031697283.1, aten_XM_031697556.1, aten_XM_031698497.1, aten_XM_031699817.1, aten_XM_031700012.1, …	dgig_XM_028534848.1, dgig_XM_028534849.1, dgig_XM_028534851.1, dgig_XM_028534879.1, dgig_XM_028534884.1, dgig_XM_028543552.1, dgig_XM_028545023.1, dgig_XM_028545024.1, dgig_XM_028545025.1, dgig_XM_028545029.1, dgig_XM_028545030.1, dgig_XM_028545031.1, dgig_XM_028545032.1, dgig_XM_028545033.1, dgig_XM_028545038.1, dgig_XM_028545127.1, dgig_XM_028545132.1, dgig_XM_028545134.1, dgig_XM_028545158.1, …	edia_XM_021036578.2, edia_XM_021039528.2, edia_XM_021040098.2, edia_XM_021040260.2, edia_XM_021041445.2, edia_XM_021042578.2, edia_XM_021042581.2, edia_XM_021042619.2, edia_XM_021042933.2, edia_XM_021044060.2, edia_XM_021044067.2, edia_XM_021044132.2, edia_XM_021044665.2, edia_XM_021047276.2, edia_XM_021047287.2, edia_XM_021047289.2, edia_XM_021048150.2, edia_XM_021049335.2, edia_XM_021051712.2, …	nvec_XM_001625058.3, nvec_XM_048721957.1, nvec_XM_048734005.1, nvec_XM_048734598.1, nvec_XM_048734736.1, nvec_XM_048734740.1, nvec_XM_048734741.1, nvec_XM_048734744.1, nvec_XM_048734747.1, nvec_XM_048734750.1, nvec_XM_048734754.1	ofav_XM_020744740.1, ofav_XM_020744742.1, ofav_XM_020744910.1, ofav_XM_020747741.1, ofav_XM_020747943.1, ofav_XM_020747945.1, ofav_XM_020747977.1, ofav_XM_020748547.1, ofav_XM_020748718.1, ofav_XM_020750263.1, ofav_XM_020750862.1, ofav_XM_020751094.1, ofav_XM_020752173.1, ofav_XM_020752898.1, ofav_XM_020753266.1, ofav_XM_020753763.1, ofav_XM_020753884.1, ofav_XM_020754005.1, ofav_XM_020754642.1, …	pcar_GESO01000936.1.p1, pcar_GESO01000937.1.p1, pcar_GESO01000938.1.p1, pcar_GESO01000939.1.p1, pcar_GESO01000940.1.p1, pcar_GESO01000942.1.p1, pcar_GESO01000943.1.p1, pcar_GESO01000945.1.p1, pcar_GESO01003190.1.p1, pcar_GESO01017042.1.p1, pcar_GESO01017043.1.p1, pcar_GESO01017044.1.p1, pcar_GESO01017045.1.p1, pcar_GESO01025802.1.p1, pcar_GESO01029969.1.p1, pcar_GESO01058126.1.p1, pcar_GESO010710…	pdam_XM_027180001.1, pdam_XM_027180002.1, pdam_XM_027180038.1, pdam_XM_027180301.1, pdam_XM_027180646.1, pdam_XM_027182170.1, pdam_XM_027182729.1, pdam_XM_027182918.1, pdam_XM_027182919.1, pdam_XM_027183120.1, pdam_XM_027184289.1, pdam_XM_027186570.1, pdam_XM_027187498.1, pdam_XM_027188853.1, pdam_XM_027191115.1, pdam_XM_027192124.1, pdam_XM_027192125.1, pdam_XM_027192146.1, pdam_XM_027196674.1, …	plob_1_mrna_PLOB_00000074_306, plob_1_mrna_PLOB_00000638_4891, plob_1_mrna_PLOB_00000641_4893, plob_1_mrna_PLOB_00001404_24326, plob_1_mrna_PLOB_00001768_24521, plob_1_mrna_PLOB_00001804_24552, plob_1_mrna_PLOB_00001814_24561, plob_1_mrna_PLOB_00001824_24570, plob_1_mrna_PLOB_00002036_24751, plob_1_mrna_PLOB_00002472_25118, plob_1_mrna_PLOB_00004213_26209, plob_1_mrna_PLOB_00004214_26210, plob_1_…	pmea_1_mrna_PMEA_00000203_487, pmea_1_mrna_PMEA_00000208_490, pmea_1_mrna_PMEA_00000215_494, pmea_1_mrna_PMEA_00001113_155, pmea_1_mrna_PMEA_00001116_157, pmea_1_mrna_PMEA_00001117_158, pmea_1_mrna_PMEA_00002218_30277, pmea_1_mrna_PMEA_00002221_30280, pmea_1_mrna_PMEA_00002225_30282, pmea_1_mrna_PMEA_00002228_30265, pmea_1_mrna_PMEA_00002235_30268, pmea_1_mrna_PMEA_00002236_30269, pmea_1_mrna_PME…	pmiz_c0121.g003.t1.p1, pmiz_c0303.g018.t1.p1, pmiz_c0315.g001.t1.p1, pmiz_c0401.g017.t1.p1, pmiz_c0401.g019.t1.p1, pmiz_c0571.g004.t1.p1, pmiz_c0785.g004.t1.p1, pmiz_c1066.g006.t1.p1, pmiz_c3086.g002.t1.p1	pumb_c0008.g046.t1.p1, pumb_c0072.g025.t1.p1, pumb_c0072.g026.t1.p1, pumb_c0072.g029.t1.p1, pumb_c0135.g005.t1.p1, pumb_c0491.g007.t1.p1, pumb_c0491.g008.t1.p1, pumb_c0728.g004.t1.p1, pumb_c0759.g003.t1.p1, pumb_c0759.g004.t1.p1, pumb_c0934.g011.t1.p1, pumb_c0973.g002.t1.p1	pvar_GCVI01000274.1.p1, pvar_GCVI01000275.1.p1, pvar_GCVI01000276.1.p1, pvar_GCVI01001506.1.p1, pvar_GCVI01001507.1.p1, pvar_GCVI01005066.1.p1, pvar_GCVI01005067.1.p1, pvar_GCVI01020194.1.p1, pvar_GCVI01024075.1.p1, pvar_GCVI01029733.1.p1, pvar_GCVI01033052.1.p1, pvar_GCVI01043334.1.p1, pvar_GCVI01052950.1.p1, pvar_GCVI01069655.1.p1, pvar_GCVI01095166.1.p1, pvar_GCVI01096269.1.p1	xeni_XM_046997358.1	zoan_GGTW01003996.1.p1, zoan_GGTW01003997.1.p1, zoan_GGTW01003998.1.p1, zoan_GGTW01003999.1.p1, zoan_GGTW01015763.1.p1, zoan_GGTW01015764.1.p1, zoan_GGTW01015765.1.p1, zoan_GGTW01015766.1.p1
OG0000004	acer_002177_2215.p1, acer_002178_2216.p1, acer_002410_2413.p1, acer_003147_3358.p1, acer_007608_7676.p1, acer_007792_7766.p1, acer_008140_8221.p1, acer_009920_9859.p1, acer_009921_9860.p1, acer_010704_10783.p1, acer_010874_10920.p1, acer_010903_10902.p1, acer_011858_12125.p1, acer_012001_12135.p1, acer_012020_11848.p1, acer_012065_11898.p1, acer_012089_11849.p1, acer_012137_11839.p1, acer_012138_…	adig_XM_015891663.1, adig_XM_015891673.1, adig_XM_015891892.1, adig_XM_015891963.1, adig_XM_015892036.1, adig_XM_015893175.1, adig_XM_015893474.1, adig_XM_015893480.1, adig_XM_015893533.1, adig_XM_015894014.1, adig_XM_015894542.1, adig_XM_015894744.1, adig_XM_015895349.1, adig_XM_015896391.1, adig_XM_015898373.1, adig_XM_015898393.1, adig_XM_015898574.1, adig_XM_015899227.1, adig_XM_015900432.1, …	amil_XM_029324254.2, amil_XM_029324717.2, amil_XM_029326455.2, amil_XM_029327581.2, amil_XM_029327666.2, amil_XM_029328098.2, amil_XM_029339322.2, amil_XM_029343522.2, amil_XM_029347379.2, amil_XM_029348218.2, amil_XM_029351501.2, amil_XM_029353295.2, amil_XM_029354738.2, amil_XM_029355720.2, amil_XM_044306898.1, amil_XM_044306899.1, amil_XM_044306900.1, amil_XM_044307451.1, amil_XM_044307452.1, …	aten_XM_031692708.1, aten_XM_031696661.1, aten_XM_031702627.1, aten_XM_031703219.1, aten_XM_031714411.1, aten_XM_031718192.1, aten_XM_031719099.1, aten_XM_031719100.1	dgig_XM_028536068.1, dgig_XM_028536859.1, dgig_XM_028536874.1, dgig_XM_028536959.1, dgig_XM_028537767.1, dgig_XM_028541426.1, dgig_XM_028543044.1, dgig_XM_028543531.1, dgig_XM_028546315.1, dgig_XM_028547370.1, dgig_XM_028547623.1, dgig_XM_028548363.1, dgig_XM_028548364.1, dgig_XM_028549452.1, dgig_XM_028549942.1, dgig_XM_028549943.1, dgig_XM_028549958.1, dgig_XM_028550645.1, dgig_XM_028550646.1, …	edia_XM_021036918.2, edia_XM_021040368.1, edia_XM_021042869.1, edia_XM_021042870.1, edia_XM_021050078.1, edia_XM_021051871.1, edia_XM_021053046.1, edia_XM_021053534.1, edia_XM_021054770.1, edia_XM_021056209.1, edia_XM_021061542.1, edia_XM_028659373.1, edia_XM_028660235.1, edia_XM_028660959.1, edia_XM_028661021.1, edia_XM_028662438.1, edia_XM_028662842.1, edia_XM_028663015.1	nvec_XM_032366671.1, nvec_XM_032367660.2, nvec_XM_032370418.2, nvec_XM_032377989.1, nvec_XM_048726699.1, nvec_XM_048728726.1, nvec_XM_048728865.1, nvec_XM_048729363.1, nvec_XM_048729410.1, nvec_XM_048730243.1, nvec_XM_048731532.1, nvec_XM_048732915.1, nvec_XM_048734013.1, nvec_XM_048734627.1	ofav_XM_020745128.1, ofav_XM_020745750.1, ofav_XM_020746119.1, ofav_XM_020749278.1, ofav_XM_020750150.1, ofav_XM_020751909.1, ofav_XM_020751910.1, ofav_XM_020754053.1, ofav_XM_020755393.1, ofav_XM_020756173.1, ofav_XM_020760266.1, ofav_XM_020760267.1, ofav_XM_020760465.1, ofav_XM_020760466.1, ofav_XM_020765784.1, ofav_XM_020766898.1, ofav_XM_020768537.1, ofav_XM_020769170.1, ofav_XM_020769171.1, …	pcar_GESO01018550.1.p1, pcar_GESO01023808.1.p1, pcar_GESO01023809.1.p1, pcar_GESO01030301.1.p1, pcar_GESO01031324.1.p1, pcar_GESO01031638.1.p1, pcar_GESO01032858.1.p1, pcar_GESO01036358.1.p1, pcar_GESO01037956.1.p1, pcar_GESO01038815.1.p1, pcar_GESO01038930.1.p1, pcar_GESO01039693.1.p1, pcar_GESO01044403.1.p1, pcar_GESO01045246.1.p1, pcar_GESO01045966.1.p1, pcar_GESO01049760.1.p1, pcar_GESO010513…	pdam_XM_027182629.1, pdam_XM_027183478.1, pdam_XM_027183924.1, pdam_XM_027185831.1, pdam_XM_027191106.1, pdam_XM_027191107.1	plob_1_mrna_PLOB_00000002_4, plob_1_mrna_PLOB_00000564_218, plob_1_mrna_PLOB_00000566_217, plob_1_mrna_PLOB_00001325_24264, plob_1_mrna_PLOB_00001706_24349, plob_1_mrna_PLOB_00003012_5294, plob_1_mrna_PLOB_00003367_25469, plob_1_mrna_PLOB_00003991_26117, plob_1_mrna_PLOB_00004101_26010, plob_1_mrna_PLOB_00004857_26440, plob_1_mrna_PLOB_00007704_28530, plob_1_mrna_PLOB_00007733_28489, plob_1_mrna_…	pmea_1_mrna_PMEA_00000025_358, pmea_1_mrna_PMEA_00000320_565, pmea_1_mrna_PMEA_00000752_870, pmea_1_mrna_PMEA_00002367_30382, pmea_1_mrna_PMEA_00003044_9279, pmea_1_mrna_PMEA_00003048_9280, pmea_1_mrna_PMEA_00005515_11557, pmea_1_mrna_PMEA_00007977_31463, pmea_1_mrna_PMEA_00010051_1486, pmea_1_mrna_PMEA_00011001_1379, pmea_1_mrna_PMEA_00013677_16587, pmea_1_mrna_PMEA_00015414_18000, pmea_1_mrna_P…	pmiz_c0050.g017.t1.p1, pmiz_c0050.g018.t1.p1, pmiz_c0050.g021.t1.p1, pmiz_c0100.g017.t1.p1, pmiz_c0100.g018.t1.p1, pmiz_c0358.g004.t1.p1, pmiz_c0358.g005.t1.p1, pmiz_c0358.g006.t1.p1, pmiz_c0576.g008.t1.p1, pmiz_c0811.g014.t1.p1, pmiz_c0837.g005.t1.p1, pmiz_c0907.g003.t1.p1, pmiz_c1028.g018.t1.p1, pmiz_c1028.g019.t1.p1, pmiz_c1028.g020.t1.p1, pmiz_c1028.g021.t1.p1, pmiz_c1472.g003.t1.p1, pmiz_c32…	pumb_c0048.g102.t1.p1, pumb_c0119.g007.t1.p1, pumb_c0119.g008.t1.p1, pumb_c0126.g003.t1.p1, pumb_c0194.g001.t2.p1, pumb_c0253.g003.t2.p1, pumb_c0300.g019.t1.p1, pumb_c0357.g004.t1.p1, pumb_c0428.g008.t1.p1, pumb_c0459.g005.t1.p1, pumb_c0640.g003.t1.p1, pumb_c0640.g004.t1.p1, pumb_c0640.g005.t1.p1, pumb_c0800.g011.t1.p1, pumb_c0800.g012.t1.p1, pumb_c1166.g002.t1.p1, pumb_c1166.g003.t1.p1, pumb_c14…	pvar_GCVI01005637.1.p1, pvar_GCVI01005638.1.p1, pvar_GCVI01010952.1.p1, pvar_GCVI01012040.1.p1, pvar_GCVI01014753.1.p1, pvar_GCVI01014754.1.p1, pvar_GCVI01030677.1.p1, pvar_GCVI01033546.1.p1, pvar_GCVI01047688.1.p1, pvar_GCVI01061939.1.p1, pvar_GCVI01062252.1.p1, pvar_GCVI01079424.1.p1, pvar_GCVI01083080.1.p1, pvar_GCVI01093928.1.p1, pvar_GCVI01094146.1.p1, pvar_GCVI01094302.1.p1, pvar_GCVI011034…	xeni_XM_046985096.1, xeni_XM_046985969.1, xeni_XM_046988954.1, xeni_XM_046989124.1, xeni_XM_046989662.1, xeni_XM_046992074.1, xeni_XM_046993057.1, xeni_XM_047000013.1, xeni_XM_047000016.1, xeni_XM_047001797.1, xeni_XM_047002667.1, xeni_XM_047002678.1, xeni_XM_047002789.1, xeni_XM_047004202.1, xeni_XM_047005018.1, xeni_XM_047006941.1, xeni_XM_047006985.1, xeni_XM_047007237.1, xeni_XM_047007394.1, …	zoan_GGTW01000207.1.p1, zoan_GGTW01006942.1.p1, zoan_GGTW01006944.1.p1, zoan_GGTW01006945.1.p1, zoan_GGTW01006946.1.p1, zoan_GGTW01011241.1.p1, zoan_GGTW01018415.1.p1, zoan_GGTW01020823.1.p1, zoan_GGTW01021579.1.p1, zoan_GGTW01021580.1.p1, zoan_GGTW01026858.1.p1, zoan_GGTW01026859.1.p1, zoan_GGTW01030856.1.p1, zoan_GGTW01032855.1.p1, zoan_GGTW01032856.1.p1, zoan_GGTW01037039.1.p1, zoan_GGTW010394…
OG0000005	acer_000092_830.p1, acer_001219_1217.p1, acer_004816_5305.p1, acer_005790_5730.p1, acer_007123_7448.p1, acer_007635_7897.p1, acer_008793_8821.p1, acer_008908_9021.p1, acer_009318_9179.p1, acer_009591_9897.p1, acer_010120_10425.p1, acer_011712_11690.p1, acer_011926_11924.p1, acer_012163_12089.p1, acer_012301_12368.p1, acer_014183_14237.p1, acer_014184_14236.p1, acer_014426_14244.p1, acer_014427_14…	adig_XM_015891667.1, adig_XM_015892025.1, adig_XM_015892407.1, adig_XM_015892485.1, adig_XM_015895134.1, adig_XM_015895195.1, adig_XM_015895350.1, adig_XM_015895898.1, adig_XM_015898011.1, adig_XM_015901702.1, adig_XM_015902463.1, adig_XM_015902794.1, adig_XM_015903579.1, adig_XM_015903947.1, adig_XM_015904287.1, adig_XM_015905340.1, adig_XM_015906303.1, adig_XM_015906884.1, adig_XM_015907383.1, …	amil_XM_029323831.2, amil_XM_029324187.2, amil_XM_029324225.2, amil_XM_029325272.2, amil_XM_029325684.2, amil_XM_029328148.2, amil_XM_029330627.2, amil_XM_029330931.2, amil_XM_029337947.2, amil_XM_029340326.2, amil_XM_029342940.2, amil_XM_029345639.2, amil_XM_029351890.2, amil_XM_029353427.2, amil_XM_029354390.2, amil_XM_029354895.2, amil_XM_029354939.2, amil_XM_029355749.2, amil_XM_044307479.1, …	aten_XM_031694098.1, aten_XM_031698934.1, aten_XM_031706272.1, aten_XM_031714386.1, aten_XM_031714549.1	dgig_XM_028538613.1, dgig_XM_028538717.1, dgig_XM_028539942.1, dgig_XM_028545015.1, dgig_XM_028545362.1, dgig_XM_028545375.1, dgig_XM_028547563.1, dgig_XM_028548186.1, dgig_XM_028551757.1, dgig_XM_028552436.1, dgig_XM_028554740.1, dgig_XM_028554751.1, dgig_XM_028555191.1, dgig_XM_028555358.1, dgig_XM_028555788.1, dgig_XM_028556247.1, dgig_XM_028556716.1, dgig_XM_028556741.1, dgig_XM_028557439.1, …	edia_XM_021037643.2, edia_XM_021038404.2, edia_XM_021045455.2, edia_XM_021053802.2, edia_XM_021054202.2, edia_XM_021055580.2, edia_XM_028659326.1, edia_XM_028659406.1, edia_XM_028661383.1	nvec_XM_001619813.3, nvec_XM_032372400.2, nvec_XM_032373051.2, nvec_XM_048720264.1, nvec_XM_048720654.1, nvec_XM_048720655.1, nvec_XM_048720656.1, nvec_XM_048721734.1, nvec_XM_048721845.1, nvec_XM_048724350.1, nvec_XM_048725199.1, nvec_XM_048726025.1, nvec_XM_048727168.1, nvec_XM_048727255.1, nvec_XM_048727802.1, nvec_XM_048729012.1, nvec_XM_048730680.1, nvec_XM_048731497.1, nvec_XM_048732272.1, …	ofav_XM_020745699.1, ofav_XM_020758777.1, ofav_XM_020765168.1, ofav_XM_020765510.1, ofav_XM_020766004.1, ofav_XM_020766473.1, ofav_XM_020766897.1, ofav_XM_020775649.1	pcar_GESO01008931.1.p1, pcar_GESO01008932.1.p1, pcar_GESO01016193.1.p1, pcar_GESO01016194.1.p1, pcar_GESO01063625.1.p1, pcar_GESO01065375.1.p1, pcar_GESO01070569.1.p1, pcar_GESO01096527.1.p1, pcar_GESO01106174.1.p1	pdam_XM_027180458.1, pdam_XM_027193359.1, pdam_XM_027201075.1, pdam_XM_027202023.1, pdam_XM_027202758.1, pdam_XM_027204758.1	plob_1_mrna_PLOB_00000239_39, plob_1_mrna_PLOB_00000442_118, plob_1_mrna_PLOB_00000471_143, plob_1_mrna_PLOB_00000646_4898, plob_1_mrna_PLOB_00001147_24013, plob_1_mrna_PLOB_00001271_42857, plob_1_mrna_PLOB_00001359_24286, plob_1_mrna_PLOB_00001679_24435, plob_1_mrna_PLOB_00001775_24528, plob_1_mrna_PLOB_00001791_24542, plob_1_mrna_PLOB_00001837_24473, plob_1_mrna_PLOB_00001849_24482, plob_1_mrna…	pmea_1_mrna_PMEA_00000294_549, pmea_1_mrna_PMEA_00000631_773, pmea_1_mrna_PMEA_00000634_776, pmea_1_mrna_PMEA_00001806_9054, pmea_1_mrna_PMEA_00001821_9064, pmea_1_mrna_PMEA_00001844_9077, pmea_1_mrna_PMEA_00001856_9085, pmea_1_mrna_PMEA_00002362_30376, pmea_1_mrna_PMEA_00002548_9492, pmea_1_mrna_PMEA_00002941_9217, pmea_1_mrna_PMEA_00003058_9288, pmea_1_mrna_PMEA_00003330_30539, pmea_1_mrna_PMEA…	pmiz_c0012.g031.t1.p1, pmiz_c0025.g032.t1.p1, pmiz_c0045.g001.t2.p1, pmiz_c0071.g022.t1.p1, pmiz_c0091.g016.t1.p1, pmiz_c0097.g080.t1.p1, pmiz_c0265.g027.t1.p1, pmiz_c0499.g008.t1.p1, pmiz_c0614.g004.t1.p1, pmiz_c1184.g017.t1.p1, pmiz_c1700.g002.t1.p1, pmiz_c2323.g001.t1.p1, pmiz_c3669.g002.t1.p1, pmiz_c3735.g001.t1.p1	pumb_c0168.g006.t1.p1, pumb_c0455.g039.t1.p1, pumb_c0459.g012.t1.p1, pumb_c0461.g010.t1.p1, pumb_c0474.g018.t1.p1, pumb_c0477.g007.t1.p1, pumb_c0678.g028.t1.p1, pumb_c0792.g015.t1.p1, pumb_c0792.g022.t1.p1, pumb_c0982.g002.t1.p1, pumb_c1598.g011.t1.p1, pumb_c2377.g004.t2.p1, pumb_c2392..t2.p1	pvar_GCVI01002554.1.p1, pvar_GCVI01042083.1.p1, pvar_GCVI01086837.1.p1, pvar_GCVI01088500.1.p1, pvar_GCVI01098244.1.p1, pvar_GCVI01105261.1.p1	xeni_XM_046984418.1, xeni_XM_046987294.1, xeni_XM_046989268.1, xeni_XM_046991488.1, xeni_XM_047004967.1, xeni_XM_047005015.1, xeni_XM_047005623.1, xeni_XM_047007039.1, xeni_XM_047007247.1, xeni_XM_047007469.1, xeni_XM_047007667.1, xeni_XM_047007881.1	zoan_GGTW01000557.1.p1, zoan_GGTW01022249.1.p1, zoan_GGTW01022251.1.p1, zoan_GGTW01036094.1.p1, zoan_GGTW01036095.1.p1, zoan_GGTW01043724.1.p1, zoan_GGTW01043725.1.p1, zoan_GGTW01046450.1.p1, zoan_GGTW01059779.1.p1, zoan_GGTW01060939.1.p1, zoan_GGTW01062708.1.p1, zoan_GGTW01065358.1.p1, zoan_GGTW01070189.1.p1, zoan_GGTW01074129.1.p1, zoan_GGTW01078450.1.p1, zoan_GGTW01095914.1.p1, zoan_GGTW011004…
OG0000006	acer_000534_736.p1, acer_000637_732.p1, acer_000640_729.p1, acer_000646_733.p1, acer_000997_1590.p1, acer_001155_1597.p1, acer_001156_1598.p1, acer_001288_1551.p1, acer_001291_1554.p1, acer_006010_5924.p1, acer_006831_6843.p1, acer_012221_12577.p1, acer_015308_15384.p1, acer_016019_16295.p1, acer_016022_16266.p1, acer_016060_16265.p1, acer_016140_16308.p1, acer_019322_19500.p1, acer_022760_22772.…	adig_XM_015892385.1, adig_XM_015892387.1, adig_XM_015893824.1, adig_XM_015894594.1, adig_XM_015894595.1, adig_XM_015896771.1, adig_XM_015897267.1, adig_XM_015897269.1, adig_XM_015897270.1, adig_XM_015897288.1, adig_XM_015897324.1, adig_XM_015897325.1, adig_XM_015897326.1, adig_XM_015897947.1, adig_XM_015897948.1, adig_XM_015897950.1, adig_XM_015897951.1, adig_XM_015902405.1, adig_XM_015903164.1, …	amil_XM_029327311.2, amil_XM_029327312.2, amil_XM_029327313.2, amil_XM_029327462.2, amil_XM_029328706.2, amil_XM_029328717.2, amil_XM_029329119.2, amil_XM_029330903.2, amil_XM_029330948.2, amil_XM_029331029.2, amil_XM_029332848.2, amil_XM_029332857.2, amil_XM_029333943.2, amil_XM_029333944.2, amil_XM_029344770.2, amil_XM_029346335.2, amil_XM_029346347.2, amil_XM_029346368.2, amil_XM_029346377.2, …	aten_XM_031695335.1, aten_XM_031704844.1	dgig_XM_028551286.1	edia_XM_021048667.2, edia_XM_028660531.1	nvec_XM_001626665.3, nvec_XM_001640045.3, nvec_XM_032370661.2, nvec_XM_032384640.2	ofav_XM_020745798.1, ofav_XM_020745799.1, ofav_XM_020746420.1, ofav_XM_020746461.1, ofav_XM_020746468.1, ofav_XM_020746469.1, ofav_XM_020746471.1, ofav_XM_020746472.1, ofav_XM_020746953.1, ofav_XM_020746971.1, ofav_XM_020748280.1, ofav_XM_020749454.1, ofav_XM_020751665.1, ofav_XM_020752034.1, ofav_XM_020752035.1, ofav_XM_020752036.1, ofav_XM_020752189.1, ofav_XM_020752751.1, ofav_XM_020752763.1, …		pdam_XM_027179938.1, pdam_XM_027179940.1, pdam_XM_027180478.1, pdam_XM_027180485.1, pdam_XM_027180515.1, pdam_XM_027180682.1, pdam_XM_027180697.1, pdam_XM_027180698.1, pdam_XM_027181069.1, pdam_XM_027181305.1, pdam_XM_027182357.1, pdam_XM_027182540.1, pdam_XM_027183390.1, pdam_XM_027184782.1, pdam_XM_027184904.1, pdam_XM_027184905.1, pdam_XM_027184913.1, pdam_XM_027184914.1, pdam_XM_027184916.1, …	plob_1_mrna_PLOB_00001592_24364, plob_1_mrna_PLOB_00001593_24365, plob_1_mrna_PLOB_00002141_24849, plob_1_mrna_PLOB_00002142_24850, plob_1_mrna_PLOB_00002239_24822, plob_1_mrna_PLOB_00003337_25444, plob_1_mrna_PLOB_00003338_25445, plob_1_mrna_PLOB_00003340_25447, plob_1_mrna_PLOB_00003417_25419, plob_1_mrna_PLOB_00003418_25420, plob_1_mrna_PLOB_00003423_25424, plob_1_mrna_PLOB_00003424_25425, plo…	pmea_1_mrna_PMEA_00003467_30668, pmea_1_mrna_PMEA_00003487_30663, pmea_1_mrna_PMEA_00004112_9911, pmea_1_mrna_PMEA_00004114_9912, pmea_1_mrna_PMEA_00004153_9866, pmea_1_mrna_PMEA_00004440_30861, pmea_1_mrna_PMEA_00004442_30863, pmea_1_mrna_PMEA_00004444_30865, pmea_1_mrna_PMEA_00004450_30844, pmea_1_mrna_PMEA_00004451_30845, pmea_1_mrna_PMEA_00004453_30847, pmea_1_mrna_PMEA_00004454_30848, pmea_1…	pmiz_c0022.g031.t1.p1, pmiz_c0167.g003.t1.p1, pmiz_c0503.g013.t1.p1, pmiz_c0759.g007.t1.p1	pumb_c0003.g022.t1.p1, pumb_c0047.g041.t1.p1, pumb_c0323.g001.t1.p1, pumb_c0850.g005.t1.p1, pumb_c0916.g002.t1.p1			zoan_GGTW01035227.1.p1, zoan_GGTW01035228.1.p1
OG0000007	acer_001739_2211.p1, acer_003551_3811.p1, acer_003813_3816.p1, acer_003815_3818.p1, acer_003817_3820.p1, acer_003818_3821.p1, acer_005520_5761.p1, acer_005521_5762.p1, acer_006519_6537.p1, acer_006520_6538.p1, acer_006521_6541.p1, acer_006522_6542.p1, acer_006567_6456.p1, acer_006591_6555.p1, acer_006592_6558.p1, acer_006595_6559.p1, acer_006756_6452.p1, acer_008921_8705.p1, acer_015195_15320.p1,…	adig_XM_015891912.1, adig_XM_015891915.1, adig_XM_015891918.1, adig_XM_015891922.1, adig_XM_015892475.1, adig_XM_015893288.1, adig_XM_015894638.1, adig_XM_015894815.1, adig_XM_015895426.1, adig_XM_015900061.1, adig_XM_015902183.1, adig_XM_015902185.1, adig_XM_015902187.1, adig_XM_015902464.1, adig_XM_015902519.1, adig_XM_015902865.1, adig_XM_015902871.1, adig_XM_015905635.1, adig_XM_015906197.1, …	amil_XM_029324897.2, amil_XM_029325809.2, amil_XM_029329910.2, amil_XM_029329914.2, amil_XM_029329915.2, amil_XM_029329916.2, amil_XM_029331506.2, amil_XM_029333515.2, amil_XM_029333518.2, amil_XM_029333522.2, amil_XM_029335660.2, amil_XM_029346231.2, amil_XM_029347799.2, amil_XM_029347800.2, amil_XM_029348919.2, amil_XM_029349708.2, amil_XM_029351436.2, amil_XM_029351442.2, amil_XM_029351445.2, …	aten_XM_031693754.1, aten_XM_031693755.1, aten_XM_031693757.1, aten_XM_031694409.1, aten_XM_031694692.1, aten_XM_031694961.1, aten_XM_031695778.1, aten_XM_031698821.1, aten_XM_031698841.1, aten_XM_031700002.1, aten_XM_031701567.1, aten_XM_031701924.1, aten_XM_031701925.1, aten_XM_031701935.1, aten_XM_031701961.1, aten_XM_031701968.1, aten_XM_031701969.1, aten_XM_031701970.1, aten_XM_031701971.1, …	dgig_XM_028540223.1, dgig_XM_028540255.1, dgig_XM_028540263.1, dgig_XM_028540302.1, dgig_XM_028540323.1, dgig_XM_028540324.1, dgig_XM_028540331.1, dgig_XM_028540383.1, dgig_XM_028540385.1, dgig_XM_028540386.1, dgig_XM_028540387.1, dgig_XM_028540388.1, dgig_XM_028540390.1, dgig_XM_028540393.1, dgig_XM_028540394.1, dgig_XM_028540395.1, dgig_XM_028540396.1, dgig_XM_028540398.1, dgig_XM_028540399.1, …	edia_XM_021040450.2, edia_XM_021041323.1, edia_XM_021044926.2, edia_XM_021046270.2, edia_XM_021046278.2, edia_XM_021046279.2, edia_XM_021046299.2, edia_XM_021046434.2, edia_XM_021053152.2, edia_XM_021053156.2, edia_XM_021053161.2, edia_XM_021058280.2, edia_XM_021058766.2, edia_XM_028657596.1, edia_XM_028658081.1, edia_XM_028658082.1, edia_XM_028658288.1, edia_XM_028659481.1, edia_XM_028659566.1, …	nvec_XM_001640943.3, nvec_XM_032362234.2, nvec_XM_032362684.2, nvec_XM_032369167.2, nvec_XM_032375264.2, nvec_XM_032375266.2, nvec_XM_032376909.2, nvec_XM_032378656.2, nvec_XM_032382540.1, nvec_XM_032383814.2, nvec_XM_032386429.2, nvec_XM_032387336.2, nvec_XM_032387382.2, nvec_XM_048723115.1, nvec_XM_048723362.1, nvec_XM_048725258.1, nvec_XM_048726671.1, nvec_XM_048729796.1, nvec_XM_048729797.1, …	ofav_XM_020746398.1, ofav_XM_020747234.1, ofav_XM_020747414.1, ofav_XM_020748071.1, ofav_XM_020750162.1, ofav_XM_020750163.1, ofav_XM_020750216.1, ofav_XM_020750273.1, ofav_XM_020750276.1, ofav_XM_020750279.1, ofav_XM_020751069.1, ofav_XM_020751095.1, ofav_XM_020751096.1, ofav_XM_020751097.1, ofav_XM_020751194.1, ofav_XM_020751196.1, ofav_XM_020751205.1, ofav_XM_020751208.1, ofav_XM_020751209.1, …	pcar_GESO01024541.1.p1, pcar_GESO01024542.1.p1, pcar_GESO01027685.1.p1, pcar_GESO01027686.1.p1, pcar_GESO01040386.1.p1, pcar_GESO01043659.1.p1, pcar_GESO01043853.1.p1, pcar_GESO01062708.1.p1, pcar_GESO01069960.1.p1, pcar_GESO01103660.1.p1	pdam_XM_027180807.1, pdam_XM_027180926.1, pdam_XM_027180951.1, pdam_XM_027180952.1, pdam_XM_027182040.1, pdam_XM_027182042.1, pdam_XM_027182060.1, pdam_XM_027182061.1, pdam_XM_027182062.1, pdam_XM_027186146.1, pdam_XM_027186290.1, pdam_XM_027186291.1, pdam_XM_027186985.1, pdam_XM_027187144.1, pdam_XM_027187508.1, pdam_XM_027187511.1, pdam_XM_027187952.1, pdam_XM_027189220.1, pdam_XM_027189222.1, …	plob_1_mrna_PLOB_00001422_24213, plob_1_mrna_PLOB_00010047_6747, plob_1_mrna_PLOB_00017590_8634, plob_1_mrna_PLOB_00017592_8635, plob_1_mrna_PLOB_00017595_8639, plob_1_mrna_PLOB_00017596_8640, plob_1_mrna_PLOB_00017598_8642, plob_1_mrna_PLOB_00017600_8645, plob_1_mrna_PLOB_00020493_9330, plob_1_mrna_PLOB_00020494_9329, plob_1_mrna_PLOB_00020514_9403, plob_1_mrna_PLOB_00020524_9334, plob_1_mrna_PL…	pmea_1_mrna_PMEA_00001441_8528, pmea_1_mrna_PMEA_00003326_30514, pmea_1_mrna_PMEA_00005834_11771, pmea_1_mrna_PMEA_00006141_11446, pmea_1_mrna_PMEA_00008358_13245, pmea_1_mrna_PMEA_00008361_13247, pmea_1_mrna_PMEA_00008363_13248, pmea_1_mrna_PMEA_00008364_13249, pmea_1_mrna_PMEA_00008367_13251, pmea_1_mrna_PMEA_00008368_13253, pmea_1_mrna_PMEA_00008370_13255, pmea_1_mrna_PMEA_00008371_13254, pmea…	pmiz_c0004.g045.t1.p1, pmiz_c0005.g018.t1.p1, pmiz_c0027.g039.t1.p1, pmiz_c0040.g008.t1.p1, pmiz_c0040.g009.t1.p1, pmiz_c0040.g010.t1.p1, pmiz_c0041.g024.t1.p1, pmiz_c0062.g007.t1.p1, pmiz_c0062.g011.t1.p1, pmiz_c0150.g001.t1.p1, pmiz_c0150.g002.t1.p1, pmiz_c0150.g003.t1.p1, pmiz_c0150.g004.t1.p1, pmiz_c0184.g006.t1.p1, pmiz_c0184.g013.t1.p1, pmiz_c0202.g010.t1.p1, pmiz_c0202.g012.t1.p1, pmiz_c04…	pumb_c0012.g028.t1.p1, pumb_c0024.g031.t1.p1, pumb_c0074.g013.t1.p1, pumb_c0074.g014.t1.p1, pumb_c0074.g015.t1.p1, pumb_c0129.g018.t1.p1, pumb_c0129.g023.t2.p1, pumb_c0132.g014.t1.p1, pumb_c0268.g018.t1.p1, pumb_c0274.g017.t1.p1, pumb_c0422.g011.t1.p1, pumb_c0646.g001.t1.p1, pumb_c0646.g005.t1.p1, pumb_c0876.g005.t1.p1, pumb_c1094.g002.t1.p1, pumb_c2077.g003.t1.p1, pumb_c2133.g001.t1.p1	pvar_GCVI01011096.1.p1, pvar_GCVI01016352.1.p1, pvar_GCVI01018848.1.p1, pvar_GCVI01020448.1.p1, pvar_GCVI01025666.1.p1, pvar_GCVI01037281.1.p1, pvar_GCVI01056496.1.p1, pvar_GCVI01063553.1.p1, pvar_GCVI01088996.1.p1, pvar_GCVI01103675.1.p1	xeni_XM_046993899.1, xeni_XM_047005834.1, xeni_XM_047007420.1, xeni_XM_047007449.1, xeni_XM_047007450.1, xeni_XM_047007452.1, xeni_XM_047007471.1, xeni_XM_047007675.1, xeni_XM_047007943.1, xeni_XM_047007947.1, xeni_XM_047008038.1, xeni_XM_047008367.1	zoan_GGTW01026162.1.p1, zoan_GGTW01026163.1.p1, zoan_GGTW01046704.1.p1, zoan_GGTW01046705.1.p1, zoan_GGTW01073821.1.p1, zoan_GGTW01095907.1.p1, zoan_GGTW01106956.1.p1, zoan_GGTW01121422.1.p1, zoan_GGTW01124962.1.p1, zoan_GGTW01156071.1.p1, zoan_GGTW01160036.1.p1, zoan_GGTW01164489.1.p1, zoan_GGTW01185591.1.p1
OG0000008	acer_004045_4127.p1, acer_004046_4126.p1, acer_005000_5083.p1, acer_005498_5843.p1, acer_009313_9184.p1, acer_009382_9442.p1, acer_009689_9574.p1, acer_014700_14650.p1, acer_015168_15040.p1, acer_015169_15039.p1, acer_018298_18337.p1, acer_018510_18661.p1, acer_018572_18530.p1, acer_019089_19103.p1, acer_020284_20281.p1, acer_020331_20256.p1, acer_020858_20810.p1, acer_022950_22984.p1, acer_02295…	adig_XM_015892284.1, adig_XM_015892285.1, adig_XM_015892646.1, adig_XM_015892733.1, adig_XM_015893215.1, adig_XM_015893216.1, adig_XM_015895123.1, adig_XM_015896097.1, adig_XM_015896098.1, adig_XM_015896102.1, adig_XM_015896517.1, adig_XM_015896552.1, adig_XM_015898389.1, adig_XM_015899059.1, adig_XM_015899149.1, adig_XM_015899151.1, adig_XM_015899229.1, adig_XM_015899230.1, adig_XM_015902349.1, …	amil_XM_029325794.2, amil_XM_029325796.2, amil_XM_029326391.2, amil_XM_029326813.2, amil_XM_029328144.2, amil_XM_029328166.2, amil_XM_029328169.2, amil_XM_029341321.2, amil_XM_029341324.2, amil_XM_029342293.2, amil_XM_029344797.2, amil_XM_029346476.2, amil_XM_029347731.2, amil_XM_029348243.2, amil_XM_029355121.2, amil_XM_029358549.2, amil_XM_029358564.2, amil_XM_044307454.1, amil_XM_044307455.1, …	aten_XM_031697538.1, aten_XM_031697539.1, aten_XM_031697540.1, aten_XM_031700183.1, aten_XM_031702800.1, aten_XM_031708406.1, aten_XM_031710072.1	dgig_XM_028534904.1, dgig_XM_028535183.1, dgig_XM_028535184.1, dgig_XM_028535232.1, dgig_XM_028536865.1, dgig_XM_028536866.1, dgig_XM_028536867.1, dgig_XM_028537813.1, dgig_XM_028537815.1, dgig_XM_028537816.1, dgig_XM_028538645.1, dgig_XM_028538646.1, dgig_XM_028538647.1, dgig_XM_028538670.1, dgig_XM_028538672.1, dgig_XM_028539077.1, dgig_XM_028539905.1, dgig_XM_028539906.1, dgig_XM_028539930.1, …	edia_XM_021053270.1, edia_XM_021053880.1, edia_XM_021055174.1, edia_XM_021058666.2, edia_XM_028657826.1, edia_XM_028660228.1, edia_XM_028663253.1	nvec_XM_032367917.2, nvec_XM_032382481.1, nvec_XM_048719339.1, nvec_XM_048720209.1, nvec_XM_048720827.1, nvec_XM_048724746.1, nvec_XM_048727925.1, nvec_XM_048729477.1, nvec_XM_048729478.1, nvec_XM_048730683.1, nvec_XM_048732427.1	ofav_XM_020753015.1, ofav_XM_020753261.1, ofav_XM_020753262.1, ofav_XM_020753264.1, ofav_XM_020763750.1, ofav_XM_020763751.1, ofav_XM_020763752.1, ofav_XM_020763753.1, ofav_XM_020763754.1, ofav_XM_020763756.1, ofav_XM_020767393.1, ofav_XM_020768940.1, ofav_XM_020772363.1, ofav_XM_020776856.1	pcar_GESO01019155.1.p1, pcar_GESO01019156.1.p1, pcar_GESO01026525.1.p1, pcar_GESO01029656.1.p1, pcar_GESO01037370.1.p1, pcar_GESO01037936.1.p1, pcar_GESO01043488.1.p1, pcar_GESO01056999.1.p1, pcar_GESO01063936.1.p1, pcar_GESO01083797.1.p1, pcar_GESO01085990.1.p1, pcar_GESO01101318.1.p1, pcar_GESO01112358.1.p1, pcar_GESO01120793.1.p1, pcar_GESO01126120.1.p1	pdam_XM_027179840.1, pdam_XM_027181332.1, pdam_XM_027181333.1, pdam_XM_027194194.1, pdam_XM_027194195.1, pdam_XM_027195312.1, pdam_XM_027196545.1, pdam_XM_027196546.1, pdam_XM_027197883.1, pdam_XM_027197884.1, pdam_XM_027197885.1, pdam_XM_027198463.1, pdam_XM_027198464.1, pdam_XM_027202872.1, pdam_XM_027202923.1, pdam_XM_027203024.1	plob_1_mrna_PLOB_00000026_273, plob_1_mrna_PLOB_00001095_4858, plob_1_mrna_PLOB_00002539_25063, plob_1_mrna_PLOB_00002898_5210, plob_1_mrna_PLOB_00003171_25301, plob_1_mrna_PLOB_00003422_25407, plob_1_mrna_PLOB_00003766_25828, plob_1_mrna_PLOB_00005659_27122, plob_1_mrna_PLOB_00007748_28564, plob_1_mrna_PLOB_00008106_6403, plob_1_mrna_PLOB_00009207_29306, plob_1_mrna_PLOB_00009768_29774, plob_1_m…	pmea_1_mrna_PMEA_00003173_9371, pmea_1_mrna_PMEA_00003204_9400, pmea_1_mrna_PMEA_00010217_1596, pmea_1_mrna_PMEA_00010244_1611, pmea_1_mrna_PMEA_00014586_17688, pmea_1_mrna_PMEA_00015909_18974, pmea_1_mrna_PMEA_00017709_19142, pmea_1_mrna_PMEA_00022091_3260, pmea_1_mrna_PMEA_00025726_4660, pmea_1_mrna_PMEA_00026964_25796, pmea_1_mrna_PMEA_00027898_26665, pmea_1_mrna_PMEA_00029590_27121, pmea_1_mr…	pmiz_c0052.g065.t1.p1, pmiz_c0131.g001.t1.p1, pmiz_c0226.g008.t1.p1, pmiz_c0226.g009.t1.p1, pmiz_c0226.g010.t1.p1, pmiz_c0233.g030.t1.p1, pmiz_c0857.g002.t1.p1, pmiz_c1109.g011.t1.p1, pmiz_c1109.g012.t1.p1, pmiz_c1382.g009.t2.p1, pmiz_c1519.g001.t1.p1, pmiz_c3568.g001.t1.p1, pmiz_c3726.g001.t1.p1	pumb_c0158.g018.t1.p1, pumb_c0413.g003.t1.p1, pumb_c0455.g018.t1.p1, pumb_c0455.g019.t1.p1, pumb_c0455.g020.t1.p1, pumb_c0455.g021.t1.p1, pumb_c0455.g022.t1.p1, pumb_c0887.g018.t1.p1, pumb_c0887.g019.t2.p1, pumb_c0924.g006.t1.p1, pumb_c1366.g008.t1.p1, pumb_c1366.g009.t1.p1, pumb_c1366.g010.t1.p1, pumb_c1366.g011.t1.p1, pumb_c1609.g003.t1.p1, pumb_c2008.g002.t1.p1	pvar_GCVI01004523.1.p1, pvar_GCVI01006211.1.p1, pvar_GCVI01010590.1.p1, pvar_GCVI01011984.1.p1, pvar_GCVI01011985.1.p1, pvar_GCVI01015552.1.p1, pvar_GCVI01026886.1.p1, pvar_GCVI01028571.1.p1, pvar_GCVI01028572.1.p1, pvar_GCVI01031944.1.p1, pvar_GCVI01038484.1.p1, pvar_GCVI01038485.1.p1, pvar_GCVI01048749.1.p1, pvar_GCVI01050799.1.p1, pvar_GCVI01061717.1.p1, pvar_GCVI01061782.1.p1, pvar_GCVI010685…	xeni_XM_046985085.1, xeni_XM_046985086.1, xeni_XM_046985844.1, xeni_XM_046985863.1, xeni_XM_046985865.1, xeni_XM_046985866.1, xeni_XM_046985911.1, xeni_XM_046986055.1, xeni_XM_046987172.1, xeni_XM_046987173.1, xeni_XM_046987174.1, xeni_XM_046987270.1, xeni_XM_046987320.1, xeni_XM_046988878.1, xeni_XM_046988880.1, xeni_XM_046990781.1, xeni_XM_046990782.1, xeni_XM_046990820.1, xeni_XM_046991144.1, …	zoan_GGTW01004530.1.p1, zoan_GGTW01007171.1.p1, zoan_GGTW01016297.1.p1, zoan_GGTW01022744.1.p1, zoan_GGTW01023851.1.p1, zoan_GGTW01035176.1.p1, zoan_GGTW01035177.1.p1, zoan_GGTW01036399.1.p1, zoan_GGTW01036400.1.p1, zoan_GGTW01039982.1.p1, zoan_GGTW01062813.1.p1, zoan_GGTW01062814.1.p1, zoan_GGTW01072910.1.p1, zoan_GGTW01082080.1.p1, zoan_GGTW01087018.1.p1, zoan_GGTW01090000.1.p1, zoan_GGTW010901…
OG0000009	acer_002303_2816.p1, acer_003085_3040.p1, acer_003276_3488.p1, acer_004893_5277.p1, acer_004899_5275.p1, acer_007789_7668.p1, acer_007863_7611.p1, acer_008707_9007.p1, acer_009058_8725.p1, acer_009642_9903.p1, acer_010914_10817.p1, acer_011861_12072.p1, acer_011916_12078.p1, acer_012050_12169.p1, acer_012144_12083.p1, acer_012156_12091.p1, acer_012256_12337.p1, acer_016581_16645.p1, acer_017615_1…	adig_XM_015891840.1, adig_XM_015891866.1, adig_XM_015892026.1, adig_XM_015893205.1, adig_XM_015894401.1, adig_XM_015895743.1, adig_XM_015897139.1, adig_XM_015897601.1, adig_XM_015899849.1, adig_XM_015900455.1, adig_XM_015901621.1, adig_XM_015904591.1, adig_XM_015904982.1, adig_XM_015905068.1, adig_XM_015905322.1, adig_XM_015908800.1, adig_XM_015912569.1, adig_XM_015913020.1, adig_XM_015917503.1, …	amil_XM_029324798.2, amil_XM_029325103.1, amil_XM_029326804.2, amil_XM_029331999.2, amil_XM_029343429.2, amil_XM_029347073.2, amil_XM_029354440.2, amil_XM_044306933.1, amil_XM_044307689.1, amil_XM_044307895.1, amil_XM_044307903.1, amil_XM_044307910.1, amil_XM_044308602.1, amil_XM_044308710.1, amil_XM_044308870.1, amil_XM_044308946.1, amil_XM_044309208.1, amil_XM_044309251.1, amil_XM_044309322.1, …	aten_XM_031694434.1, aten_XM_031694546.1, aten_XM_031694635.1, aten_XM_031694636.1, aten_XM_031695283.1, aten_XM_031695748.1, aten_XM_031695749.1, aten_XM_031696215.1, aten_XM_031696728.1, aten_XM_031697406.1, aten_XM_031697610.1, aten_XM_031698664.1, aten_XM_031698759.1, aten_XM_031699170.1, aten_XM_031700137.1, aten_XM_031703160.1, aten_XM_031703930.1, aten_XM_031706377.1, aten_XM_031706960.1, …	dgig_XM_028534915.1, dgig_XM_028537378.1, dgig_XM_028537803.1, dgig_XM_028539240.1, dgig_XM_028541580.1, dgig_XM_028542867.1, dgig_XM_028543024.1, dgig_XM_028544707.1, dgig_XM_028545014.1, dgig_XM_028545370.1, dgig_XM_028547433.1, dgig_XM_028548653.1, dgig_XM_028550073.1, dgig_XM_028551048.1, dgig_XM_028551157.1, dgig_XM_028551371.1, dgig_XM_028551385.1, dgig_XM_028552422.1, dgig_XM_028552853.1, …	edia_XM_021037974.2, edia_XM_021039490.2, edia_XM_021054421.2, edia_XM_021059330.2, edia_XM_021061180.2, edia_XM_028657832.1, edia_XM_028658411.1, edia_XM_028659293.1, edia_XM_028659587.1, edia_XM_028659768.1, edia_XM_028660409.1, edia_XM_028660538.1, edia_XM_028660713.1, edia_XM_028661754.1, edia_XM_028662832.1, edia_XM_028663276.1	nvec_XM_032363936.2, nvec_XM_032373434.2, nvec_XM_048720678.1, nvec_XM_048729082.1, nvec_XM_048730368.1	ofav_XM_020747554.1, ofav_XM_020755381.1, ofav_XM_020756477.1, ofav_XM_020756808.1, ofav_XM_020758570.1, ofav_XM_020758990.1, ofav_XM_020762863.1, ofav_XM_020762895.1, ofav_XM_020764685.1, ofav_XM_020764697.1, ofav_XM_020766316.1, ofav_XM_020768461.1, ofav_XM_020769750.1, ofav_XM_020774100.1, ofav_XM_020776211.1	pcar_GESO01003219.1.p1, pcar_GESO01003220.1.p1, pcar_GESO01018533.1.p1, pcar_GESO01018534.1.p1, pcar_GESO01024434.1.p1, pcar_GESO01024435.1.p1, pcar_GESO01028359.1.p1, pcar_GESO01028360.1.p1, pcar_GESO01031705.1.p1, pcar_GESO01037479.1.p1, pcar_GESO01043330.1.p1, pcar_GESO01043719.1.p1, pcar_GESO01083991.1.p1, pcar_GESO01087930.1.p1, pcar_GESO01098737.1.p1, pcar_GESO01113167.1.p1, pcar_GESO011186…	pdam_XM_027182695.1, pdam_XM_027186229.1	plob_1_mrna_PLOB_00000978_4754, plob_1_mrna_PLOB_00001343_24277, plob_1_mrna_PLOB_00001460_24104, plob_1_mrna_PLOB_00001957_24673, plob_1_mrna_PLOB_00001961_24677, plob_1_mrna_PLOB_00003530_25605, plob_1_mrna_PLOB_00003673_25712, plob_1_mrna_PLOB_00004522_5776, plob_1_mrna_PLOB_00004974_26426, plob_1_mrna_PLOB_00005317_26837, plob_1_mrna_PLOB_00005745_27186, plob_1_mrna_PLOB_00005763_27199, plob_…	pmea_1_mrna_PMEA_00000852_947, pmea_1_mrna_PMEA_00003477_30654, pmea_1_mrna_PMEA_00004541_10868, pmea_1_mrna_PMEA_00005133_10805, pmea_1_mrna_PMEA_00005779_11728, pmea_1_mrna_PMEA_00005784_11733, pmea_1_mrna_PMEA_00005809_11753, pmea_1_mrna_PMEA_00006279_31158, pmea_1_mrna_PMEA_00010408_1214, pmea_1_mrna_PMEA_00011597_14737, pmea_1_mrna_PMEA_00011606_14742, pmea_1_mrna_PMEA_00011648_14758, pmea_1…	pmiz_c0007.g030.t1.p1, pmiz_c0032.g036.t1.p1, pmiz_c0045.g003.t1.p1, pmiz_c0050.g036.t1.p1, pmiz_c0050.g037.t1.p1, pmiz_c0050.g048.t1.p1, pmiz_c0051.g046.t1.p1, pmiz_c0052.g073.t1.p1, pmiz_c0057.g053.t1.p1, pmiz_c0057.g088.t1.p1, pmiz_c0071.g054.t1.p1, pmiz_c0077.g020.t1.p1, pmiz_c0083.g003.t1.p1, pmiz_c0097.g083.t1.p1, pmiz_c0106.g006.t1.p1, pmiz_c0119.g023.t1.p1, pmiz_c0119.g046.t1.p1, pmiz_c01…	pumb_c0015.g106.t1.p1, pumb_c0035.g035.t1.p1, pumb_c0045.g020.t1.p1, pumb_c0048.g048.t1.p1, pumb_c0048.g081.t1.p1, pumb_c0048.g094.t1.p1, pumb_c0056.g006.t1.p1, pumb_c0062.g053.t1.p1, pumb_c0079.g011.t1.p1, pumb_c0079.g088.t1.p1, pumb_c0079.g089.t1.p1, pumb_c0089.g027.t1.p1, pumb_c0104.g042.t2.p1, pumb_c0104.g043.t1.p1, pumb_c0121.g047.t1.p1, pumb_c0136.g023.t1.p1, pumb_c0148.g028.t1.p1, pumb_c02…	pvar_GCVI01000086.1.p1, pvar_GCVI01025551.1.p1, pvar_GCVI01026810.1.p1, pvar_GCVI01029104.1.p1, pvar_GCVI01029612.1.p1, pvar_GCVI01044192.1.p1, pvar_GCVI01053447.1.p1, pvar_GCVI01056916.1.p1, pvar_GCVI01057911.1.p1, pvar_GCVI01059115.1.p1, pvar_GCVI01090021.1.p1, pvar_GCVI01092892.1.p1, pvar_GCVI01096892.1.p1, pvar_GCVI01108652.1.p1, pvar_GCVI01110565.1.p1	xeni_XM_046983443.1, xeni_XM_046983525.1, xeni_XM_046986215.1, xeni_XM_046988791.1, xeni_XM_046988947.1, xeni_XM_046989685.1, xeni_XM_046990293.1, xeni_XM_046990296.1, xeni_XM_046991167.1, xeni_XM_046991388.1, xeni_XM_046992011.1, xeni_XM_046992085.1, xeni_XM_046993193.1, xeni_XM_046993207.1, xeni_XM_046995823.1, xeni_XM_046997406.1, xeni_XM_046997892.1, xeni_XM_046997976.1, xeni_XM_046999130.1, …	zoan_GGTW01001798.1.p1, zoan_GGTW01001799.1.p1, zoan_GGTW01005340.1.p1, zoan_GGTW01013777.1.p1, zoan_GGTW01014601.1.p1, zoan_GGTW01018073.1.p1, zoan_GGTW01019986.1.p1, zoan_GGTW01019987.1.p1, zoan_GGTW01029488.1.p1, zoan_GGTW01029489.1.p1, zoan_GGTW01050252.1.p1, zoan_GGTW01052589.1.p1, zoan_GGTW01059319.1.p1, zoan_GGTW01061470.1.p1, zoan_GGTW01062668.1.p1, zoan_GGTW01063952.1.p1, zoan_GGTW010655…
OG0000010	acer_006815_6940.p1, acer_006930_6951.p1, acer_008256_8342.p1, acer_008258_8340.p1, acer_027161_27139.p1, acer_032262_32262.p1, acer_032265_32267.p1, acer_032266_32270.p1, acer_032272_32272.p1, acer_033730_33730.p1	adig_XM_015891682.1, adig_XM_015891973.1, adig_XM_015892074.1, adig_XM_015892171.1, adig_XM_015892534.1, adig_XM_015893915.1, adig_XM_015894006.1, adig_XM_015894150.1, adig_XM_015894810.1, adig_XM_015895754.1, adig_XM_015895803.1, adig_XM_015895964.1, adig_XM_015895979.1, adig_XM_015895986.1, adig_XM_015895995.1, adig_XM_015896045.1, adig_XM_015896056.1, adig_XM_015896067.1, adig_XM_015896078.1, …	amil_XM_029345232.2, amil_XM_044306857.1, amil_XM_044306867.1, amil_XM_044306870.1, amil_XM_044307337.1, amil_XM_044307341.1, amil_XM_044307343.1, amil_XM_044307347.1, amil_XM_044307443.1, amil_XM_044307489.1, amil_XM_044307490.1, amil_XM_044307491.1, amil_XM_044307493.1, amil_XM_044307632.1, amil_XM_044307635.1, amil_XM_044307636.1, amil_XM_044307637.1, amil_XM_044307638.1, amil_XM_044307642.1, …	aten_XM_031693339.1, aten_XM_031697646.1, aten_XM_031698030.1, aten_XM_031698577.1, aten_XM_031699260.1, aten_XM_031699265.1, aten_XM_031700058.1, aten_XM_031702723.1, aten_XM_031702978.1, aten_XM_031704326.1, aten_XM_031704328.1, aten_XM_031706294.1, aten_XM_031706401.1, aten_XM_031708557.1, aten_XM_031708569.1, aten_XM_031710104.1, aten_XM_031710444.1, aten_XM_031711095.1, aten_XM_031711988.1, …	dgig_XM_028543074.1, dgig_XM_028545616.1, dgig_XM_028554836.1, dgig_XM_028555619.1, dgig_XM_028555803.1, dgig_XM_028555804.1, dgig_XM_028555805.1, dgig_XM_028555807.1, dgig_XM_028555808.1, dgig_XM_028555809.1, dgig_XM_028555811.1, dgig_XM_028555815.1, dgig_XM_028555816.1, dgig_XM_028555817.1, dgig_XM_028555819.1, dgig_XM_028555820.1, dgig_XM_028555821.1, dgig_XM_028555822.1, dgig_XM_028555823.1, …	edia_XM_021036215.2, edia_XM_021036740.2, edia_XM_021037875.2, edia_XM_021037909.1, edia_XM_021038415.2, edia_XM_021039023.2, edia_XM_021039182.2, edia_XM_021039184.2, edia_XM_021039650.2, edia_XM_021039662.2, edia_XM_021039954.1, edia_XM_021040657.2, edia_XM_021040994.2, edia_XM_021040995.2, edia_XM_021041358.1, edia_XM_021042904.2, edia_XM_021044544.2, edia_XM_021044555.2, edia_XM_021044956.2, …	nvec_XM_001624218.3, nvec_XM_001625777.3, nvec_XM_001630067.3, nvec_XM_001630902.3, nvec_XM_001634219.3, nvec_XM_001634877.3, nvec_XM_001636641.3, nvec_XM_032369277.2, nvec_XM_032373339.2, nvec_XM_032373341.2, nvec_XM_032373372.2, nvec_XM_032374088.2, nvec_XM_032374114.2, nvec_XM_032377639.2, nvec_XM_032378248.2, nvec_XM_032379263.2, nvec_XM_032380319.2, nvec_XM_048719932.1, nvec_XM_048720200.1, …	ofav_XM_020745511.1, ofav_XM_020745631.1, ofav_XM_020746351.1, ofav_XM_020747274.1, ofav_XM_020747727.1, ofav_XM_020750073.1, ofav_XM_020750085.1, ofav_XM_020752197.1, ofav_XM_020752219.1, ofav_XM_020752220.1, ofav_XM_020753924.1, ofav_XM_020754271.1, ofav_XM_020755785.1, ofav_XM_020757946.1, ofav_XM_020757960.1, ofav_XM_020758700.1, ofav_XM_020758711.1, ofav_XM_020758743.1, ofav_XM_020759905.1, …	pcar_GESO01011649.1.p1, pcar_GESO01016518.1.p1, pcar_GESO01016519.1.p1, pcar_GESO01022795.1.p1, pcar_GESO01024432.1.p1, pcar_GESO01024433.1.p1, pcar_GESO01029808.1.p1, pcar_GESO01092630.1.p1, pcar_GESO01107405.1.p1, pcar_GESO01116669.1.p1, pcar_GESO01117098.1.p1, pcar_GESO01134496.1.p1	pdam_XM_027179897.1, pdam_XM_027180397.1, pdam_XM_027180401.1, pdam_XM_027181417.1, pdam_XM_027181868.1, pdam_XM_027182193.1, pdam_XM_027183435.1, pdam_XM_027185834.1, pdam_XM_027185837.1, pdam_XM_027188613.1, pdam_XM_027190609.1, pdam_XM_027190615.1, pdam_XM_027193215.1, pdam_XM_027194557.1, pdam_XM_027194935.1, pdam_XM_027199964.1, pdam_XM_027202752.1	plob_1_mrna_PLOB_00003934_25962, plob_1_mrna_PLOB_00004347_26340, plob_1_mrna_PLOB_00006450_6085, plob_1_mrna_PLOB_00006451_6086, plob_1_mrna_PLOB_00007854_28658, plob_1_mrna_PLOB_00008981_29213, plob_1_mrna_PLOB_00009892_6622, plob_1_mrna_PLOB_00011351_6988, plob_1_mrna_PLOB_00011352_6991, plob_1_mrna_PLOB_00011353_6989, plob_1_mrna_PLOB_00011354_6990, plob_1_mrna_PLOB_00011355_6992, plob_1_mrna…	pmea_1_mrna_PMEA_00001083_1134, pmea_1_mrna_PMEA_00001090_1140, pmea_1_mrna_PMEA_00001097_1146, pmea_1_mrna_PMEA_00001100_1149, pmea_1_mrna_PMEA_00001311_328, pmea_1_mrna_PMEA_00001312_329, pmea_1_mrna_PMEA_00002349_30399, pmea_1_mrna_PMEA_00002368_30379, pmea_1_mrna_PMEA_00002370_30370, pmea_1_mrna_PMEA_00002373_30371, pmea_1_mrna_PMEA_00006450_12223, pmea_1_mrna_PMEA_00007636_12636, pmea_1_mrna…	pmiz_c0041.g023.t1.p1, pmiz_c0117.g055.t1.p1, pmiz_c0124.g018.t1.p1, pmiz_c0173.g002.t1.p1, pmiz_c0375.g003.t1.p1, pmiz_c0914.g001.t1.p1, pmiz_c1071.g003.t1.p1, pmiz_c3607.g001.t1.p1, pmiz_c3615.g001.t1.p1	pumb_c0155.g024.t1.p1, pumb_c0230.g023.t1.p1, pumb_c0316.g005.t1.p1, pumb_c0347.g021.t1.p1, pumb_c0479.g004.t1.p1, pumb_c0702.g003.t1.p1, pumb_c0915.g003.t1.p1, pumb_c1202.g002.t1.p1, pumb_c1223.g005.t1.p1, pumb_c1473.g002.t1.p1, pumb_c1730.g001.t1.p1, pumb_c2027.g001.t1.p1, pumb_c2332.g001.t1.p1	pvar_GCVI01006681.1.p1, pvar_GCVI01006682.1.p1, pvar_GCVI01014868.1.p1, pvar_GCVI01031320.1.p1, pvar_GCVI01065445.1.p1, pvar_GCVI01080043.1.p1, pvar_GCVI01095118.1.p1, pvar_GCVI01106075.1.p1, pvar_GCVI01108778.1.p1, pvar_GCVI01120543.1.p1	xeni_XM_046987112.1, xeni_XM_046991086.1, xeni_XM_046991091.1, xeni_XM_046997464.1, xeni_XM_046997466.1, xeni_XM_046997850.1, xeni_XM_047000023.1, xeni_XM_047000041.1, xeni_XM_047000105.1, xeni_XM_047006204.1, xeni_XM_047006280.1, xeni_XM_047006282.1, xeni_XM_047006300.1, xeni_XM_047006325.1	zoan_GGTW01000370.1.p1, zoan_GGTW01005393.1.p1, zoan_GGTW01010893.1.p1, zoan_GGTW01010894.1.p1, zoan_GGTW01010952.1.p1, zoan_GGTW01012761.1.p1, zoan_GGTW01012762.1.p1, zoan_GGTW01012763.1.p1, zoan_GGTW01012764.1.p1, zoan_GGTW01012765.1.p1, zoan_GGTW01012766.1.p1, zoan_GGTW01013960.1.p1, zoan_GGTW01013961.1.p1, zoan_GGTW01059250.1.p1, zoan_GGTW01059937.1.p1, zoan_GGTW01060167.1.p1, zoan_GGTW010635…
OG0000011	acer_000355_693.p1, acer_000403_694.p1, acer_005943_5994.p1, acer_008145_8291.p1, acer_008387_8172.p1, acer_009258_9305.p1, acer_009261_9314.p1, acer_009419_9302.p1, acer_009625_9792.p1, acer_012341_12203.p1, acer_012345_12199.p1, acer_012346_12200.p1, acer_013309_13230.p1, acer_013573_13676.p1, acer_016994_17293.p1, acer_017242_17281.p1, acer_017250_17282.p1, acer_017597_17478.p1, acer_017598_17…	adig_XM_015891672.1, adig_XM_015892004.1, adig_XM_015894741.1, adig_XM_015896074.1, adig_XM_015900094.1, adig_XM_015900243.1, adig_XM_015900244.1, adig_XM_015900245.1, adig_XM_015900436.1, adig_XM_015900460.1, adig_XM_015904317.1, adig_XM_015906693.1, adig_XM_015906782.1, adig_XM_015907742.1, adig_XM_015907746.1, adig_XM_015907764.1, adig_XM_015907765.1, adig_XM_015907919.1, adig_XM_015907920.1, …	amil_XM_029335481.2, amil_XM_029342299.2, amil_XM_029343954.2, amil_XM_029345935.2, amil_XM_029345961.2, amil_XM_029349181.2, amil_XM_029351591.2, amil_XM_029351983.2, amil_XM_029355345.2, amil_XM_029355598.2, amil_XM_029355828.2, amil_XM_044310607.1, amil_XM_044317910.1, amil_XM_044317912.1, amil_XM_044317916.1, amil_XM_044317917.1, amil_XM_044318121.1, amil_XM_044318126.1, amil_XM_044320186.1, …	aten_XM_031693115.1, aten_XM_031693239.1, aten_XM_031693484.1, aten_XM_031694970.1, aten_XM_031695011.1, aten_XM_031695022.1, aten_XM_031695024.1, aten_XM_031695025.1, aten_XM_031695132.1, aten_XM_031695162.1, aten_XM_031697872.1, aten_XM_031698738.1, aten_XM_031699448.1, aten_XM_031699960.1, aten_XM_031700255.1, aten_XM_031700960.1, aten_XM_031700961.1, aten_XM_031700962.1, aten_XM_031701791.1, …	dgig_XM_028536094.1, dgig_XM_028536100.1, dgig_XM_028539470.1, dgig_XM_028540428.1, dgig_XM_028544644.1, dgig_XM_028544655.1, dgig_XM_028544939.1, dgig_XM_028545472.1, dgig_XM_028545598.1, dgig_XM_028545856.1, dgig_XM_028545875.1, dgig_XM_028545890.1, dgig_XM_028547233.1, dgig_XM_028550471.1, dgig_XM_028552059.1, dgig_XM_028552376.1	edia_XM_021040850.2, edia_XM_021040851.2, edia_XM_021041334.2, edia_XM_021043609.2, edia_XM_021045315.2, edia_XM_021046793.2, edia_XM_021047668.2, edia_XM_021047689.2, edia_XM_021047709.1, edia_XM_021050170.2, edia_XM_021050760.2, edia_XM_021052015.2, edia_XM_021052589.2, edia_XM_021053680.2, edia_XM_021056225.2, edia_XM_021061881.2, edia_XM_028657982.1, edia_XM_028658359.1, edia_XM_028660691.1, …	nvec_XM_001640590.3, nvec_XM_032363682.2, nvec_XM_032364230.2, nvec_XM_032365393.2, nvec_XM_032366214.2, nvec_XM_032369856.2, nvec_XM_032370858.2, nvec_XM_032372803.2, nvec_XM_032375070.2, nvec_XM_032377824.2, nvec_XM_032378278.1, nvec_XM_032379009.2, nvec_XM_032379355.2, nvec_XM_032381952.2, nvec_XM_032382372.2, nvec_XM_048719953.1, nvec_XM_048720245.1, nvec_XM_048722507.1, nvec_XM_048723726.1, …	ofav_XM_020745376.1, ofav_XM_020745377.1, ofav_XM_020745513.1, ofav_XM_020745516.1, ofav_XM_020745687.1, ofav_XM_020746065.1, ofav_XM_020746066.1, ofav_XM_020746355.1, ofav_XM_020746589.1, ofav_XM_020747451.1, ofav_XM_020747732.1, ofav_XM_020749909.1, ofav_XM_020749999.1, ofav_XM_020750994.1, ofav_XM_020750995.1, ofav_XM_020751042.1, ofav_XM_020752070.1, ofav_XM_020752071.1, ofav_XM_020752074.1, …	pcar_GESO01001777.1.p1, pcar_GESO01001778.1.p1, pcar_GESO01001779.1.p1, pcar_GESO01001780.1.p1, pcar_GESO01006882.1.p1, pcar_GESO01006883.1.p1, pcar_GESO01007801.1.p1, pcar_GESO01009893.1.p1, pcar_GESO01009894.1.p1, pcar_GESO01009896.1.p1, pcar_GESO01015218.1.p1, pcar_GESO01024205.1.p1, pcar_GESO01024206.1.p1, pcar_GESO01027499.1.p1, pcar_GESO01027500.1.p1, pcar_GESO01027501.1.p1, pcar_GESO010296…	pdam_XM_027180803.1, pdam_XM_027182145.1, pdam_XM_027182395.1, pdam_XM_027182746.1, pdam_XM_027184320.1, pdam_XM_027184327.1, pdam_XM_027187019.1, pdam_XM_027187022.1, pdam_XM_027188782.1, pdam_XM_027190044.1, pdam_XM_027190072.1, pdam_XM_027190073.1, pdam_XM_027190289.1, pdam_XM_027190290.1, pdam_XM_027191512.1, pdam_XM_027191513.1, pdam_XM_027192008.1, pdam_XM_027193655.1, pdam_XM_027194213.1, …	plob_1_mrna_PLOB_00004468_5740, plob_1_mrna_PLOB_00012454_7231, plob_1_mrna_PLOB_00012459_7236, plob_1_mrna_PLOB_00012994_31729, plob_1_mrna_PLOB_00012999_31734, plob_1_mrna_PLOB_00018443_34574, plob_1_mrna_PLOB_00019892_35360, plob_1_mrna_PLOB_00019922_35349, plob_1_mrna_PLOB_00028861_12465, plob_1_mrna_PLOB_00030387_13332, plob_1_mrna_PLOB_00032908_14404, plob_1_mrna_PLOB_00034995_15555, plob_1…	pmea_1_mrna_PMEA_00001317_335, pmea_1_mrna_PMEA_00002607_9538, pmea_1_mrna_PMEA_00008167_13553, pmea_1_mrna_PMEA_00008169_13555, pmea_1_mrna_PMEA_00016769_2821, pmea_1_mrna_PMEA_00021058_22286, pmea_1_mrna_PMEA_00024308_24317, pmea_1_mrna_PMEA_00024311_24319, pmea_1_mrna_PMEA_00024697_24662, pmea_1_mrna_PMEA_00025601_4561, pmea_1_mrna_PMEA_00025880_4784, pmea_1_mrna_PMEA_00026152_4183, pmea_1_mrn…	pmiz_c0014.g042.t1.p1, pmiz_c0019.g029.t1.p1, pmiz_c0082.g031.t1.p1, pmiz_c0125.g005.t1.p1, pmiz_c0148.g006.t1.p1, pmiz_c0148.g007.t1.p1, pmiz_c0148.g009.t1.p1, pmiz_c0168.g009.t1.p1, pmiz_c0168.g010.t1.p1, pmiz_c0207.g032.t1.p1, pmiz_c0207.g033.t1.p1, pmiz_c0207.g034.t1.p1, pmiz_c0229.g019.t1.p1, pmiz_c0229.g020.t1.p1, pmiz_c0229.g022.t1.p1, pmiz_c0237.g002.t1.p1, pmiz_c0237.g003.t1.p1, pmiz_c02…	pumb_c0022.g018.t1.p1, pumb_c0022.g019.t1.p1, pumb_c0022.g032.t1.p1, pumb_c0057.g027.t1.p1, pumb_c0057.g028.t1.p1, pumb_c0057.g031.t1.p1, pumb_c0057.g032.t1.p1, pumb_c0090.g018.t1.p1, pumb_c0105.g017.t1.p1, pumb_c0140.g016.t1.p1, pumb_c0176.g021.t1.p1, pumb_c0250.g023.t1.p1, pumb_c0250.g025.t1.p1, pumb_c0315.g001.t1.p1, pumb_c0324.g001.t1.p1, pumb_c0336.g007.t1.p1, pumb_c0336.g009.t1.p1, pumb_c03…	pvar_GCVI01006279.1.p1, pvar_GCVI01006280.1.p1, pvar_GCVI01011129.1.p1, pvar_GCVI01011131.1.p1, pvar_GCVI01011147.1.p1, pvar_GCVI01012947.1.p1, pvar_GCVI01012948.1.p1, pvar_GCVI01014530.1.p1, pvar_GCVI01017471.1.p1, pvar_GCVI01017472.1.p1, pvar_GCVI01025771.1.p1, pvar_GCVI01025772.1.p1, pvar_GCVI01026374.1.p1, pvar_GCVI01036053.1.p1, pvar_GCVI01037098.1.p1, pvar_GCVI01037137.1.p1, pvar_GCVI010408…	xeni_XM_046993262.1, xeni_XM_046996782.1, xeni_XM_046996880.1, xeni_XM_046997088.1, xeni_XM_046997094.1, xeni_XM_046997199.1, xeni_XM_046997373.1, xeni_XM_047000253.1	zoan_GGTW01002609.1.p1, zoan_GGTW01002610.1.p1, zoan_GGTW01007508.1.p1, zoan_GGTW01007509.1.p1, zoan_GGTW01011610.1.p1, zoan_GGTW01011611.1.p1, zoan_GGTW01017927.1.p1, zoan_GGTW01017928.1.p1, zoan_GGTW01032119.1.p1, zoan_GGTW01032120.1.p1, zoan_GGTW01033671.1.p1, zoan_GGTW01033865.1.p1, zoan_GGTW01033866.1.p1, zoan_GGTW01034061.1.p1, zoan_GGTW01034062.1.p1, zoan_GGTW01034867.1.p1, zoan_GGTW010348…
OG0000012	acer_000999_1537.p1, acer_001007_1539.p1, acer_001460_1540.p1, acer_001867_1980.p1, acer_001868_1981.p1, acer_002314_2645.p1, acer_003381_3426.p1, acer_003388_3419.p1, acer_005313_5167.p1, acer_005818_5390.p1, acer_007197_7470.p1, acer_007486_7508.p1, acer_007667_8029.p1, acer_010297_10308.p1, acer_019188_19152.p1, acer_033435_33435.p1	adig_XM_015893758.1, adig_XM_015893767.1, adig_XM_015895368.1, adig_XM_015897826.1, adig_XM_015900883.1, adig_XM_015902130.1, adig_XM_015902455.1, adig_XM_015903003.1, adig_XM_015903775.1, adig_XM_015903804.1, adig_XM_015910458.1, adig_XM_015911417.1, adig_XM_015912014.1, adig_XM_015914456.1, adig_XM_015914479.1, adig_XM_015918919.1, adig_XM_015919852.1, adig_XM_015922839.1, adig_XM_015923816.1	amil_XM_029326348.2, amil_XM_029330759.2, amil_XM_029332357.2, amil_XM_029332358.2, amil_XM_029332359.2, amil_XM_029332360.2, amil_XM_029332684.2, amil_XM_029333627.2, amil_XM_029335934.2, amil_XM_029338277.2, amil_XM_029338332.2, amil_XM_029342323.2, amil_XM_029342817.2, amil_XM_029342825.2, amil_XM_029347091.2, amil_XM_029347153.2, amil_XM_029353019.2, amil_XM_029354255.2, amil_XM_029356099.2, …	aten_XM_031692700.1, aten_XM_031692703.1, aten_XM_031693495.1, aten_XM_031693870.1, aten_XM_031693984.1, aten_XM_031694102.1, aten_XM_031694294.1, aten_XM_031694943.1, aten_XM_031695349.1, aten_XM_031695350.1, aten_XM_031695351.1, aten_XM_031695352.1, aten_XM_031695565.1, aten_XM_031695910.1, aten_XM_031695943.1, aten_XM_031696081.1, aten_XM_031696656.1, aten_XM_031697537.1, aten_XM_031698615.1, …	dgig_XM_028537065.1, dgig_XM_028552135.1, dgig_XM_028553151.1, dgig_XM_028558646.1	edia_XM_021036519.2, edia_XM_021037040.1, edia_XM_021037063.2, edia_XM_021041361.1, edia_XM_021041720.2, edia_XM_021041933.2, edia_XM_021042013.2, edia_XM_021042433.2, edia_XM_021042434.2, edia_XM_021044139.1, edia_XM_021045618.2, edia_XM_021045619.2, edia_XM_021045631.2, edia_XM_021045746.2, edia_XM_021047912.2, edia_XM_021049485.2, edia_XM_021050433.2, edia_XM_021050476.1, edia_XM_021050497.1, …	nvec_XM_001622084.3, nvec_XM_001623332.3, nvec_XM_001627622.3, nvec_XM_001629642.3, nvec_XM_001632168.3, nvec_XM_001635753.3, nvec_XM_001637914.3, nvec_XM_001639781.3, nvec_XM_001640046.3, nvec_XM_001640905.3, nvec_XM_001641794.3, nvec_XM_001641986.3, nvec_XM_032363112.2, nvec_XM_032365659.2, nvec_XM_032367375.2, nvec_XM_032369129.2, nvec_XM_032370043.2, nvec_XM_032370291.2, nvec_XM_032370457.2, …	ofav_XM_020745747.1, ofav_XM_020746169.1, ofav_XM_020746172.1, ofav_XM_020746174.1, ofav_XM_020746175.1, ofav_XM_020746176.1, ofav_XM_020751384.1, ofav_XM_020751944.1, ofav_XM_020751945.1, ofav_XM_020752851.1, ofav_XM_020753059.1, ofav_XM_020755753.1, ofav_XM_020755754.1, ofav_XM_020756468.1, ofav_XM_020758482.1, ofav_XM_020758547.1, ofav_XM_020758731.1, ofav_XM_020759925.1, ofav_XM_020761213.1, …	pcar_GESO01023509.1.p1, pcar_GESO01031164.1.p1, pcar_GESO01034831.1.p1, pcar_GESO01036407.1.p1, pcar_GESO01042612.1.p1, pcar_GESO01063907.1.p1, pcar_GESO01072024.1.p1, pcar_GESO01121542.1.p1, pcar_GESO01127292.1.p1, pcar_GESO01128943.1.p1	pdam_XM_027181041.1, pdam_XM_027181349.1, pdam_XM_027181592.1, pdam_XM_027182033.1, pdam_XM_027182420.1, pdam_XM_027182513.1, pdam_XM_027182527.1, pdam_XM_027182658.1, pdam_XM_027182661.1, pdam_XM_027184434.1, pdam_XM_027186089.1, pdam_XM_027187885.1, pdam_XM_027190284.1, pdam_XM_027190671.1, pdam_XM_027190786.1, pdam_XM_027190792.1, pdam_XM_027190796.1, pdam_XM_027190797.1, pdam_XM_027192874.1, …	plob_1_mrna_PLOB_00002955_5250, plob_1_mrna_PLOB_00006579_5883, plob_1_mrna_PLOB_00006581_5884, plob_1_mrna_PLOB_00006738_5841, plob_1_mrna_PLOB_00008820_29069, plob_1_mrna_PLOB_00009331_29501, plob_1_mrna_PLOB_00009428_29494, plob_1_mrna_PLOB_00011324_6964, plob_1_mrna_PLOB_00011326_6965, plob_1_mrna_PLOB_00011727_30865, plob_1_mrna_PLOB_00013827_7624, plob_1_mrna_PLOB_00015839_33605, plob_1_mrn…	pmea_1_mrna_PMEA_00000969_1036, pmea_1_mrna_PMEA_00000970_1037, pmea_1_mrna_PMEA_00000973_1039, pmea_1_mrna_PMEA_00000975_1040, pmea_1_mrna_PMEA_00006399_12180, pmea_1_mrna_PMEA_00006863_12028, pmea_1_mrna_PMEA_00007476_12493, pmea_1_mrna_PMEA_00007477_12494, pmea_1_mrna_PMEA_00007503_12519, pmea_1_mrna_PMEA_00008061_13466, pmea_1_mrna_PMEA_00008062_13467, pmea_1_mrna_PMEA_00009712_14281, pmea_1_…	pmiz_c0055.g043.t1.p1, pmiz_c0080.g013.t1.p1, pmiz_c0081.g027.t1.p1, pmiz_c0081.g028.t1.p1, pmiz_c0090.g007.t1.p1, pmiz_c0096.g030.t1.p1, pmiz_c0114.g019.t1.p1, pmiz_c0115.g026.t1.p1, pmiz_c0132.g009.t1.p1, pmiz_c0166.g005.t1.p1, pmiz_c0166.g006.t1.p1, pmiz_c0166.g007.t1.p1, pmiz_c0166.g008.t1.p1, pmiz_c0166.g009.t1.p1, pmiz_c0166.g010.t1.p1, pmiz_c0166.g011.t1.p1, pmiz_c0244.g014.t1.p1, pmiz_c02…	pumb_c0020.g014.t1.p1, pumb_c0020.g015.t1.p1, pumb_c0050.g015.t1.p1, pumb_c0066.g020.t1.p1, pumb_c0072.g039.t1.p1, pumb_c0072.g040.t1.p1, pumb_c0072.g041.t1.p1, pumb_c0088.g017.t1.p1, pumb_c0088.g018.t1.p1, pumb_c0088.g019.t1.p1, pumb_c0122.g029.t1.p1, pumb_c0124.g023.t1.p1, pumb_c0135.g014.t1.p1, pumb_c0198.g007.t1.p1, pumb_c0208.g025.t1.p1, pumb_c0208.g026.t1.p1, pumb_c0353.g011.t1.p1, pumb_c03…	pvar_GCVI01015538.1.p1, pvar_GCVI01015539.1.p1, pvar_GCVI01024624.1.p1, pvar_GCVI01028953.1.p1, pvar_GCVI01032423.1.p1, pvar_GCVI01035835.1.p1, pvar_GCVI01049041.1.p1, pvar_GCVI01056038.1.p1, pvar_GCVI01092412.1.p1, pvar_GCVI01095411.1.p1, pvar_GCVI01101520.1.p1	xeni_XM_046984001.1	zoan_GGTW01028253.1.p1, zoan_GGTW01028254.1.p1, zoan_GGTW01028255.1.p1, zoan_GGTW01028256.1.p1, zoan_GGTW01033626.1.p1, zoan_GGTW01041152.1.p1, zoan_GGTW01041153.1.p1, zoan_GGTW01054223.1.p1, zoan_GGTW01058712.1.p1, zoan_GGTW01068318.1.p1, zoan_GGTW01070634.1.p1, zoan_GGTW01075326.1.p1, zoan_GGTW01075373.1.p1, zoan_GGTW01084466.1.p1, zoan_GGTW01086293.1.p1, zoan_GGTW01087049.1.p1, zoan_GGTW010873…
OG0000013	acer_003124_3345.p1, acer_008832_8919.p1, acer_015935_15748.p1, acer_019845_19773.p1, acer_021197_21162.p1, acer_021379_21383.p1, acer_027099_27117.p1, acer_027432_27494.p1, acer_033558_33558.p1	adig_XM_015891752.1, adig_XM_015891885.1, adig_XM_015892589.1, adig_XM_015892715.1, adig_XM_015892788.1, adig_XM_015892871.1, adig_XM_015893026.1, adig_XM_015893183.1, adig_XM_015893392.1, adig_XM_015893892.1, adig_XM_015894098.1, adig_XM_015894304.1, adig_XM_015894571.1, adig_XM_015894601.1, adig_XM_015894831.1, adig_XM_015896047.1, adig_XM_015897477.1, adig_XM_015897483.1, adig_XM_015897595.1, …	amil_XM_029335839.2, amil_XM_029353670.2, amil_XM_044307837.1, amil_XM_044307940.1, amil_XM_044308979.1, amil_XM_044308981.1, amil_XM_044309087.1, amil_XM_044309115.1, amil_XM_044309117.1, amil_XM_044309197.1, amil_XM_044310142.1, amil_XM_044310152.1, amil_XM_044310312.1, amil_XM_044310330.1, amil_XM_044310518.1, amil_XM_044310776.1, amil_XM_044310779.1, amil_XM_044310785.1, amil_XM_044310824.1, …					ofav_XM_020749756.1, ofav_XM_020749768.1, ofav_XM_020755026.1, ofav_XM_020755503.1, ofav_XM_020755728.1, ofav_XM_020756559.1, ofav_XM_020760566.1, ofav_XM_020761338.1, ofav_XM_020761722.1, ofav_XM_020761852.1, ofav_XM_020762094.1, ofav_XM_020762163.1, ofav_XM_020762264.1, ofav_XM_020763634.1, ofav_XM_020763636.1, ofav_XM_020765418.1, ofav_XM_020765727.1, ofav_XM_020765759.1, ofav_XM_020766541.1, …	pcar_GESO01001022.1.p1, pcar_GESO01001024.1.p1, pcar_GESO01001025.1.p1, pcar_GESO01001027.1.p1, pcar_GESO01001037.1.p1, pcar_GESO01001039.1.p1, pcar_GESO01001041.1.p1, pcar_GESO01001044.1.p1, pcar_GESO01001045.1.p1, pcar_GESO01004670.1.p1, pcar_GESO01004671.1.p1, pcar_GESO01004793.1.p1, pcar_GESO01007547.1.p1, pcar_GESO01007548.1.p1, pcar_GESO01007549.1.p1, pcar_GESO01016002.1.p1, pcar_GESO010160…	pdam_XM_027182383.1, pdam_XM_027182384.1, pdam_XM_027182391.1, pdam_XM_027183145.1, pdam_XM_027184476.1, pdam_XM_027185781.1, pdam_XM_027186637.1, pdam_XM_027186696.1, pdam_XM_027186703.1, pdam_XM_027187337.1, pdam_XM_027190057.1, pdam_XM_027190061.1, pdam_XM_027190888.1, pdam_XM_027195035.1, pdam_XM_027199289.1, pdam_XM_027199772.1, pdam_XM_027200204.1, pdam_XM_027201172.1, pdam_XM_027201176.1, …	plob_1_mrna_PLOB_00000739_4979, plob_1_mrna_PLOB_00003984_26112, plob_1_mrna_PLOB_00004032_26145, plob_1_mrna_PLOB_00004257_26244, plob_1_mrna_PLOB_00004261_26246, plob_1_mrna_PLOB_00004265_26250, plob_1_mrna_PLOB_00004267_26252, plob_1_mrna_PLOB_00004269_26254, plob_1_mrna_PLOB_00004272_26257, plob_1_mrna_PLOB_00004285_26269, plob_1_mrna_PLOB_00004290_26273, plob_1_mrna_PLOB_00004642_5544, plob_…	pmea_1_mrna_PMEA_00002051_8596, pmea_1_mrna_PMEA_00002805_9702, pmea_1_mrna_PMEA_00003175_9373, pmea_1_mrna_PMEA_00005304_31004, pmea_1_mrna_PMEA_00006204_31104, pmea_1_mrna_PMEA_00006405_12185, pmea_1_mrna_PMEA_00006411_12190, pmea_1_mrna_PMEA_00006550_12314, pmea_1_mrna_PMEA_00008141_13538, pmea_1_mrna_PMEA_00008144_13541, pmea_1_mrna_PMEA_00008242_13139, pmea_1_mrna_PMEA_00008250_13146, pmea_1…	pmiz_c0029.g035.t1.p1, pmiz_c0054.g043.t1.p1, pmiz_c0054.g044.t1.p1, pmiz_c0077.g016.t1.p1, pmiz_c0316.g015.t1.p1, pmiz_c0423.g015.t1.p1, pmiz_c0665.g003.t1.p1, pmiz_c0894.g001.t1.p1, pmiz_c0958.g002.t1.p1, pmiz_c1098.g002.t1.p1, pmiz_c1112.g001.t1.p1, pmiz_c1278.g007.t1.p1, pmiz_c1698.g001.t1.p1, pmiz_c2719.g001.t2.p1, pmiz_c3034.g001.t1.p1, pmiz_c3819.g001.t1.p1	pumb_c0016.g074.t1.p1, pumb_c0044.g034.t1.p1, pumb_c0111.g015.t1.p1, pumb_c0195.g013.t1.p1, pumb_c0210.g008.t1.p1, pumb_c0247.g003.t1.p1, pumb_c0388.g002.t1.p1, pumb_c0392.g010.t1.p1, pumb_c0404.g017.t1.p1, pumb_c0492.g004.t1.p1, pumb_c0492.g006.t1.p1, pumb_c0492.g007.t1.p1, pumb_c0492.g010.t1.p1, pumb_c0554.g005.t1.p1, pumb_c0567.g006.t1.p1, pumb_c1028.g003.t1.p1, pumb_c1259.g002.t1.p1	pvar_GCVI01000116.1.p1, pvar_GCVI01000117.1.p1, pvar_GCVI01000118.1.p1, pvar_GCVI01005068.1.p1, pvar_GCVI01005188.1.p1, pvar_GCVI01005724.1.p1, pvar_GCVI01005725.1.p1, pvar_GCVI01011852.1.p1, pvar_GCVI01023701.1.p1, pvar_GCVI01023871.1.p1, pvar_GCVI01024064.1.p1, pvar_GCVI01024065.1.p1, pvar_GCVI01026037.1.p1, pvar_GCVI01026368.1.p1, pvar_GCVI01036916.1.p1, pvar_GCVI01037227.1.p1, pvar_GCVI010530…		zoan_GGTW01001891.1.p1, zoan_GGTW01001892.1.p1, zoan_GGTW01001893.1.p1, zoan_GGTW01003748.1.p1, zoan_GGTW01009718.1.p1, zoan_GGTW01045402.1.p1, zoan_GGTW01051298.1.p1, zoan_GGTW01052148.1.p1, zoan_GGTW01053582.1.p1, zoan_GGTW01053722.1.p1, zoan_GGTW01053726.1.p1, zoan_GGTW01054071.1.p1, zoan_GGTW01054466.1.p1, zoan_GGTW01055173.1.p1, zoan_GGTW01059119.1.p1, zoan_GGTW01059120.1.p1, zoan_GGTW010591…
OG0000014	acer_005013_4936.p1, acer_010864_10662.p1, acer_010877_10921.p1, acer_011792_11867.p1, acer_011890_11809.p1, acer_012478_12319.p1, acer_012479_12318.p1, acer_013673_13501.p1, acer_013970_13824.p1, acer_017980_18028.p1, acer_017981_18029.p1, acer_017985_18143.p1, acer_018045_18194.p1, acer_021074_21039.p1, acer_021699_21950.p1, acer_021798_21951.p1, acer_022341_22568.p1, acer_022486_22298.p1, acer…	adig_XM_015891851.1, adig_XM_015894036.1, adig_XM_015894498.1, adig_XM_015894729.1, adig_XM_015895132.1, adig_XM_015895332.1, adig_XM_015896513.1, adig_XM_015896514.1, adig_XM_015896929.1, adig_XM_015897021.1, adig_XM_015899154.1, adig_XM_015899777.1, adig_XM_015900434.1, adig_XM_015901557.1, adig_XM_015902319.1, adig_XM_015903939.1, adig_XM_015904377.1, adig_XM_015904556.1, adig_XM_015904557.1, …	amil_XM_029323415.2, amil_XM_029324351.2, amil_XM_029325328.2, amil_XM_029325745.2, amil_XM_029325905.2, amil_XM_029326199.2, amil_XM_029326521.2, amil_XM_029326549.2, amil_XM_029326695.2, amil_XM_029327683.2, amil_XM_029327984.2, amil_XM_029345427.2, amil_XM_029349462.2, amil_XM_029351494.2, amil_XM_029351719.1, amil_XM_029354321.2, amil_XM_029354330.2, amil_XM_044307600.1, amil_XM_044307887.1, …	aten_XM_031694591.1, aten_XM_031696972.1, aten_XM_031696973.1, aten_XM_031699512.1, aten_XM_031700051.1, aten_XM_031708085.1	dgig_XM_028536278.1, dgig_XM_028538656.1, dgig_XM_028538661.1, dgig_XM_028538719.1, dgig_XM_028541410.1, dgig_XM_028541419.1, dgig_XM_028543083.1, dgig_XM_028545005.1, dgig_XM_028547618.1, dgig_XM_028547629.1, dgig_XM_028548125.1, dgig_XM_028548275.1, dgig_XM_028548288.1, dgig_XM_028548289.1, dgig_XM_028548290.1, dgig_XM_028551373.1, dgig_XM_028551672.1, dgig_XM_028551749.1, dgig_XM_028552418.1, …	edia_XM_021042993.1, edia_XM_021048737.1, edia_XM_021048738.1, edia_XM_021056907.1, edia_XM_021058969.1, edia_XM_028657134.1, edia_XM_028657137.1, edia_XM_028659155.1, edia_XM_028660478.1	nvec_XM_032364080.2, nvec_XM_032366734.2, nvec_XM_032372063.1, nvec_XM_032374134.2, nvec_XM_032376858.2, nvec_XM_032380103.2, nvec_XM_032381175.1, nvec_XM_048720474.1, nvec_XM_048721175.1, nvec_XM_048721467.1, nvec_XM_048724402.1, nvec_XM_048724470.1, nvec_XM_048724471.1, nvec_XM_048724483.1, nvec_XM_048726733.1, nvec_XM_048727655.1, nvec_XM_048729449.1, nvec_XM_048729566.1, nvec_XM_048731447.1, …	ofav_XM_020745773.1, ofav_XM_020745775.1, ofav_XM_020746925.1, ofav_XM_020749049.1, ofav_XM_020749647.1, ofav_XM_020749648.1, ofav_XM_020757291.1, ofav_XM_020759309.1, ofav_XM_020759310.1, ofav_XM_020759915.1, ofav_XM_020761124.1, ofav_XM_020765699.1, ofav_XM_020765700.1, ofav_XM_020767392.1, ofav_XM_020768942.1, ofav_XM_020768943.1, ofav_XM_020768944.1, ofav_XM_020773795.1	pcar_GESO01000496.1.p1, pcar_GESO01000500.1.p1, pcar_GESO01000501.1.p1, pcar_GESO01044330.1.p1, pcar_GESO01052125.1.p1, pcar_GESO01063614.1.p1, pcar_GESO01070713.1.p1, pcar_GESO01084674.1.p1, pcar_GESO01085966.1.p1, pcar_GESO01090811.1.p1, pcar_GESO01100986.1.p1, pcar_GESO01101433.1.p1, pcar_GESO01102084.1.p1, pcar_GESO01104213.1.p1, pcar_GESO01117752.1.p1, pcar_GESO01134392.1.p1	pdam_XM_027187547.1, pdam_XM_027187563.1, pdam_XM_027190003.1, pdam_XM_027197534.1, pdam_XM_027201221.1	plob_1_mrna_PLOB_00002370_25023, plob_1_mrna_PLOB_00003426_25426, plob_1_mrna_PLOB_00004687_5481, plob_1_mrna_PLOB_00007220_28116, plob_1_mrna_PLOB_00007331_28212, plob_1_mrna_PLOB_00007893_28604, plob_1_mrna_PLOB_00008087_28832, plob_1_mrna_PLOB_00009435_29606, plob_1_mrna_PLOB_00014723_32932, plob_1_mrna_PLOB_00015339_33186, plob_1_mrna_PLOB_00015669_33434, plob_1_mrna_PLOB_00016477_632, plob_1…	pmea_1_mrna_PMEA_00005536_11568, pmea_1_mrna_PMEA_00006096_11408, pmea_1_mrna_PMEA_00019967_21326, pmea_1_mrna_PMEA_00022920_23044	pmiz_c0052.g066.t2.p1, pmiz_c0083.g038.t1.p1, pmiz_c0083.g039.t1.p1, pmiz_c0206.g018.t1.p1, pmiz_c0206.g019.t2.p1, pmiz_c0206.g020.t1.p1, pmiz_c0276.g018.t1.p1, pmiz_c0894.g009.t1.p1	pumb_c0021.g038.t1.p1, pumb_c0032.g014.t1.p1, pumb_c0032.g015.t2.p1, pumb_c0032.g016.t1.p1, pumb_c0035.g014.t1.p1, pumb_c0072.g045.t1.p1, pumb_c0104.g038.t1.p1, pumb_c1024.g004.t1.p1	pvar_GCVI01000490.1.p1, pvar_GCVI01061699.1.p1, pvar_GCVI01064726.1.p1, pvar_GCVI01066348.1.p1, pvar_GCVI01068673.1.p1, pvar_GCVI01089437.1.p1, pvar_GCVI01099679.1.p1, pvar_GCVI01109351.1.p1, pvar_GCVI01110329.1.p1, pvar_GCVI01111855.1.p1, pvar_GCVI01120621.1.p1	xeni_XM_046985081.1, xeni_XM_046985193.1, xeni_XM_046985838.1, xeni_XM_046985839.1, xeni_XM_046985840.1, xeni_XM_046985848.1, xeni_XM_046985849.1, xeni_XM_046985851.1, xeni_XM_046985925.1, xeni_XM_046985926.1, xeni_XM_046986037.1, xeni_XM_046988815.1, xeni_XM_046989647.1, xeni_XM_046992114.1, xeni_XM_046992151.1, xeni_XM_046995197.1, xeni_XM_046995199.1, xeni_XM_046998310.1, xeni_XM_046999202.1, …	zoan_GGTW01000449.1.p1, zoan_GGTW01000450.1.p1, zoan_GGTW01026089.1.p1, zoan_GGTW01040823.1.p1, zoan_GGTW01044655.1.p1, zoan_GGTW01046757.1.p1, zoan_GGTW01060381.1.p1, zoan_GGTW01072348.1.p1, zoan_GGTW01073402.1.p1, zoan_GGTW01074743.1.p1, zoan_GGTW01080455.1.p1, zoan_GGTW01093531.1.p1, zoan_GGTW01095943.1.p1, zoan_GGTW01123452.1.p1, zoan_GGTW01152731.1.p1, zoan_GGTW01163748.1.p1, zoan_GGTW011701…
OG0000015	acer_003542_4143.p1, acer_004951_5151.p1, acer_004968_5150.p1, acer_007900_7646.p1, acer_008007_7706.p1, acer_009739_10003.p1, acer_010855_10466.p1, acer_012382_12496.p1, acer_012387_12501.p1, acer_012419_12532.p1, acer_012500_12275.p1, acer_012547_12510.p1, acer_015051_15077.p1, acer_015156_15098.p1, acer_015389_15198.p1, acer_017935_18086.p1, acer_018325_18344.p1, acer_018332_18326.p1, acer_018…	adig_XM_015892529.1, adig_XM_015892530.1, adig_XM_015892636.1, adig_XM_015892830.1, adig_XM_015893578.1, adig_XM_015894966.1, adig_XM_015896508.1, adig_XM_015898672.1, adig_XM_015898716.1, adig_XM_015901489.1, adig_XM_015901490.1, adig_XM_015901491.1, adig_XM_015902790.1, adig_XM_015904460.1, adig_XM_015904595.1, adig_XM_015906765.1, adig_XM_015907369.1, adig_XM_015907467.1, adig_XM_015908568.1, …	amil_XM_029326259.2, amil_XM_029326350.2, amil_XM_029326972.2, amil_XM_029327645.2, amil_XM_029327761.2, amil_XM_029327762.2, amil_XM_029345421.2, amil_XM_029350210.2, amil_XM_029350905.2, amil_XM_029354507.2, amil_XM_029356600.2, amil_XM_029357908.2, amil_XM_044307915.1, amil_XM_044308544.1, amil_XM_044308548.1, amil_XM_044309268.1, amil_XM_044309709.1, amil_XM_044309712.1, amil_XM_044309870.1, …	aten_XM_031692713.1, aten_XM_031693422.1, aten_XM_031694288.1, aten_XM_031696001.1, aten_XM_031697666.1, aten_XM_031697880.1, aten_XM_031698940.1, aten_XM_031699164.1, aten_XM_031699665.1, aten_XM_031700225.1, aten_XM_031700516.1, aten_XM_031701656.1, aten_XM_031703656.1, aten_XM_031703975.1, aten_XM_031705559.1, aten_XM_031706251.1, aten_XM_031708232.1, aten_XM_031711229.1, aten_XM_031715444.1, …	dgig_XM_028538600.1, dgig_XM_028538701.1, dgig_XM_028550990.1, dgig_XM_028551380.1, dgig_XM_028551386.1, dgig_XM_028551788.1, dgig_XM_028553022.1, dgig_XM_028555810.1, dgig_XM_028557047.1, dgig_XM_028559734.1, dgig_XM_028559740.1, dgig_XM_028560252.1, dgig_XM_028560267.1, dgig_XM_028560571.1, dgig_XM_028561540.1, dgig_XM_028562514.1, dgig_XM_028562561.1, dgig_XM_028562747.1, dgig_XM_028562764.1, …	edia_XM_021036191.1, edia_XM_021036192.1, edia_XM_021037759.1, edia_XM_021037849.1, edia_XM_021040377.2, edia_XM_021040378.1, edia_XM_021040796.2, edia_XM_021042947.1, edia_XM_021043829.1, edia_XM_021044128.1, edia_XM_021045539.2, edia_XM_021047767.2, edia_XM_021048808.1, edia_XM_021049452.2, edia_XM_021053422.1, edia_XM_021053786.1, edia_XM_021053913.1, edia_XM_021054465.2, edia_XM_021055529.2, …	nvec_XM_032370334.2	ofav_XM_020745266.1, ofav_XM_020745765.1, ofav_XM_020747721.1, ofav_XM_020749755.1, ofav_XM_020753140.1, ofav_XM_020756311.1, ofav_XM_020756313.1, ofav_XM_020756318.1, ofav_XM_020764007.1, ofav_XM_020764648.1, ofav_XM_020765234.1, ofav_XM_020765446.1, ofav_XM_020766283.1, ofav_XM_020766322.1, ofav_XM_020766558.1	pcar_GESO01014552.1.p1, pcar_GESO01030386.1.p1, pcar_GESO01030395.1.p1, pcar_GESO01045220.1.p1, pcar_GESO01046913.1.p1, pcar_GESO01050835.1.p1, pcar_GESO01053729.1.p1, pcar_GESO01057657.1.p1, pcar_GESO01058692.1.p1, pcar_GESO01060522.1.p1, pcar_GESO01063684.1.p1, pcar_GESO01073907.1.p1, pcar_GESO01089868.1.p1, pcar_GESO01101677.1.p1, pcar_GESO01104379.1.p1, pcar_GESO01114515.1.p1, pcar_GESO011265…	pdam_XM_027181838.1, pdam_XM_027184235.1, pdam_XM_027184238.1, pdam_XM_027185288.1, pdam_XM_027191135.1, pdam_XM_027194737.1, pdam_XM_027195107.1, pdam_XM_027203821.1	plob_1_mrna_PLOB_00000244_421, plob_1_mrna_PLOB_00000245_422, plob_1_mrna_PLOB_00000273_447, plob_1_mrna_PLOB_00000569_13, plob_1_mrna_PLOB_00000859_4652, plob_1_mrna_PLOB_00001627_24395, plob_1_mrna_PLOB_00003552_25619, plob_1_mrna_PLOB_00005279_26769, plob_1_mrna_PLOB_00005330_26847, plob_1_mrna_PLOB_00005331_26848, plob_1_mrna_PLOB_00005429_26920, plob_1_mrna_PLOB_00006290_27588, plob_1_mrna_P…	pmea_1_mrna_PMEA_00000017_352, pmea_1_mrna_PMEA_00000050_28, pmea_1_mrna_PMEA_00000324_567, pmea_1_mrna_PMEA_00000718_845, pmea_1_mrna_PMEA_00000722_847, pmea_1_mrna_PMEA_00000724_849, pmea_1_mrna_PMEA_00000848_945, pmea_1_mrna_PMEA_00001812_9059, pmea_1_mrna_PMEA_00002273_30325, pmea_1_mrna_PMEA_00002428_30446, pmea_1_mrna_PMEA_00003040_9276, pmea_1_mrna_PMEA_00003043_9278, pmea_1_mrna_PMEA_0000…	pmiz_c0025.g031.t1.p1, pmiz_c0025.g057.t2.p1, pmiz_c0097.g068.t1.p1, pmiz_c0097.g085.t1.p1, pmiz_c0119.g014.t1.p1, pmiz_c0135.g047.t1.p1, pmiz_c0170.g032.t1.p1, pmiz_c0191.g002.t1.p1, pmiz_c0265.g052.t1.p1, pmiz_c0317.g005.t1.p1, pmiz_c0394.g014.t1.p1, pmiz_c0484.g033.t1.p1, pmiz_c0484.g034.t1.p1, pmiz_c0508.g007.t2.p1, pmiz_c0508.g008.t1.p1, pmiz_c0725.g002.t1.p1, pmiz_c1216.g014.t1.p1, pmiz_c12…	pumb_c0013.g023.t1.p1, pumb_c0023.g020.t1.p1, pumb_c0023.g021.t1.p1, pumb_c0123.g005.t1.p1, pumb_c0136.g068.t1.p1, pumb_c0148.g019.t1.p1, pumb_c0450.g008.t1.p1, pumb_c0504.g009.t1.p1, pumb_c0560.g011.t1.p1, pumb_c0560.g020.t1.p1, pumb_c0670.g009.t1.p1, pumb_c0678.g033.t1.p1, pumb_c1135.g001.t1.p1, pumb_c1135.g003.t1.p1, pumb_c1767.g004.t1.p1, pumb_c1978.g003.t1.p1, pumb_c2766.g001.t1.p1, pumb_c27…	pvar_GCVI01043206.1.p1, pvar_GCVI01085375.1.p1, pvar_GCVI01094080.1.p1, pvar_GCVI01097367.1.p1, pvar_GCVI01097958.1.p1, pvar_GCVI01106687.1.p1, pvar_GCVI01109084.1.p1, pvar_GCVI01127727.1.p1	xeni_XM_046985927.1, xeni_XM_046985948.1, xeni_XM_046986025.1, xeni_XM_046997052.1, xeni_XM_046997213.1, xeni_XM_046999170.1, xeni_XM_047008864.1	zoan_GGTW01009157.1.p1, zoan_GGTW01009158.1.p1, zoan_GGTW01011383.1.p1, zoan_GGTW01019149.1.p1, zoan_GGTW01019150.1.p1, zoan_GGTW01019759.1.p1, zoan_GGTW01019760.1.p1, zoan_GGTW01021074.1.p1, zoan_GGTW01045649.1.p1, zoan_GGTW01045650.1.p1, zoan_GGTW01045651.1.p1, zoan_GGTW01046962.1.p1, zoan_GGTW01046963.1.p1, zoan_GGTW01069290.1.p1, zoan_GGTW01077347.1.p1, zoan_GGTW01081382.1.p1, zoan_GGTW010819…
OG0000016	acer_005565_5831.p1, acer_006270_5947.p1, acer_006588_6554.p1, acer_006875_6732.p1, acer_007636_7896.p1, acer_008488_8229.p1, acer_008499_8246.p1, acer_008790_8822.p1, acer_010533_10833.p1, acer_010696_10926.p1, acer_010868_10658.p1, acer_011713_11691.p1, acer_011714_11692.p1, acer_011919_11923.p1, acer_011996_11829.p1, acer_012224_12574.p1, acer_012253_12341.p1, acer_012379_12363.p1, acer_013078…	adig_XM_015892212.1, adig_XM_015892405.1, adig_XM_015892406.1, adig_XM_015900131.1, adig_XM_015900440.1, adig_XM_015901735.1, adig_XM_015905115.1, adig_XM_015905342.1, adig_XM_015905659.1, adig_XM_015906895.1, adig_XM_015908182.1, adig_XM_015909154.1, adig_XM_015911690.1, adig_XM_015912142.1, adig_XM_015912788.1, adig_XM_015915531.1, adig_XM_015915814.1, adig_XM_015916867.1, adig_XM_015918301.1, …	amil_XM_029323832.2, amil_XM_029324380.2, amil_XM_029330628.2, amil_XM_029343525.2, amil_XM_029348253.2, amil_XM_029349607.2, amil_XM_029351387.2, amil_XM_029353263.2, amil_XM_029355802.2, amil_XM_044308575.1, amil_XM_044308595.1, amil_XM_044308857.1, amil_XM_044308928.1, amil_XM_044308969.1, amil_XM_044308973.1, amil_XM_044309037.1, amil_XM_044309158.1, amil_XM_044309585.1, amil_XM_044309631.1, …	aten_XM_031711696.1, aten_XM_031716397.1	dgig_XM_028534789.1, dgig_XM_028534850.1, dgig_XM_028540001.1, dgig_XM_028548123.1, dgig_XM_028548255.1, dgig_XM_028548280.1, dgig_XM_028548317.1, dgig_XM_028552054.1, dgig_XM_028552434.1, dgig_XM_028554603.1, dgig_XM_028555329.1, dgig_XM_028555896.1, dgig_XM_028556757.1, dgig_XM_028557048.1, dgig_XM_028557438.1, dgig_XM_028557845.1, dgig_XM_028559080.1, dgig_XM_028559893.1, dgig_XM_028561338.1, …	edia_XM_021037644.2, edia_XM_021045621.2, edia_XM_021052538.2, edia_XM_028659772.1	nvec_XM_032373195.2, nvec_XM_048719767.1, nvec_XM_048721872.1	ofav_XM_020745770.1, ofav_XM_020747259.1, ofav_XM_020752178.1	pcar_GESO01026223.1.p1, pcar_GESO01026224.1.p1, pcar_GESO01037998.1.p1, pcar_GESO01044774.1.p1, pcar_GESO01047673.1.p1, pcar_GESO01055609.1.p1, pcar_GESO01102002.1.p1, pcar_GESO01119133.1.p1	pdam_XM_027179835.1, pdam_XM_027181033.1, pdam_XM_027189565.1, pdam_XM_027190948.1, pdam_XM_027191028.1, pdam_XM_027198725.1, pdam_XM_027199585.1, pdam_XM_027202759.1, pdam_XM_027203396.1	plob_1_mrna_PLOB_00000335_497, plob_1_mrna_PLOB_00001148_24014, plob_1_mrna_PLOB_00001292_24197, plob_1_mrna_PLOB_00002361_25017, plob_1_mrna_PLOB_00002868_5189, plob_1_mrna_PLOB_00003630_25676, plob_1_mrna_PLOB_00004027_26141, plob_1_mrna_PLOB_00004028_26140, plob_1_mrna_PLOB_00004263_26248, plob_1_mrna_PLOB_00004419_26290, plob_1_mrna_PLOB_00005847_27270, plob_1_mrna_PLOB_00006709_5976, plob_1_…	pmea_1_mrna_PMEA_00000632_774, pmea_1_mrna_PMEA_00000636_777, pmea_1_mrna_PMEA_00002363_30377, pmea_1_mrna_PMEA_00002549_9493, pmea_1_mrna_PMEA_00003059_9289, pmea_1_mrna_PMEA_00003536_30687, pmea_1_mrna_PMEA_00005255_30970, pmea_1_mrna_PMEA_00005388_11468, pmea_1_mrna_PMEA_00005776_11726, pmea_1_mrna_PMEA_00005787_11736, pmea_1_mrna_PMEA_00005788_11737, pmea_1_mrna_PMEA_00005955_11182, pmea_1_mr…	pmiz_c0012.g034.t1.p1, pmiz_c0012.g054.t1.p1, pmiz_c0025.g043.t1.p1, pmiz_c0025.g108.t1.p1, pmiz_c0045.g013.t1.p1, pmiz_c0057.g079.t1.p1, pmiz_c0057.g091.t1.p1, pmiz_c0057.g092.t1.p1, pmiz_c0071.g014.t1.p1, pmiz_c0097.g015.t1.p1, pmiz_c0233.g024.t1.p1, pmiz_c0249.g028.t1.p1, pmiz_c0265.g044.t1.p1, pmiz_c0274.g014.t2.p1, pmiz_c0282.g012.t1.p1, pmiz_c0365.g012.t1.p1, pmiz_c0421.g006.t1.p1, pmiz_c04…	pumb_c0008.g001.t1.p1, pumb_c0032.g003.t1.p1, pumb_c0048.g106.t1.p1, pumb_c0062.g024.t1.p1, pumb_c0062.g027.t1.p1, pumb_c0067.g032.t1.p1, pumb_c0077.g046.t1.p1, pumb_c0079.g055.t1.p1, pumb_c0079.g068.t1.p1, pumb_c0079.g069.t1.p1, pumb_c0104.g086.t1.p1, pumb_c0124.g024.t1.p1, pumb_c0133.g029.t1.p1, pumb_c0136.g017.t1.p1, pumb_c0136.g049.t1.p1, pumb_c0156.g019.t1.p1, pumb_c0162.g023.t1.p1, pumb_c01…	pvar_GCVI01026873.1.p1, pvar_GCVI01062620.1.p1, pvar_GCVI01095655.1.p1, pvar_GCVI01099649.1.p1	xeni_XM_046984420.1, xeni_XM_046999388.1, xeni_XM_047002193.1, xeni_XM_047002804.1, xeni_XM_047004980.1, xeni_XM_047005909.1, xeni_XM_047007377.1, xeni_XM_047007502.1, xeni_XM_047007524.1, xeni_XM_047008812.1	zoan_GGTW01000281.1.p1, zoan_GGTW01047920.1.p1, zoan_GGTW01057345.1.p1, zoan_GGTW01064874.1.p1, zoan_GGTW01067674.1.p1, zoan_GGTW01076239.1.p1, zoan_GGTW01110829.1.p1, zoan_GGTW01131358.1.p1, zoan_GGTW01144414.1.p1, zoan_GGTW01173563.1.p1
OG0000017	acer_005548_5324.p1, acer_007299_7526.p1, acer_007873_7720.p1, acer_009357_9124.p1, acer_009439_9158.p1, acer_009718_9921.p1, acer_009948_9920.p1, acer_011914_12080.p1, acer_011995_11828.p1, acer_012517_12194.p1, acer_015355_15270.p1, acer_015390_15284.p1, acer_015686_15917.p1, acer_017964_17907.p1, acer_018618_18475.p1, acer_018756_18809.p1, acer_018883_18878.p1, acer_018930_18851.p1, acer_01923…	adig_XM_015892128.1, adig_XM_015892365.1, adig_XM_015892472.1, adig_XM_015892473.1, adig_XM_015892982.1, adig_XM_015892983.1, adig_XM_015893577.1, adig_XM_015893723.1, adig_XM_015893996.1, adig_XM_015894129.1, adig_XM_015894355.1, adig_XM_015894662.1, adig_XM_015894967.1, adig_XM_015894968.1, adig_XM_015900437.1, adig_XM_015900469.1, adig_XM_015904387.1, adig_XM_015905419.1, adig_XM_015906628.1, …	amil_XM_029324565.2, amil_XM_029326351.2, amil_XM_029326751.2, amil_XM_029331356.2, amil_XM_029339570.2, amil_XM_029346208.2, amil_XM_029347094.2, amil_XM_029350618.2, amil_XM_029352205.2, amil_XM_029352207.2, amil_XM_029352766.2, amil_XM_029352815.2, amil_XM_029354096.2, amil_XM_029354580.2, amil_XM_044307057.1, amil_XM_044307074.1, amil_XM_044307437.1, amil_XM_044307439.1, amil_XM_044307460.1, …	aten_XM_031693160.1, aten_XM_031694289.1, aten_XM_031694290.1, aten_XM_031695816.1, aten_XM_031695822.1, aten_XM_031696070.1, aten_XM_031696646.1, aten_XM_031697925.1, aten_XM_031697926.1, aten_XM_031698195.1, aten_XM_031700484.1, aten_XM_031704452.1, aten_XM_031704453.1, aten_XM_031705578.1, aten_XM_031707386.1, aten_XM_031709050.1, aten_XM_031713324.1, aten_XM_031713713.1, aten_XM_031714948.1, …	dgig_XM_028545034.1, dgig_XM_028545037.1, dgig_XM_028547626.1, dgig_XM_028547627.1, dgig_XM_028548157.1, dgig_XM_028549423.1, dgig_XM_028549424.1, dgig_XM_028552021.1, dgig_XM_028558164.1, dgig_XM_028558166.1, dgig_XM_028559181.1, dgig_XM_028560142.1, dgig_XM_028560583.1, dgig_XM_028562994.1	edia_XM_021038135.2, edia_XM_021038522.1, edia_XM_021039139.1, edia_XM_021039874.2, edia_XM_021042960.1, edia_XM_021048732.1, edia_XM_021048743.1, edia_XM_021052778.1, edia_XM_021053392.1, edia_XM_021053531.1, edia_XM_021053532.1, edia_XM_021055035.1, edia_XM_021055653.2, edia_XM_021055830.1, edia_XM_021055885.2, edia_XM_021056205.2, edia_XM_021057164.1, edia_XM_021057776.1, edia_XM_021057777.2, …	nvec_XM_032364122.1, nvec_XM_032373285.2, nvec_XM_032377481.2, nvec_XM_032377482.1, nvec_XM_032384393.2, nvec_XM_048719453.1, nvec_XM_048719852.1, nvec_XM_048720477.1, nvec_XM_048720539.1, nvec_XM_048720611.1, nvec_XM_048720726.1, nvec_XM_048721463.1, nvec_XM_048721964.1, nvec_XM_048722060.1, nvec_XM_048722061.1, nvec_XM_048722420.1, nvec_XM_048722421.1, nvec_XM_048722462.1, nvec_XM_048722750.1, …	ofav_XM_020745417.1, ofav_XM_020747657.1, ofav_XM_020753446.1, ofav_XM_020756882.1, ofav_XM_020761876.1, ofav_XM_020765872.1, ofav_XM_020768250.1, ofav_XM_020772354.1, ofav_XM_020772355.1, ofav_XM_020773831.1, ofav_XM_020775300.1, ofav_XM_020776380.1	pcar_GESO01005127.1.p1, pcar_GESO01009084.1.p1, pcar_GESO01024428.1.p1, pcar_GESO01028563.1.p1, pcar_GESO01028564.1.p1, pcar_GESO01029486.1.p1, pcar_GESO01031376.1.p1, pcar_GESO01039904.1.p1, pcar_GESO01040264.1.p1, pcar_GESO01042476.1.p1, pcar_GESO01043090.1.p1, pcar_GESO01063351.1.p1, pcar_GESO01063977.1.p1, pcar_GESO01066870.1.p1, pcar_GESO01070381.1.p1, pcar_GESO01078640.1.p1, pcar_GESO010796…	pdam_XM_027192769.1	plob_1_mrna_PLOB_00000404_90, plob_1_mrna_PLOB_00002493_25137, plob_1_mrna_PLOB_00005682_27134, plob_1_mrna_PLOB_00006335_27685, plob_1_mrna_PLOB_00007396_28182, plob_1_mrna_PLOB_00007398_28183, plob_1_mrna_PLOB_00007765_28577, plob_1_mrna_PLOB_00009137_29342, plob_1_mrna_PLOB_00016040_803, plob_1_mrna_PLOB_00026760_11557, plob_1_mrna_PLOB_00027959_12000, plob_1_mrna_PLOB_00030490_13416, plob_1_m…	pmea_1_mrna_PMEA_00001770_9031, pmea_1_mrna_PMEA_00003351_30564, pmea_1_mrna_PMEA_00003368_30575, pmea_1_mrna_PMEA_00004478_30877, pmea_1_mrna_PMEA_00004858_11140, pmea_1_mrna_PMEA_00006997_31224, pmea_1_mrna_PMEA_00007750_12735, pmea_1_mrna_PMEA_00010365_1712, pmea_1_mrna_PMEA_00014232_17056, pmea_1_mrna_PMEA_00017951_19766, pmea_1_mrna_PMEA_00027074_25898, pmea_1_mrna_PMEA_00028928_5821, pmea_1…	pmiz_c0116.g021.t1.p1, pmiz_c0432.g002.t1.p1, pmiz_c1037.g005.t1.p1	pumb_c0014.g006.t1.p1, pumb_c0022.g009.t1.p1, pumb_c0044.g049.t1.p1, pumb_c0044.g050.t2.p1, pumb_c0063.g023.t2.p1, pumb_c0079.g094.t1.p1, pumb_c0104.g059.t1.p1, pumb_c0262.g019.t2.p1, pumb_c0262.g020.t2.p1, pumb_c0353.g002.t1.p1, pumb_c0373.g017.t1.p1, pumb_c0554.g006.t1.p1, pumb_c0617.g019.t1.p1, pumb_c0950.g020.t1.p1, pumb_c0950.g021.t2.p1, pumb_c1181.g002.t1.p1, pumb_c1343.g003.t1.p1, pumb_c18…	pvar_GCVI01007245.1.p1, pvar_GCVI01010493.1.p1, pvar_GCVI01010494.1.p1, pvar_GCVI01024348.1.p1, pvar_GCVI01027509.1.p1, pvar_GCVI01029827.1.p1, pvar_GCVI01045702.1.p1, pvar_GCVI01048175.1.p1, pvar_GCVI01080316.1.p1, pvar_GCVI01100042.1.p1, pvar_GCVI01104168.1.p1, pvar_GCVI01110694.1.p1, pvar_GCVI01114495.1.p1, pvar_GCVI01115982.1.p1, pvar_GCVI01117363.1.p1	xeni_XM_046986002.1, xeni_XM_046998194.1, xeni_XM_046999911.1, xeni_XM_046999912.1, xeni_XM_046999920.1, xeni_XM_047000048.1, xeni_XM_047000141.1, xeni_XM_047006169.1, xeni_XM_047006883.1, xeni_XM_047006936.1	zoan_GGTW01002452.1.p1, zoan_GGTW01032793.1.p1, zoan_GGTW01047002.1.p1, zoan_GGTW01054091.1.p1, zoan_GGTW01056962.1.p1, zoan_GGTW01065133.1.p1, zoan_GGTW01066038.1.p1, zoan_GGTW01066122.1.p1, zoan_GGTW01071967.1.p1, zoan_GGTW01073676.1.p1, zoan_GGTW01079458.1.p1, zoan_GGTW01080067.1.p1, zoan_GGTW01086428.1.p1, zoan_GGTW01114390.1.p1, zoan_GGTW01115754.1.p1, zoan_GGTW01118434.1.p1, zoan_GGTW011229…
OG0000018	acer_000329_850.p1, acer_005382_5568.p1, acer_007211_7171.p1, acer_007212_7172.p1, acer_007213_7173.p1, acer_007214_7174.p1, acer_007215_7175.p1, acer_007216_7176.p1, acer_007413_7178.p1, acer_007414_7177.p1, acer_007562_7179.p1, acer_008174_8122.p1, acer_013034_13165.p1, acer_013177_13164.p1, acer_013618_13570.p1, acer_014822_14906.p1, acer_014830_14902.p1, acer_014863_14908.p1, acer_016420_1648…	adig_XM_015893279.1, adig_XM_015896871.1, adig_XM_015896874.1, adig_XM_015900568.1, adig_XM_015910237.1, adig_XM_015910683.1, adig_XM_015910690.1, adig_XM_015910700.1, adig_XM_015910712.1, adig_XM_015911307.1, adig_XM_015911330.1, adig_XM_015911341.1, adig_XM_015911354.1, adig_XM_015911366.1, adig_XM_015911375.1, adig_XM_015911383.1, adig_XM_015912835.1, adig_XM_015917510.1, adig_XM_015917773.1, …	amil_XM_029325594.2, amil_XM_029326189.2, amil_XM_029328542.2, amil_XM_029331122.2, amil_XM_029331123.2, amil_XM_029331125.2, amil_XM_029331126.2, amil_XM_029331133.2, amil_XM_029331134.2, amil_XM_029331137.2, amil_XM_029331168.2, amil_XM_029336071.2, amil_XM_029336939.2, amil_XM_029336946.2, amil_XM_029336997.2, amil_XM_029344408.2, amil_XM_029345255.2, amil_XM_029351628.2, amil_XM_029352174.2, …	aten_XM_031697690.1, aten_XM_031697738.1, aten_XM_031706585.1, aten_XM_031708179.1, aten_XM_031719112.1, aten_XM_031719113.1	dgig_XM_028537270.1, dgig_XM_028537277.1, dgig_XM_028537376.1, dgig_XM_028537382.1, dgig_XM_028537393.1, dgig_XM_028537396.1, dgig_XM_028537399.1, dgig_XM_028537404.1, dgig_XM_028537405.1, dgig_XM_028537406.1, dgig_XM_028537407.1, dgig_XM_028537408.1, dgig_XM_028537417.1, dgig_XM_028537418.1, dgig_XM_028537419.1, dgig_XM_028537474.1, dgig_XM_028537475.1, dgig_XM_028537496.1, dgig_XM_028537497.1, …	edia_XM_021036461.2, edia_XM_021042622.2, edia_XM_021045667.2, edia_XM_021045766.2, edia_XM_021045856.2, edia_XM_021048450.2, edia_XM_021049009.2, edia_XM_021049885.2, edia_XM_021053004.2, edia_XM_021058351.2, edia_XM_028656845.1, edia_XM_028659809.1, edia_XM_028662984.1	nvec_XM_032363504.2, nvec_XM_032363613.2, nvec_XM_032363614.2, nvec_XM_032365082.2, nvec_XM_032367401.2, nvec_XM_032373056.2, nvec_XM_032378771.2, nvec_XM_032385858.2, nvec_XM_032385859.2, nvec_XM_048720293.1, nvec_XM_048722064.1, nvec_XM_048722210.1, nvec_XM_048722979.1, nvec_XM_048728973.1, nvec_XM_048730378.1, nvec_XM_048731999.1	ofav_XM_020745740.1, ofav_XM_020745746.1, ofav_XM_020745776.1, ofav_XM_020745777.1, ofav_XM_020745807.1, ofav_XM_020746952.1, ofav_XM_020747141.1, ofav_XM_020753286.1, ofav_XM_020753287.1, ofav_XM_020753372.1, ofav_XM_020753906.1, ofav_XM_020753908.1, ofav_XM_020753913.1, ofav_XM_020753932.1, ofav_XM_020756952.1, ofav_XM_020756954.1, ofav_XM_020756963.1, ofav_XM_020757008.1, ofav_XM_020757017.1, …	pcar_GESO01017810.1.p1, pcar_GESO01017811.1.p1, pcar_GESO01020572.1.p1, pcar_GESO01029654.1.p1, pcar_GESO01053217.1.p1	pdam_XM_027180731.1, pdam_XM_027180733.1, pdam_XM_027180750.1, pdam_XM_027180756.1, pdam_XM_027180759.1, pdam_XM_027181843.1, pdam_XM_027182834.1, pdam_XM_027184061.1, pdam_XM_027184077.1, pdam_XM_027184079.1, pdam_XM_027184084.1, pdam_XM_027189224.1, pdam_XM_027193858.1, pdam_XM_027194405.1, pdam_XM_027197503.1, pdam_XM_027197507.1, pdam_XM_027197509.1, pdam_XM_027197574.1, pdam_XM_027197592.1, …	plob_1_mrna_PLOB_00000104_25, plob_1_mrna_PLOB_00001216_24071, plob_1_mrna_PLOB_00001438_42860, plob_1_mrna_PLOB_00002532_25057, plob_1_mrna_PLOB_00004387_26372, plob_1_mrna_PLOB_00004572_5815, plob_1_mrna_PLOB_00009397_29556, plob_1_mrna_PLOB_00009399_29558, plob_1_mrna_PLOB_00009402_29559, plob_1_mrna_PLOB_00009403_29560, plob_1_mrna_PLOB_00009405_29562, plob_1_mrna_PLOB_00009408_29563, plob_1_…	pmea_1_mrna_PMEA_00003007_9250, pmea_1_mrna_PMEA_00006304_31180, pmea_1_mrna_PMEA_00006309_31181, pmea_1_mrna_PMEA_00006734_11927, pmea_1_mrna_PMEA_00007254_12866, pmea_1_mrna_PMEA_00007301_12902, pmea_1_mrna_PMEA_00007302_12903, pmea_1_mrna_PMEA_00007303_12904, pmea_1_mrna_PMEA_00007304_12905, pmea_1_mrna_PMEA_00007306_12909, pmea_1_mrna_PMEA_00007307_12907, pmea_1_mrna_PMEA_00007315_12915, pmea…	pmiz_c0009.g071.t1.p1, pmiz_c0012.g002.t1.p1, pmiz_c0012.g003.t1.p1, pmiz_c0021.g007.t1.p1, pmiz_c0021.g008.t1.p1, pmiz_c0077.g003.t1.p1, pmiz_c0205.g002.t1.p1, pmiz_c0307.g013.t1.p1, pmiz_c0357.g016.t1.p1, pmiz_c0549.g002.t1.p1, pmiz_c0549.g003.t1.p1, pmiz_c0698.g002.t1.p1, pmiz_c0698.g016.t1.p1, pmiz_c0698.g017.t1.p1, pmiz_c0698.g018.t1.p1, pmiz_c0869.g007.t1.p1, pmiz_c1172.g004.t1.p1, pmiz_c11…	pumb_c0111.g003.t1.p1, pumb_c0123.g011.t1.p1, pumb_c0330.g008.t1.p1, pumb_c0330.g009.t1.p1, pumb_c0395.g005.t1.p1, pumb_c0395.g019.t1.p1, pumb_c0395.g020.t1.p1, pumb_c0395.g021.t1.p1, pumb_c0533.g002.t1.p1, pumb_c0701.g005.t1.p1, pumb_c0842.g003.t1.p1, pumb_c0842.g005.t1.p1, pumb_c0842.g006.t1.p1, pumb_c0996.g002.t1.p1, pumb_c1072.g005.t1.p1, pumb_c1072.g006.t1.p1, pumb_c1127.g004.t1.p1, pumb_c11…	pvar_GCVI01002639.1.p1, pvar_GCVI01003542.1.p1, pvar_GCVI01003925.1.p1, pvar_GCVI01022935.1.p1, pvar_GCVI01025492.1.p1, pvar_GCVI01056359.1.p1, pvar_GCVI01066497.1.p1	xeni_XM_047006611.1	zoan_GGTW01005090.1.p1, zoan_GGTW01005091.1.p1, zoan_GGTW01005092.1.p1, zoan_GGTW01005247.1.p1, zoan_GGTW01021773.1.p1, zoan_GGTW01021774.1.p1, zoan_GGTW01079035.1.p1, zoan_GGTW01125710.1.p1, zoan_GGTW01139173.1.p1
OG0000019	acer_000224_482.p1, acer_001178_1126.p1, acer_001617_2040.p1, acer_001636_2035.p1, acer_003160_2999.p1, acer_003561_3761.p1, acer_003568_3762.p1, acer_004641_4660.p1, acer_009134_9504.p1, acer_013267_13269.p1, acer_016894_16728.p1, acer_020591_20691.p1, acer_021025_21026.p1, acer_021029_21021.p1, acer_023897_23857.p1, acer_027484_27452.p1, acer_028121_28125.p1	adig_XM_015894055.1, adig_XM_015894395.1, adig_XM_015897015.1, adig_XM_015897251.1, adig_XM_015901105.1, adig_XM_015903213.1, adig_XM_015903264.1, adig_XM_015905728.1, adig_XM_015909439.1, adig_XM_015913478.1, adig_XM_015914531.1, adig_XM_015915720.1, adig_XM_015915738.1, adig_XM_015916275.1, adig_XM_015916702.1, adig_XM_015919725.1, adig_XM_015922958.1, adig_XM_015924022.1	amil_XM_029332557.2, amil_XM_029337046.2, amil_XM_029340841.2, amil_XM_029344211.2, amil_XM_029350264.2, amil_XM_029356358.2, amil_XM_029357588.2, amil_XM_044308125.1, amil_XM_044308134.1, amil_XM_044308574.1, amil_XM_044310392.1, amil_XM_044317797.1, amil_XM_044320279.1, amil_XM_044321069.1, amil_XM_044327962.1, amil_XM_044327992.1, amil_XM_044329148.1	aten_XM_031693453.1, aten_XM_031694792.1, aten_XM_031695587.1, aten_XM_031695992.1, aten_XM_031698356.1, aten_XM_031699759.1, aten_XM_031699772.1, aten_XM_031703101.1, aten_XM_031704867.1, aten_XM_031705573.1, aten_XM_031707388.1, aten_XM_031708438.1, aten_XM_031711165.1, aten_XM_031712033.1, aten_XM_031713373.1, aten_XM_031713671.1, aten_XM_031714567.1, aten_XM_031715021.1, aten_XM_031717488.1	dgig_XM_028537620.1, dgig_XM_028539351.1, dgig_XM_028539421.1, dgig_XM_028540957.1, dgig_XM_028545449.1, dgig_XM_028545834.1, dgig_XM_028549520.1, dgig_XM_028551425.1, dgig_XM_028553146.1, dgig_XM_028553435.1, dgig_XM_028554344.1, dgig_XM_028558659.1, dgig_XM_028559443.1	edia_XM_021037578.1, edia_XM_021039003.2, edia_XM_021046037.2, edia_XM_021046311.2, edia_XM_021050356.2, edia_XM_021050378.2, edia_XM_021052351.2, edia_XM_021056754.2, edia_XM_021060670.2, edia_XM_028656869.1, edia_XM_028657475.1, edia_XM_028658375.1, edia_XM_028658657.1, edia_XM_028659387.1, edia_XM_028659940.1, edia_XM_028660076.1, edia_XM_028660632.1, edia_XM_028661090.1, edia_XM_028661809.1, …	nvec_XM_001627653.3, nvec_XM_032365282.2, nvec_XM_032383637.2, nvec_XM_032385646.2, nvec_XM_048720051.1, nvec_XM_048721080.1, nvec_XM_048721435.1, nvec_XM_048722574.1, nvec_XM_048726516.1, nvec_XM_048731842.1, nvec_XM_048732130.1, nvec_XM_048732144.1, nvec_XM_048733388.1, nvec_XM_048733819.1	ofav_XM_020745831.1, ofav_XM_020746055.1, ofav_XM_020746761.1, ofav_XM_020750446.1, ofav_XM_020750472.1, ofav_XM_020750784.1, ofav_XM_020750787.1, ofav_XM_020754318.1, ofav_XM_020756240.1, ofav_XM_020757353.1, ofav_XM_020757569.1, ofav_XM_020757570.1, ofav_XM_020760091.1, ofav_XM_020760096.1, ofav_XM_020762956.1, ofav_XM_020764470.1, ofav_XM_020769278.1, ofav_XM_020773838.1, ofav_XM_020773839.1, …	pcar_GESO01007718.1.p1, pcar_GESO01007719.1.p1, pcar_GESO01015807.1.p1, pcar_GESO01017558.1.p1, pcar_GESO01018269.1.p1, pcar_GESO01018270.1.p1, pcar_GESO01018573.1.p1, pcar_GESO01021714.1.p1, pcar_GESO01023434.1.p1, pcar_GESO01023504.1.p1, pcar_GESO01023505.1.p1, pcar_GESO01027478.1.p1, pcar_GESO01028094.1.p1, pcar_GESO01028095.1.p1, pcar_GESO01029453.1.p1, pcar_GESO01029571.1.p1, pcar_GESO010302…	pdam_XM_027184810.1, pdam_XM_027185171.1, pdam_XM_027185211.1, pdam_XM_027189385.1, pdam_XM_027190632.1, pdam_XM_027190909.1, pdam_XM_027192696.1, pdam_XM_027195601.1, pdam_XM_027195820.1, pdam_XM_027197424.1, pdam_XM_027199220.1, pdam_XM_027201512.1, pdam_XM_027202402.1, pdam_XM_027202762.1	plob_1_mrna_PLOB_00004363_26355, plob_1_mrna_PLOB_00008978_29211, plob_1_mrna_PLOB_00013666_7778, plob_1_mrna_PLOB_00015585_33404, plob_1_mrna_PLOB_00019692_9142, plob_1_mrna_PLOB_00024606_37552, plob_1_mrna_PLOB_00043310_19679, plob_1_mrna_PLOB_00043311_19678, plob_1_mrna_PLOB_00048368_22486	pmea_1_mrna_PMEA_00003763_10239, pmea_1_mrna_PMEA_00005711_11680, pmea_1_mrna_PMEA_00006055_11378, pmea_1_mrna_PMEA_00006444_12219, pmea_1_mrna_PMEA_00014619_17711, pmea_1_mrna_PMEA_00024091_24040, pmea_1_mrna_PMEA_00029299_5281	pmiz_c0008.g006.t1.p1, pmiz_c0020.g022.t1.p1, pmiz_c0049.g045.t1.p1, pmiz_c0049.g048.t1.p1, pmiz_c0289.g006.t1.p1, pmiz_c0289.g007.t1.p1, pmiz_c0301.g004.t1.p1, pmiz_c0327.g003.t1.p1, pmiz_c0373.g004.t1.p1, pmiz_c0378.g018.t1.p1, pmiz_c0402.g013.t1.p1, pmiz_c0446.g001.t1.p1, pmiz_c0505.g007.t1.p1, pmiz_c0507.g010.t1.p1, pmiz_c0514.g011.t1.p1, pmiz_c0643.g009.t1.p1, pmiz_c0662.g018.t1.p1, pmiz_c07…	pumb_c0004.g001.t1.p1, pumb_c0004.g002.t1.p1, pumb_c0017.g002.t1.p1, pumb_c0138.g006.t1.p1, pumb_c0152.g011.t1.p1, pumb_c0152.g014.t1.p1, pumb_c0177.g008.t1.p1, pumb_c0256.g019.t1.p1, pumb_c0282.g026.t1.p1, pumb_c0412.g007.t1.p1, pumb_c0420.g015.t1.p1, pumb_c0478.g006.t1.p1, pumb_c0712.g001.t1.p1, pumb_c0712.g009.t1.p1, pumb_c1003.g003.t1.p1, pumb_c1322.g001.t1.p1, pumb_c1325.g007.t1.p1, pumb_c13…	pvar_GCVI01002823.1.p1, pvar_GCVI01002914.1.p1, pvar_GCVI01002915.1.p1, pvar_GCVI01019505.1.p1, pvar_GCVI01022770.1.p1, pvar_GCVI01027856.1.p1, pvar_GCVI01033753.1.p1, pvar_GCVI01038957.1.p1, pvar_GCVI01039372.1.p1, pvar_GCVI01039550.1.p1, pvar_GCVI01042555.1.p1, pvar_GCVI01044439.1.p1, pvar_GCVI01044744.1.p1, pvar_GCVI01046009.1.p1, pvar_GCVI01046105.1.p1, pvar_GCVI01046107.1.p1, pvar_GCVI010477…	xeni_XM_046983883.1, xeni_XM_046983987.1, xeni_XM_046986980.1, xeni_XM_046987359.1, xeni_XM_046988076.1, xeni_XM_046991378.1, xeni_XM_046995822.1, xeni_XM_046996591.1, xeni_XM_046997843.1, xeni_XM_046997952.1, xeni_XM_046997972.1, xeni_XM_047000680.1, xeni_XM_047000777.1, xeni_XM_047003411.1, xeni_XM_047004316.1, xeni_XM_047004392.1, xeni_XM_047004634.1, xeni_XM_047006695.1, xeni_XM_047008699.1, …	zoan_GGTW01002556.1.p1, zoan_GGTW01002557.1.p1, zoan_GGTW01003234.1.p1, zoan_GGTW01003235.1.p1, zoan_GGTW01004737.1.p1, zoan_GGTW01004738.1.p1, zoan_GGTW01007846.1.p1, zoan_GGTW01007847.1.p1, zoan_GGTW01013006.1.p1, zoan_GGTW01013007.1.p1, zoan_GGTW01034928.1.p1, zoan_GGTW01044391.1.p1, zoan_GGTW01047263.1.p1, zoan_GGTW01048189.1.p1, zoan_GGTW01048190.1.p1, zoan_GGTW01057073.1.p1, zoan_GGTW010585…
OG0000020	acer_003678_3891.p1, acer_005278_5249.p1, acer_005285_5246.p1, acer_009446_9447.p1, acer_009575_9587.p1, acer_009663_9828.p1, acer_009723_9930.p1, acer_009879_9931.p1, acer_009899_10015.p1, acer_010481_10871.p1, acer_010917_10815.p1, acer_011955_12110.p1, acer_012106_12039.p1, acer_012214_12499.p1, acer_012215_12498.p1, acer_012474_12608.p1, acer_012571_12457.p1, acer_013816_13735.p1, acer_013817…	adig_XM_015894925.1, adig_XM_015899553.1, adig_XM_015899776.1, adig_XM_015900259.1, adig_XM_015901231.1, adig_XM_015901500.1, adig_XM_015903851.1, adig_XM_015904072.1, adig_XM_015904247.1, adig_XM_015906000.1, adig_XM_015912900.1, adig_XM_015914712.1, adig_XM_015914924.1, adig_XM_015920281.1, adig_XM_015922961.1	amil_XM_029347308.2, amil_XM_029355684.2, amil_XM_044307967.1, amil_XM_044309270.1, amil_XM_044309271.1, amil_XM_044309323.1, amil_XM_044309417.1, amil_XM_044309715.1, amil_XM_044309928.1, amil_XM_044310219.1, amil_XM_044310252.1, amil_XM_044310332.1, amil_XM_044310428.1, amil_XM_044310634.1, amil_XM_044310635.1, amil_XM_044310881.1, amil_XM_044310996.1, amil_XM_044311499.1, amil_XM_044311606.1, …	aten_XM_031692953.1, aten_XM_031697044.1, aten_XM_031697096.1, aten_XM_031697375.1, aten_XM_031697388.1, aten_XM_031701741.1, aten_XM_031701912.1, aten_XM_031704748.1, aten_XM_031706183.1, aten_XM_031706184.1, aten_XM_031709333.1, aten_XM_031709685.1, aten_XM_031717854.1, aten_XM_031719683.1		edia_XM_021041684.2, edia_XM_021049349.1, edia_XM_021058093.2, edia_XM_028657172.1, edia_XM_028657383.1, edia_XM_028658555.1, edia_XM_028658652.1, edia_XM_028659813.1, edia_XM_028660307.1, edia_XM_028660883.1, edia_XM_028661106.1, edia_XM_028661166.1, edia_XM_028661169.1, edia_XM_028661493.1, edia_XM_028661895.1, edia_XM_028662266.1, edia_XM_028662527.1, edia_XM_028662542.1, edia_XM_028662939.1, …	nvec_XM_032372979.2, nvec_XM_048731697.1, nvec_XM_048732350.1, nvec_XM_048733876.1	ofav_XM_020748297.1, ofav_XM_020751708.1, ofav_XM_020753081.1, ofav_XM_020753090.1, ofav_XM_020753483.1, ofav_XM_020757880.1, ofav_XM_020760463.1, ofav_XM_020763456.1, ofav_XM_020763457.1, ofav_XM_020766082.1, ofav_XM_020766529.1, ofav_XM_020767668.1, ofav_XM_020768030.1, ofav_XM_020768031.1, ofav_XM_020770353.1	pcar_GESO01044834.1.p1, pcar_GESO01083757.1.p1	pdam_XM_027180394.1, pdam_XM_027187432.1, pdam_XM_027193242.1, pdam_XM_027197927.1	plob_1_mrna_PLOB_00000251_427, plob_1_mrna_PLOB_00000339_501, plob_1_mrna_PLOB_00001257_23982, plob_1_mrna_PLOB_00002279_24964, plob_1_mrna_PLOB_00002393_25035, plob_1_mrna_PLOB_00002644_5376, plob_1_mrna_PLOB_00002648_5378, plob_1_mrna_PLOB_00002745_5450, plob_1_mrna_PLOB_00003042_25191, plob_1_mrna_PLOB_00004031_26144, plob_1_mrna_PLOB_00005362_26872, plob_1_mrna_PLOB_00005363_26873, plob_1_mrn…	pmea_1_mrna_PMEA_00000381_607, pmea_1_mrna_PMEA_00000382_608, pmea_1_mrna_PMEA_00000792_900, pmea_1_mrna_PMEA_00001947_9157, pmea_1_mrna_PMEA_00002081_8508, pmea_1_mrna_PMEA_00002324_30356, pmea_1_mrna_PMEA_00002329_30359, pmea_1_mrna_PMEA_00002951_9219, pmea_1_mrna_PMEA_00003106_9186, pmea_1_mrna_PMEA_00003504_30699, pmea_1_mrna_PMEA_00005407_11481, pmea_1_mrna_PMEA_00006251_31136, pmea_1_mrna_P…	pmiz_c0001.g085.t1.p1, pmiz_c0026.g040.t1.p1, pmiz_c0045.g010.t1.p1, pmiz_c0067.g024.t1.p1, pmiz_c0071.g070.t1.p1, pmiz_c0071.g072.t1.p1, pmiz_c0097.g054.t1.p1, pmiz_c0148.g012.t1.p1, pmiz_c0163.g002.t1.p1, pmiz_c0168.g008.t1.p1, pmiz_c0170.g049.t1.p1, pmiz_c0188.g024.t1.p1, pmiz_c0226.g001.t1.p1, pmiz_c0233.g004.t1.p1, pmiz_c0234.g002.t1.p1, pmiz_c0251.g006.t1.p1, pmiz_c0326.g021.t1.p1, pmiz_c03…	pumb_c0015.g121.t1.p1, pumb_c0019.g004.t1.p1, pumb_c0128.g008.t1.p1, pumb_c0130.g011.t1.p1, pumb_c0133.g005.t1.p1, pumb_c0148.g030.t1.p1, pumb_c0148.g042.t1.p1, pumb_c0209.g019.t1.p1, pumb_c0209.g021.t1.p1, pumb_c0225.g008.t1.p1, pumb_c0251.g017.t1.p1, pumb_c0251.g020.t1.p1, pumb_c0343.g007.t1.p1, pumb_c0372.g011.t1.p1, pumb_c0511.g015.t1.p1, pumb_c0625.g001.t1.p1, pumb_c0658.g010.t1.p1, pumb_c06…	pvar_GCVI01110594.1.p1		zoan_GGTW01059670.1.p1, zoan_GGTW01068558.1.p1, zoan_GGTW01070080.1.p1, zoan_GGTW01080673.1.p1, zoan_GGTW01089419.1.p1, zoan_GGTW01093138.1.p1, zoan_GGTW01113145.1.p1, zoan_GGTW01113678.1.p1, zoan_GGTW01121463.1.p1, zoan_GGTW01133077.1.p1, zoan_GGTW01136253.1.p1, zoan_GGTW01138130.1.p1, zoan_GGTW01138131.1.p1, zoan_GGTW01146779.1.p1, zoan_GGTW01153189.1.p1, zoan_GGTW01158660.1.p1, zoan_GGTW011783…
OG0000021	acer_003089_3044.p1, acer_003158_3178.p1, acer_003327_3180.p1, acer_003328_3181.p1, acer_006849_6864.p1, acer_011650_11473.p1, acer_015067_15259.p1, acer_015073_15257.p1, acer_015102_15263.p1, acer_015103_15262.p1, acer_016437_16421.p1, acer_020570_20649.p1, acer_020655_20560.p1, acer_020656_20559.p1, acer_024748_24823.p1, acer_024751_24828.p1, acer_024752_24826.p1, acer_024754_24830.p1, acer_024…	adig_XM_015893211.1, adig_XM_015893217.1, adig_XM_015894474.1, adig_XM_015894475.1, adig_XM_015895490.1, adig_XM_015895738.1, adig_XM_015895739.1, adig_XM_015895740.1, adig_XM_015895741.1, adig_XM_015895790.1, adig_XM_015895797.1, adig_XM_015895799.1, adig_XM_015895801.1, adig_XM_015895807.1, adig_XM_015895810.1, adig_XM_015895816.1, adig_XM_015901653.1, adig_XM_015901672.1, adig_XM_015901673.1, …	amil_XM_029324289.2, amil_XM_029328567.2, amil_XM_029331376.2, amil_XM_029333775.2, amil_XM_029333860.2, amil_XM_029336427.2, amil_XM_029337287.2, amil_XM_029346050.2, amil_XM_029346051.2, amil_XM_029358265.2, amil_XM_029358268.2, amil_XM_029358269.2, amil_XM_044306890.1, amil_XM_044307332.1, amil_XM_044321113.1, amil_XM_044321320.1, amil_XM_044322359.1, amil_XM_044322360.1, amil_XM_044322361.1, …	aten_XM_031692958.1, aten_XM_031693074.1, aten_XM_031696500.1, aten_XM_031696699.1, aten_XM_031698640.1, aten_XM_031699682.1, aten_XM_031699692.1, aten_XM_031700056.1, aten_XM_031700075.1, aten_XM_031702704.1, aten_XM_031704316.1, aten_XM_031705434.1, aten_XM_031707440.1, aten_XM_031710064.1, aten_XM_031712737.1, aten_XM_031712949.1, aten_XM_031712954.1, aten_XM_031715535.1, aten_XM_031715537.1, …	dgig_XM_028537809.1, dgig_XM_028543526.1, dgig_XM_028543528.1, dgig_XM_028543690.1, dgig_XM_028546905.1, dgig_XM_028547296.1, dgig_XM_028550717.1, dgig_XM_028551472.1, dgig_XM_028552967.1, dgig_XM_028555750.1, dgig_XM_028557315.1, dgig_XM_028557340.1, dgig_XM_028557407.1, dgig_XM_028557916.1, dgig_XM_028557920.1, dgig_XM_028560482.1, dgig_XM_028561098.1	edia_XM_021036254.2, edia_XM_021036274.2, edia_XM_021036961.2, edia_XM_021042074.2, edia_XM_021043998.2, edia_XM_021045776.2, edia_XM_021047420.2, edia_XM_021056496.2, edia_XM_021056877.2, edia_XM_021057675.2, edia_XM_021061558.2, edia_XM_028656926.1, edia_XM_028656932.1, edia_XM_028657601.1, edia_XM_028657609.1, edia_XM_028658687.1, edia_XM_028658738.1, edia_XM_028659658.1, edia_XM_028659831.1, …	nvec_XM_032362067.2, nvec_XM_032383348.2, nvec_XM_048719368.1, nvec_XM_048719463.1, nvec_XM_048719646.1, nvec_XM_048720000.1, nvec_XM_048720034.1, nvec_XM_048720162.1, nvec_XM_048720234.1, nvec_XM_048720267.1, nvec_XM_048720868.1, nvec_XM_048724451.1, nvec_XM_048728985.1, nvec_XM_048729321.1, nvec_XM_048729971.1, nvec_XM_048730197.1, nvec_XM_048730211.1, nvec_XM_048730244.1, nvec_XM_048730245.1, …	ofav_XM_020744923.1, ofav_XM_020748535.1, ofav_XM_020748716.1, ofav_XM_020752132.1, ofav_XM_020752277.1, ofav_XM_020753042.1, ofav_XM_020753865.1, ofav_XM_020755639.1, ofav_XM_020755655.1, ofav_XM_020756726.1, ofav_XM_020758330.1, ofav_XM_020762507.1, ofav_XM_020762559.1, ofav_XM_020762639.1, ofav_XM_020765903.1, ofav_XM_020767762.1, ofav_XM_020767778.1, ofav_XM_020767780.1, ofav_XM_020767784.1, …	pcar_GESO01025260.1.p1, pcar_GESO01025261.1.p1, pcar_GESO01035601.1.p1, pcar_GESO01044314.1.p1, pcar_GESO01052817.1.p1, pcar_GESO01056627.1.p1, pcar_GESO01056814.1.p1, pcar_GESO01064384.1.p1, pcar_GESO01067008.1.p1, pcar_GESO01077117.1.p1, pcar_GESO01094012.1.p1, pcar_GESO01113475.1.p1, pcar_GESO01117745.1.p1, pcar_GESO01121068.1.p1, pcar_GESO01125701.1.p1, pcar_GESO01129797.1.p1, pcar_GESO011346…	pdam_XM_027179895.1, pdam_XM_027179896.1, pdam_XM_027180216.1, pdam_XM_027184832.1, pdam_XM_027185099.1, pdam_XM_027185279.1, pdam_XM_027185833.1, pdam_XM_027185836.1, pdam_XM_027185838.1, pdam_XM_027185839.1, pdam_XM_027185840.1, pdam_XM_027185841.1, pdam_XM_027185842.1, pdam_XM_027185843.1, pdam_XM_027185847.1, pdam_XM_027185953.1, pdam_XM_027188662.1, pdam_XM_027189667.1, pdam_XM_027190236.1, …	plob_1_mrna_PLOB_00002136_24845, plob_1_mrna_PLOB_00004320_26314, plob_1_mrna_PLOB_00005538_27032, plob_1_mrna_PLOB_00012336_31458, plob_1_mrna_PLOB_00016926_33661, plob_1_mrna_PLOB_00021112_36023, plob_1_mrna_PLOB_00024293_10854, plob_1_mrna_PLOB_00024295_10855, plob_1_mrna_PLOB_00024298_10857, plob_1_mrna_PLOB_00024299_10858, plob_1_mrna_PLOB_00024300_10859, plob_1_mrna_PLOB_00024301_10861, plo…	pmea_1_mrna_PMEA_00001069_1120, pmea_1_mrna_PMEA_00001504_8804, pmea_1_mrna_PMEA_00002472_9433, pmea_1_mrna_PMEA_00004968_10668, pmea_1_mrna_PMEA_00005203_30914, pmea_1_mrna_PMEA_00005205_30916, pmea_1_mrna_PMEA_00005209_30920, pmea_1_mrna_PMEA_00008669_31590, pmea_1_mrna_PMEA_00008670_31589, pmea_1_mrna_PMEA_00008673_31593, pmea_1_mrna_PMEA_00010344_1694, pmea_1_mrna_PMEA_00010347_1696, pmea_1_m…	pmiz_c0064.g028.t1.p1, pmiz_c0085.g032.t1.p1, pmiz_c0085.g036.t1.p1, pmiz_c0109.g001.t1.p1, pmiz_c0126.g008.t1.p1, pmiz_c0126.g009.t1.p1, pmiz_c0126.g011.t1.p1, pmiz_c0126.g012.t1.p1, pmiz_c0153.g010.t1.p1, pmiz_c0177.g003.t1.p1, pmiz_c0221.g004.t1.p1, pmiz_c0224.g012.t1.p1, pmiz_c0224.g014.t1.p1, pmiz_c0246.g009.t1.p1, pmiz_c0246.g013.t1.p1, pmiz_c0246.g014.t1.p1, pmiz_c0246.g015.t1.p1, pmiz_c02…	pumb_c0008.g017.t1.p1, pumb_c0008.g019.t1.p1, pumb_c0013.g009.t1.p1, pumb_c0116.g012.t1.p1, pumb_c0145.g005.t1.p1, pumb_c0145.g009.t1.p1, pumb_c0173.g029.t1.p1, pumb_c0184.g014.t1.p1, pumb_c0306.g016.t1.p1, pumb_c0341.g014.t1.p1, pumb_c0440.g011.t1.p1, pumb_c0444.g002.t1.p1, pumb_c0444.g004.t1.p1, pumb_c0444.g007.t1.p1, pumb_c0444.g009.t1.p1, pumb_c0479.g003.t1.p1, pumb_c0510.g002.t1.p1, pumb_c06…	pvar_GCVI01057645.1.p1, pvar_GCVI01060809.1.p1, pvar_GCVI01061174.1.p1, pvar_GCVI01087324.1.p1, pvar_GCVI01104790.1.p1, pvar_GCVI01113498.1.p1, pvar_GCVI01121461.1.p1, pvar_GCVI01126000.1.p1	xeni_XM_046993986.1, xeni_XM_046999433.1, xeni_XM_047000512.1	zoan_GGTW01012143.1.p1, zoan_GGTW01012145.1.p1, zoan_GGTW01026087.1.p1, zoan_GGTW01035548.1.p1, zoan_GGTW01035549.1.p1, zoan_GGTW01038988.1.p1, zoan_GGTW01038989.1.p1, zoan_GGTW01057324.1.p1, zoan_GGTW01063442.1.p1, zoan_GGTW01065823.1.p1, zoan_GGTW01066872.1.p1, zoan_GGTW01087015.1.p1, zoan_GGTW01094261.1.p1, zoan_GGTW01100905.1.p1, zoan_GGTW01100906.1.p1, zoan_GGTW01102253.1.p1, zoan_GGTW011071…
OG0000022	acer_004141_4130.p1, acer_005190_4900.p1, acer_007675_7783.p1, acer_007694_7640.p1, acer_007738_7659.p1, acer_007739_7660.p1, acer_008484_8225.p1, acer_010209_10167.p1, acer_010517_10451.p1, acer_011683_11407.p1, acer_011740_11408.p1, acer_012068_11899.p1, acer_012349_12419.p1, acer_014316_14267.p1, acer_014410_14266.p1, acer_015179_15235.p1, acer_015181_15237.p1, acer_017345_17490.p1, acer_01735…	adig_XM_015892254.1, adig_XM_015892786.1, adig_XM_015893016.1, adig_XM_015893750.1, adig_XM_015894090.1, adig_XM_015895975.1, adig_XM_015896330.1, adig_XM_015896961.1, adig_XM_015898835.1, adig_XM_015900264.1, adig_XM_015900464.1, adig_XM_015900465.1, adig_XM_015901657.1, adig_XM_015903868.1, adig_XM_015905348.1, adig_XM_015905798.1, adig_XM_015905866.1, adig_XM_015906261.1, adig_XM_015907483.1, …	amil_XM_029324196.2, amil_XM_029354693.2, amil_XM_044307954.1, amil_XM_044308355.1, amil_XM_044308361.1, amil_XM_044308965.1, amil_XM_044309576.1, amil_XM_044309741.1, amil_XM_044309777.1, amil_XM_044310183.1, amil_XM_044310703.1, amil_XM_044310808.1, amil_XM_044310818.1, amil_XM_044310912.1, amil_XM_044311213.1, amil_XM_044311367.1, amil_XM_044311430.1, amil_XM_044311769.1, amil_XM_044312135.1, …	aten_XM_031693187.1, aten_XM_031693502.1, aten_XM_031694772.1, aten_XM_031695906.1, aten_XM_031695955.1, aten_XM_031695975.1, aten_XM_031698977.1, aten_XM_031699363.1, aten_XM_031702477.1, aten_XM_031703602.1, aten_XM_031703978.1, aten_XM_031704331.1, aten_XM_031705019.1, aten_XM_031705484.1, aten_XM_031707853.1, aten_XM_031710243.1, aten_XM_031713245.1, aten_XM_031713404.1, aten_XM_031714038.1, …	dgig_XM_028538626.1, dgig_XM_028538629.1, dgig_XM_028538637.1, dgig_XM_028538674.1, dgig_XM_028538675.1, dgig_XM_028545047.1, dgig_XM_028546298.1, dgig_XM_028546299.1, dgig_XM_028546300.1, dgig_XM_028546345.1, dgig_XM_028548148.1, dgig_XM_028548248.1, dgig_XM_028548260.1, dgig_XM_028549421.1, dgig_XM_028552472.1, dgig_XM_028552840.1, dgig_XM_028552852.1, dgig_XM_028554706.1, dgig_XM_028555725.1, …	edia_XM_021036756.2, edia_XM_021038571.2, edia_XM_021040361.1, edia_XM_021041881.2, edia_XM_021042909.2, edia_XM_021042943.1, edia_XM_021043404.1, edia_XM_021044431.1, edia_XM_021045177.1, edia_XM_021053041.2, edia_XM_021054719.1, edia_XM_021056265.1, edia_XM_021056322.2, edia_XM_021058731.2, edia_XM_028657203.1, edia_XM_028657715.1, edia_XM_028658129.1, edia_XM_028658635.1, edia_XM_028658706.1, …	nvec_XM_048723056.1	ofav_XM_020746560.1, ofav_XM_020754179.1, ofav_XM_020755032.1, ofav_XM_020762454.1, ofav_XM_020764019.1, ofav_XM_020766559.1, ofav_XM_020768286.1, ofav_XM_020768690.1, ofav_XM_020768695.1, ofav_XM_020768696.1, ofav_XM_020770555.1, ofav_XM_020775175.1, ofav_XM_020775179.1	pcar_GESO01001733.1.p1, pcar_GESO01001734.1.p1, pcar_GESO01001735.1.p1, pcar_GESO01001737.1.p1, pcar_GESO01002642.1.p1, pcar_GESO01002644.1.p1, pcar_GESO01004089.1.p1, pcar_GESO01014747.1.p1, pcar_GESO01014971.1.p1, pcar_GESO01015380.1.p1, pcar_GESO01023057.1.p1, pcar_GESO01023058.1.p1, pcar_GESO01024048.1.p1, pcar_GESO01024049.1.p1, pcar_GESO01024050.1.p1, pcar_GESO01024051.1.p1, pcar_GESO010397…		plob_1_mrna_PLOB_00002717_5430, plob_1_mrna_PLOB_00002908_5218, plob_1_mrna_PLOB_00003674_25713, plob_1_mrna_PLOB_00003675_25714, plob_1_mrna_PLOB_00005837_27262, plob_1_mrna_PLOB_00006980_27910, plob_1_mrna_PLOB_00007975_28747, plob_1_mrna_PLOB_00008243_6500, plob_1_mrna_PLOB_00008520_6168, plob_1_mrna_PLOB_00011305_6837, plob_1_mrna_PLOB_00017910_8574, plob_1_mrna_PLOB_00019323_35096, plob_1_mr…	pmea_1_mrna_PMEA_00001054_1108, pmea_1_mrna_PMEA_00010024_31800, pmea_1_mrna_PMEA_00024283_24175, pmea_1_mrna_PMEA_00024284_24176, pmea_1_mrna_PMEA_00029573_27217	pmiz_c0032.g091.t1.p1, pmiz_c0052.g074.t1.p1, pmiz_c0057.g035.t1.p1, pmiz_c0057.g044.t1.p1, pmiz_c0097.g019.t1.p1, pmiz_c0097.g022.t1.p1, pmiz_c0111.g015.t1.p1, pmiz_c0119.g041.t1.p1, pmiz_c0177.g030.t2.p1, pmiz_c0233.g021.t1.p1, pmiz_c0233.g043.t1.p1, pmiz_c0233.g044.t1.p1, pmiz_c0323.g007.t2.p1, pmiz_c0399.g031.t2.p1, pmiz_c0399.g035.t1.p1, pmiz_c0433.g007.t1.p1, pmiz_c0455.g004.t1.p1, pmiz_c05…	pumb_c0013.g028.t1.p1, pumb_c0044.g037.t1.p1, pumb_c0048.g033.t1.p1, pumb_c0067.g045.t1.p1, pumb_c0067.g046.t1.p1, pumb_c0067.g070.t1.p1, pumb_c0089.g024.t1.p1, pumb_c0133.g027.t1.p1, pumb_c0197.g003.t1.p1, pumb_c0233.g008.t1.p1, pumb_c0242.g004.t1.p1, pumb_c0267.g008.t1.p1, pumb_c0419.g008.t2.p1, pumb_c0473.g014.t2.p1, pumb_c0664.g011.t1.p1, pumb_c0735.g004.t1.p1, pumb_c0791.g016.t1.p1, pumb_c09…	pvar_GCVI01008291.1.p1, pvar_GCVI01008292.1.p1, pvar_GCVI01018355.1.p1, pvar_GCVI01040971.1.p1, pvar_GCVI01090354.1.p1, pvar_GCVI01108517.1.p1, pvar_GCVI01116368.1.p1	xeni_XM_046984203.1, xeni_XM_046985139.1, xeni_XM_046985591.1, xeni_XM_046985593.1, xeni_XM_046985913.1, xeni_XM_046986665.1, xeni_XM_046987330.1, xeni_XM_046987332.1, xeni_XM_046989109.1, xeni_XM_046989480.1, xeni_XM_046989668.1, xeni_XM_046991416.1, xeni_XM_046991422.1, xeni_XM_046991559.1, xeni_XM_046996464.1, xeni_XM_046997193.1, xeni_XM_046998276.1, xeni_XM_046998772.1, xeni_XM_046999159.1, …	zoan_GGTW01010295.1.p1, zoan_GGTW01012476.1.p1, zoan_GGTW01012477.1.p1, zoan_GGTW01023523.1.p1, zoan_GGTW01023524.1.p1, zoan_GGTW01023526.1.p1, zoan_GGTW01038840.1.p1, zoan_GGTW01041200.1.p1, zoan_GGTW01041201.1.p1, zoan_GGTW01041202.1.p1, zoan_GGTW01048239.1.p1, zoan_GGTW01048240.1.p1, zoan_GGTW01072913.1.p1, zoan_GGTW01074460.1.p1, zoan_GGTW01076112.1.p1, zoan_GGTW01090167.1.p1, zoan_GGTW011075…
OG0000023	acer_009556_9671.p1, acer_009570_9758.p1, acer_009571_9757.p1, acer_009574_9586.p1, acer_009647_9672.p1, acer_009670_9831.p1, acer_009688_9575.p1, acer_009694_9669.p1, acer_009695_9668.p1, acer_009696_9572.p1, acer_009705_9567.p1, acer_009798_9588.p1, acer_009847_9549.p1, acer_009853_9675.p1, acer_009873_9582.p1, acer_025561_25523.p1, acer_026329_26325.p1, acer_026333_26328.p1, acer_026338_26326.…	adig_XM_015891661.1, adig_XM_015891881.1, adig_XM_015894748.1, adig_XM_015898581.1, adig_XM_015902964.1, adig_XM_015907567.1, adig_XM_015907569.1, adig_XM_015907571.1, adig_XM_015907573.1, adig_XM_015907575.1, adig_XM_015908560.1, adig_XM_015911265.1, adig_XM_015911268.1, adig_XM_015911269.1, adig_XM_015911270.1, adig_XM_015911272.1, adig_XM_015911281.1, adig_XM_015912293.1, adig_XM_015912305.1, …	amil_XM_029331994.2, amil_XM_029347990.2, amil_XM_029347992.2, amil_XM_044307986.1, amil_XM_044309078.1, amil_XM_044318521.1, amil_XM_044318523.1, amil_XM_044318524.1, amil_XM_044318525.1, amil_XM_044318526.1, amil_XM_044318588.1, amil_XM_044318599.1, amil_XM_044318636.1, amil_XM_044318641.1, amil_XM_044318693.1, amil_XM_044318694.1, amil_XM_044318702.1, amil_XM_044319365.1, amil_XM_044319366.1, …	aten_XM_031693293.1, aten_XM_031694939.1, aten_XM_031695205.1, aten_XM_031695206.1, aten_XM_031696153.1, aten_XM_031696193.1, aten_XM_031699224.1, aten_XM_031699287.1, aten_XM_031699288.1, aten_XM_031699531.1, aten_XM_031701744.1, aten_XM_031707034.1, aten_XM_031707041.1, aten_XM_031713556.1, aten_XM_031716994.1, aten_XM_031717353.1, aten_XM_031718075.1, aten_XM_031718568.1	dgig_XM_028547297.1, dgig_XM_028547305.1, dgig_XM_028547308.1, dgig_XM_028547312.1, dgig_XM_028547353.1, dgig_XM_028547369.1, dgig_XM_028547372.1, dgig_XM_028547373.1, dgig_XM_028547377.1, dgig_XM_028547436.1, dgig_XM_028547444.1, dgig_XM_028547521.1, dgig_XM_028552289.1, dgig_XM_028552292.1, dgig_XM_028552294.1, dgig_XM_028552385.1, dgig_XM_028557027.1, dgig_XM_028557042.1, dgig_XM_028557043.1, …	edia_XM_021037868.2, edia_XM_021038069.2, edia_XM_021040029.2, edia_XM_021041338.2, edia_XM_021042015.2, edia_XM_021045119.2, edia_XM_021045293.2, edia_XM_021049377.2, edia_XM_021051609.2, edia_XM_021051930.2, edia_XM_021051962.1, edia_XM_021054212.2, edia_XM_021054407.1, edia_XM_021056888.1, edia_XM_021058719.2, edia_XM_021060559.2, edia_XM_028657559.1, edia_XM_028658358.1, edia_XM_028658360.1, …		ofav_XM_020757386.1, ofav_XM_020758125.1, ofav_XM_020760140.1, ofav_XM_020767403.1, ofav_XM_020770685.1, ofav_XM_020772811.1	pcar_GESO01004827.1.p1, pcar_GESO01004828.1.p1, pcar_GESO01004829.1.p1, pcar_GESO01004830.1.p1, pcar_GESO01005266.1.p1, pcar_GESO01030124.1.p1, pcar_GESO01063738.1.p1, pcar_GESO01073816.1.p1, pcar_GESO01097299.1.p1, pcar_GESO01110262.1.p1	pdam_XM_027179729.1, pdam_XM_027179867.1, pdam_XM_027181442.1, pdam_XM_027184772.1, pdam_XM_027190634.1, pdam_XM_027194848.1, pdam_XM_027194957.1, pdam_XM_027197290.1, pdam_XM_027198009.1, pdam_XM_027199349.1, pdam_XM_027204067.1	plob_1_mrna_PLOB_00001525_24152, plob_1_mrna_PLOB_00002662_5386, plob_1_mrna_PLOB_00003765_25827, plob_1_mrna_PLOB_00010354_30080, plob_1_mrna_PLOB_00010367_30089, plob_1_mrna_PLOB_00011308_6952, plob_1_mrna_PLOB_00011465_7081, plob_1_mrna_PLOB_00017644_8679, plob_1_mrna_PLOB_00017646_8681, plob_1_mrna_PLOB_00017648_8682, plob_1_mrna_PLOB_00017649_8683, plob_1_mrna_PLOB_00018360_34542, plob_1_mrn…	pmea_1_mrna_PMEA_00002390_30425, pmea_1_mrna_PMEA_00002395_30406, pmea_1_mrna_PMEA_00002396_30402, pmea_1_mrna_PMEA_00002398_30408, pmea_1_mrna_PMEA_00002404_30413, pmea_1_mrna_PMEA_00002408_30416, pmea_1_mrna_PMEA_00003696_10182, pmea_1_mrna_PMEA_00003698_10183, pmea_1_mrna_PMEA_00003700_10187, pmea_1_mrna_PMEA_00003702_10185, pmea_1_mrna_PMEA_00003710_10191, pmea_1_mrna_PMEA_00003711_10192, pme…	pmiz_c0004.g074.t1.p1, pmiz_c0039.g010.t1.p1, pmiz_c0085.g001.t1.p1, pmiz_c0085.g002.t1.p1, pmiz_c0271.g002.t1.p1, pmiz_c0271.g003.t1.p1, pmiz_c0394.g007.t1.p1, pmiz_c0463.g003.t1.p1, pmiz_c0815.g004.t1.p1, pmiz_c0993.g001.t1.p1, pmiz_c0993.g002.t1.p1	pumb_c0033.g021.t1.p1, pumb_c0125.g022.t1.p1, pumb_c0168.g012.t1.p1, pumb_c0325.g002.t1.p1, pumb_c0374.g016.t1.p1, pumb_c0398.g007.t1.p1, pumb_c0398.g008.t1.p1, pumb_c0450.g012.t1.p1, pumb_c0668.g002.t1.p1, pumb_c0766.g004.t1.p1, pumb_c1508.g006.t1.p1, pumb_c1554.g004.t1.p1, pumb_c1554.g005.t1.p1, pumb_c1627.g001.t1.p1	pvar_GCVI01002248.1.p1, pvar_GCVI01006123.1.p1, pvar_GCVI01006124.1.p1, pvar_GCVI01010158.1.p1, pvar_GCVI01010959.1.p1, pvar_GCVI01019965.1.p1, pvar_GCVI01019966.1.p1, pvar_GCVI01105639.1.p1, pvar_GCVI01118551.1.p1	xeni_XM_046987535.1, xeni_XM_046991336.1, xeni_XM_046991341.1, xeni_XM_046991344.1, xeni_XM_046991345.1, xeni_XM_046991365.1, xeni_XM_046991367.1, xeni_XM_046991372.1, xeni_XM_046991373.1, xeni_XM_046991484.1, xeni_XM_046991486.1, xeni_XM_046991526.1, xeni_XM_046992001.1, xeni_XM_046992019.1, xeni_XM_046992027.1, xeni_XM_046992030.1, xeni_XM_046992033.1, xeni_XM_046992034.1, xeni_XM_046992037.1, …	zoan_GGTW01205234.1.p1, zoan_GGTW01215353.1.p1
OG0000024	acer_000966_1152.p1, acer_008871_8950.p1, acer_009950_9912.p1, acer_010389_10435.p1, acer_011321_11071.p1, acer_012041_11816.p1, acer_012070_11938.p1, acer_014415_14340.p1, acer_014465_14111.p1, acer_015117_15126.p1, acer_015339_15171.p1, acer_016530_16609.p1, acer_016619_16627.p1, acer_016838_16975.p1, acer_018540_18457.p1, acer_018743_18960.p1, acer_019930_19780.p1, acer_022201_22172.p1, acer_0…	adig_XM_015891751.1, adig_XM_015894362.1, adig_XM_015896049.1, adig_XM_015901976.1, adig_XM_015903969.1, adig_XM_015909773.1, adig_XM_015911634.1, adig_XM_015914619.1, adig_XM_015914880.1, adig_XM_015916104.1, adig_XM_015918590.1, adig_XM_015920540.1, adig_XM_015921956.1, adig_XM_015922909.1, adig_XM_015923286.1, adig_XM_015925327.1	amil_XM_044307165.1, amil_XM_044307446.1, amil_XM_044308772.1, amil_XM_044310207.1, amil_XM_044310316.1, amil_XM_044310333.1, amil_XM_044310410.1, amil_XM_044310559.1, amil_XM_044310579.1, amil_XM_044311792.1, amil_XM_044311939.1, amil_XM_044313750.1, amil_XM_044314032.1, amil_XM_044318031.1, amil_XM_044318908.1, amil_XM_044319889.1, amil_XM_044321836.1, amil_XM_044322669.1, amil_XM_044323041.1, …	aten_XM_031696161.1, aten_XM_031696650.1, aten_XM_031699160.1, aten_XM_031706962.1, aten_XM_031710361.1	dgig_XM_028547628.1	edia_XM_021048962.2, edia_XM_021052201.1, edia_XM_021052202.2, edia_XM_028660469.1, edia_XM_028663720.1		ofav_XM_020757759.1, ofav_XM_020766475.1	pcar_GESO01007769.1.p1, pcar_GESO01007851.1.p1, pcar_GESO01009325.1.p1, pcar_GESO01013545.1.p1, pcar_GESO01020792.1.p1, pcar_GESO01022171.1.p1, pcar_GESO01025101.1.p1, pcar_GESO01025102.1.p1, pcar_GESO01025103.1.p1, pcar_GESO01025519.1.p1, pcar_GESO01026774.1.p1, pcar_GESO01026775.1.p1, pcar_GESO01046709.1.p1, pcar_GESO01054180.1.p1, pcar_GESO01057899.1.p1, pcar_GESO01063546.1.p1, pcar_GESO010636…	pdam_XM_027183827.1, pdam_XM_027194221.1	plob_1_mrna_PLOB_00000242_419, plob_1_mrna_PLOB_00000338_47, plob_1_mrna_PLOB_00000410_95, plob_1_mrna_PLOB_00000514_177, plob_1_mrna_PLOB_00000650_4902, plob_1_mrna_PLOB_00000711_4955, plob_1_mrna_PLOB_00001317_24258, plob_1_mrna_PLOB_00001820_24565, plob_1_mrna_PLOB_00001847_24460, plob_1_mrna_PLOB_00001967_24591, plob_1_mrna_PLOB_00002120_24693, plob_1_mrna_PLOB_00002327_24941, plob_1_mrna_PLO…	pmea_1_mrna_PMEA_00001700_8972, pmea_1_mrna_PMEA_00003028_9266, pmea_1_mrna_PMEA_00004288_10050, pmea_1_mrna_PMEA_00004289_10051, pmea_1_mrna_PMEA_00004357_30781, pmea_1_mrna_PMEA_00005513_11554, pmea_1_mrna_PMEA_00005916_11259, pmea_1_mrna_PMEA_00006798_11846, pmea_1_mrna_PMEA_00010720_2010, pmea_1_mrna_PMEA_00011041_1414, pmea_1_mrna_PMEA_00011133_14832, pmea_1_mrna_PMEA_00013753_16889, pmea_1_…	pmiz_c0050.g042.t1.p1, pmiz_c0052.g044.t1.p1, pmiz_c0193.g006.t2.p1	pumb_c0014.g020.t1.p1, pumb_c0205.g012.t1.p1, pumb_c0768.g007.t1.p1, pumb_c0791.g009.t2.p1	pvar_GCVI01009175.1.p1, pvar_GCVI01013893.1.p1, pvar_GCVI01014267.1.p1, pvar_GCVI01014693.1.p1, pvar_GCVI01021623.1.p1, pvar_GCVI01024439.1.p1, pvar_GCVI01024996.1.p1, pvar_GCVI01030325.1.p1, pvar_GCVI01031245.1.p1, pvar_GCVI01039223.1.p1, pvar_GCVI01052641.1.p1, pvar_GCVI01056232.1.p1, pvar_GCVI01056282.1.p1, pvar_GCVI01065017.1.p1, pvar_GCVI01065707.1.p1, pvar_GCVI01087573.1.p1, pvar_GCVI010920…		zoan_GGTW01003865.1.p1, zoan_GGTW01004725.1.p1, zoan_GGTW01004726.1.p1, zoan_GGTW01009703.1.p1, zoan_GGTW01013155.1.p1, zoan_GGTW01013156.1.p1, zoan_GGTW01018855.1.p1, zoan_GGTW01024371.1.p1, zoan_GGTW01024372.1.p1, zoan_GGTW01025339.1.p1, zoan_GGTW01029335.1.p1, zoan_GGTW01030031.1.p1, zoan_GGTW01034427.1.p1, zoan_GGTW01040219.1.p1, zoan_GGTW01040220.1.p1, zoan_GGTW01043953.1.p1, zoan_GGTW010454…
OG0000025	acer_000822_72.p1, acer_003070_3383.p1, acer_003072_3385.p1, acer_003074_3387.p1, acer_003383_3422.p1, acer_003384_3423.p1, acer_003389_3420.p1, acer_003390_3421.p1, acer_004410_4630.p1, acer_004669_4476.p1, acer_006090_6402.p1, acer_008394_8360.p1, acer_010124_10228.p1, acer_010986_11141.p1, acer_011007_11139.p1, acer_011145_11137.p1, acer_011276_11138.p1, acer_012340_12206.p1, acer_013199_13196…	adig_XM_015894224.1, adig_XM_015894939.1, adig_XM_015898590.1, adig_XM_015900826.1, adig_XM_015904229.1, adig_XM_015904230.1, adig_XM_015904231.1, adig_XM_015904233.1, adig_XM_015904252.1, adig_XM_015904253.1, adig_XM_015904255.1, adig_XM_015904346.1, adig_XM_015904684.1, adig_XM_015904784.1, adig_XM_015907482.1, adig_XM_015908738.1, adig_XM_015910374.1, adig_XM_015911301.1, adig_XM_015911352.1, …	amil_XM_029331308.2, amil_XM_029333282.2, amil_XM_029333285.2, amil_XM_029334538.2, amil_XM_029335162.2, amil_XM_029335163.2, amil_XM_029335836.2, amil_XM_029335837.2, amil_XM_029335870.2, amil_XM_029335893.2, amil_XM_029335896.2, amil_XM_029335898.2, amil_XM_029335942.2, amil_XM_029336282.2, amil_XM_029338395.2, amil_XM_029347151.2, amil_XM_029347178.2, amil_XM_029347193.2, amil_XM_029348655.2, …	aten_XM_031692663.1, aten_XM_031693002.1, aten_XM_031693934.1, aten_XM_031693962.1, aten_XM_031696146.1, aten_XM_031698260.1, aten_XM_031698289.1, aten_XM_031698338.1, aten_XM_031698343.1, aten_XM_031698554.1, aten_XM_031699530.1, aten_XM_031700098.1, aten_XM_031700208.1, aten_XM_031701995.1, aten_XM_031703241.1, aten_XM_031703243.1, aten_XM_031703283.1, aten_XM_031703362.1, aten_XM_031710526.1, …	dgig_XM_028538854.1, dgig_XM_028542311.1, dgig_XM_028542312.1, dgig_XM_028542584.1, dgig_XM_028550791.1, dgig_XM_028559544.1	edia_XM_021036495.2, edia_XM_021036496.2, edia_XM_021036497.2, edia_XM_021038736.2, edia_XM_021040646.2, edia_XM_021040700.2, edia_XM_021041708.2, edia_XM_021041710.1, edia_XM_021045070.2, edia_XM_021046286.1, edia_XM_021049700.1, edia_XM_021049706.2, edia_XM_021049708.2, edia_XM_021049718.2, edia_XM_021049723.2, edia_XM_021049724.2, edia_XM_021049731.2, edia_XM_021053014.2, edia_XM_021055216.2, …	nvec_XM_001625215.3, nvec_XM_001626338.3, nvec_XM_001627080.3, nvec_XM_001627529.3, nvec_XM_001630248.3, nvec_XM_001636914.3, nvec_XM_001639997.3, nvec_XM_001640000.3, nvec_XM_001640051.3, nvec_XM_001640356.3, nvec_XM_001641038.3, nvec_XM_032363204.2, nvec_XM_032363708.2, nvec_XM_032365119.2, nvec_XM_032365608.2, nvec_XM_032366275.2, nvec_XM_032368935.2, nvec_XM_032373528.2, nvec_XM_032374554.2, …	ofav_XM_020745307.1, ofav_XM_020745308.1, ofav_XM_020746621.1, ofav_XM_020747684.1, ofav_XM_020747726.1, ofav_XM_020747728.1, ofav_XM_020749345.1, ofav_XM_020750059.1, ofav_XM_020753320.1, ofav_XM_020753811.1, ofav_XM_020754043.1, ofav_XM_020754294.1, ofav_XM_020754301.1, ofav_XM_020754327.1, ofav_XM_020757445.1, ofav_XM_020757540.1, ofav_XM_020757548.1, ofav_XM_020757587.1, ofav_XM_020757598.1, …	pcar_GESO01089016.1.p1	pdam_XM_027180223.1, pdam_XM_027180226.1, pdam_XM_027180529.1, pdam_XM_027180530.1, pdam_XM_027181741.1, pdam_XM_027181826.1, pdam_XM_027181830.1, pdam_XM_027182433.1, pdam_XM_027182462.1, pdam_XM_027182464.1, pdam_XM_027182467.1, pdam_XM_027182469.1, pdam_XM_027182481.1, pdam_XM_027182484.1, pdam_XM_027182486.1, pdam_XM_027182494.1, pdam_XM_027182495.1, pdam_XM_027182496.1, pdam_XM_027182497.1, …	plob_1_mrna_PLOB_00002161_24868, plob_1_mrna_PLOB_00004227_26189, plob_1_mrna_PLOB_00005197_26737, plob_1_mrna_PLOB_00011099_7092, plob_1_mrna_PLOB_00013392_32150, plob_1_mrna_PLOB_00014166_32425, plob_1_mrna_PLOB_00015963_747, plob_1_mrna_PLOB_00017103_33803, plob_1_mrna_PLOB_00018989_34768, plob_1_mrna_PLOB_00018993_34770, plob_1_mrna_PLOB_00019007_34783, plob_1_mrna_PLOB_00019836_9264, plob_1_…	pmea_1_mrna_PMEA_00001420_8525, pmea_1_mrna_PMEA_00001427_8526, pmea_1_mrna_PMEA_00001448_8765, pmea_1_mrna_PMEA_00001480_8787, pmea_1_mrna_PMEA_00001632_8911, pmea_1_mrna_PMEA_00001955_9163, pmea_1_mrna_PMEA_00002135_8648, pmea_1_mrna_PMEA_00003073_9296, pmea_1_mrna_PMEA_00004609_10925, pmea_1_mrna_PMEA_00004611_10926, pmea_1_mrna_PMEA_00004612_10927, pmea_1_mrna_PMEA_00007383_12976, pmea_1_mrna…	pmiz_c0058.g033.t1.p1, pmiz_c0073.g007.t1.p1, pmiz_c0102.g013.t1.p1, pmiz_c0207.g035.t1.p1, pmiz_c0916.g009.t1.p1, pmiz_c0916.g010.t1.p1, pmiz_c3652.g001.t1.p1	pumb_c0029.g038.t1.p1, pumb_c0327.g014.t1.p1, pumb_c0380.g019.t1.p1, pumb_c0380.g020.t1.p1, pumb_c0502.g016.t1.p1, pumb_c0659.g004.t1.p1, pumb_c0953.g002.t1.p1, pumb_c1407.g001.t1.p1	pvar_GCVI01058055.1.p1	xeni_XM_046984559.1, xeni_XM_046995820.1, xeni_XM_046999234.1, xeni_XM_046999235.1, xeni_XM_047004707.1, xeni_XM_047006310.1	zoan_GGTW01045280.1.p1, zoan_GGTW01045281.1.p1, zoan_GGTW01045506.1.p1, zoan_GGTW01045507.1.p1, zoan_GGTW01050733.1.p1, zoan_GGTW01050734.1.p1, zoan_GGTW01100897.1.p1, zoan_GGTW01113641.1.p1, zoan_GGTW01166332.1.p1
OG0000026	acer_010145_10040.p1, acer_010412_10052.p1, acer_013521_13435.p1, acer_013693_13416.p1, acer_016100_16192.p1, acer_018072_17915.p1, acer_019071_19189.p1, acer_019211_19179.p1, acer_020157_20056.p1, acer_024113_24084.p1, acer_024115_24086.p1, acer_025323_25369.p1, acer_031343_31328.p1, acer_032070_32067.p1, acer_032090_32066.p1	adig_XM_015891704.1, adig_XM_015891705.1, adig_XM_015891706.1, adig_XM_015891707.1, adig_XM_015895646.1, adig_XM_015902103.1, adig_XM_015902462.1, adig_XM_015904666.1, adig_XM_015905606.1, adig_XM_015911853.1, adig_XM_015911854.1, adig_XM_015911877.1, adig_XM_015911879.1, adig_XM_015913670.1, adig_XM_015913672.1, adig_XM_015920688.1, adig_XM_015920752.1, adig_XM_015921675.1, adig_XM_015924461.1, …	amil_XM_029328245.2, amil_XM_029334037.2, amil_XM_029334041.2, amil_XM_029334049.2, amil_XM_029334050.2, amil_XM_029334051.2, amil_XM_029334052.2, amil_XM_029336644.2, amil_XM_029336977.2, amil_XM_029340414.2, amil_XM_029343080.2, amil_XM_029343165.2, amil_XM_029347597.2, amil_XM_029349186.2, amil_XM_029349926.2, amil_XM_029353947.2, amil_XM_044316757.1, amil_XM_044319194.1, amil_XM_044320048.1, …	aten_XM_031694186.1, aten_XM_031694187.1, aten_XM_031694189.1, aten_XM_031694190.1, aten_XM_031695858.1, aten_XM_031698910.1, aten_XM_031699754.1, aten_XM_031700529.1, aten_XM_031700533.1, aten_XM_031700540.1, aten_XM_031700715.1, aten_XM_031701248.1, aten_XM_031701260.1, aten_XM_031703652.1, aten_XM_031705844.1, aten_XM_031706525.1, aten_XM_031706730.1, aten_XM_031707320.1, aten_XM_031708573.1, …	dgig_XM_028542738.1	edia_XM_021037099.2, edia_XM_021037101.2, edia_XM_021039290.2, edia_XM_021041254.2, edia_XM_021041403.2, edia_XM_021042336.2, edia_XM_021042600.2, edia_XM_021042842.2, edia_XM_021044598.2, edia_XM_021054665.2, edia_XM_021055926.2, edia_XM_021055932.2, edia_XM_021055983.2, edia_XM_021055987.2, edia_XM_021056001.2, edia_XM_021056045.2, edia_XM_021057153.2, edia_XM_021057539.2, edia_XM_021057574.2, …	nvec_XM_001625069.3, nvec_XM_001625217.3, nvec_XM_001625326.3, nvec_XM_001625374.3, nvec_XM_001626471.3, nvec_XM_001628226.3, nvec_XM_001628498.3, nvec_XM_001628499.3, nvec_XM_001628750.3, nvec_XM_001629162.3, nvec_XM_001631145.3, nvec_XM_001631146.3, nvec_XM_001631174.3, nvec_XM_001632026.3, nvec_XM_001632949.3, nvec_XM_001635371.3, nvec_XM_001636940.3, nvec_XM_001637467.3, nvec_XM_001637682.3, …	ofav_XM_020745394.1, ofav_XM_020745430.1, ofav_XM_020745492.1, ofav_XM_020746327.1, ofav_XM_020747188.1, ofav_XM_020747991.1, ofav_XM_020748176.1, ofav_XM_020748272.1, ofav_XM_020749048.1, ofav_XM_020750974.1, ofav_XM_020752768.1, ofav_XM_020757434.1, ofav_XM_020761268.1, ofav_XM_020762926.1, ofav_XM_020762987.1, ofav_XM_020763225.1, ofav_XM_020763237.1, ofav_XM_020763247.1, ofav_XM_020763517.1, …	pcar_GESO01047079.1.p1, pcar_GESO01062012.1.p1, pcar_GESO01071358.1.p1, pcar_GESO01126355.1.p1	pdam_XM_027183781.1, pdam_XM_027184037.1, pdam_XM_027185029.1, pdam_XM_027185163.1, pdam_XM_027185280.1, pdam_XM_027185433.1, pdam_XM_027185434.1, pdam_XM_027185435.1, pdam_XM_027185457.1, pdam_XM_027185483.1, pdam_XM_027185589.1, pdam_XM_027185601.1, pdam_XM_027185863.1, pdam_XM_027185864.1, pdam_XM_027185878.1, pdam_XM_027185942.1, pdam_XM_027185945.1, pdam_XM_027186090.1, pdam_XM_027186749.1, …	plob_1_mrna_PLOB_00000539_197, plob_1_mrna_PLOB_00001255_23980, plob_1_mrna_PLOB_00004408_26391, plob_1_mrna_PLOB_00004603_5508, plob_1_mrna_PLOB_00004605_5509, plob_1_mrna_PLOB_00004606_5510, plob_1_mrna_PLOB_00004607_5511, plob_1_mrna_PLOB_00004608_5512, plob_1_mrna_PLOB_00004618_5521, plob_1_mrna_PLOB_00004619_5522, plob_1_mrna_PLOB_00004620_5523, plob_1_mrna_PLOB_00007756_28571, plob_1_mrna_P…	pmea_1_mrna_PMEA_00001043_1100, pmea_1_mrna_PMEA_00001459_8774, pmea_1_mrna_PMEA_00004322_30748, pmea_1_mrna_PMEA_00004349_30751, pmea_1_mrna_PMEA_00005919_11262, pmea_1_mrna_PMEA_00005921_11264, pmea_1_mrna_PMEA_00009351_31661, pmea_1_mrna_PMEA_00013251_16178, pmea_1_mrna_PMEA_00013254_16180, pmea_1_mrna_PMEA_00013255_16181, pmea_1_mrna_PMEA_00016173_18795, pmea_1_mrna_PMEA_00016309_2432, pmea_1…	pmiz_c0011.g052.t1.p1, pmiz_c0054.g022.t1.p1, pmiz_c0082.g006.t1.p1, pmiz_c0082.g007.t1.p1, pmiz_c0082.g008.t1.p1, pmiz_c0154.g009.t1.p1, pmiz_c0161.g008.t1.p1, pmiz_c0161.g009.t1.p1, pmiz_c0167.g031.t1.p1, pmiz_c0241.g029.t1.p1, pmiz_c0251.g017.t1.p1, pmiz_c0277.g002.t1.p1, pmiz_c0277.g003.t1.p1, pmiz_c0280.g013.t1.p1, pmiz_c0280.g014.t1.p1, pmiz_c0315.g004.t1.p1, pmiz_c0343.g012.t1.p1, pmiz_c03…	pumb_c0006.g010.t1.p1, pumb_c0006.g066.t1.p1, pumb_c0026.g019.t1.p1, pumb_c0026.g020.t1.p1, pumb_c0069.g028.t1.p1, pumb_c0137.g008.t1.p1, pumb_c0137.g009.t1.p1, pumb_c0146.g017.t1.p1, pumb_c0146.g018.t1.p1, pumb_c0438.g006.t1.p1, pumb_c0498.g004.t1.p1, pumb_c0543.g003.t1.p1, pumb_c0619.g007.t1.p1, pumb_c0708.g003.t1.p1, pumb_c0838.g004.t1.p1, pumb_c0838.g005.t1.p1, pumb_c0838.g006.t1.p1, pumb_c08…	pvar_GCVI01001390.1.p1, pvar_GCVI01028867.1.p1, pvar_GCVI01057853.1.p1, pvar_GCVI01094152.1.p1	xeni_XM_046990980.1	zoan_GGTW01010906.1.p1, zoan_GGTW01010907.1.p1, zoan_GGTW01025255.1.p1, zoan_GGTW01025256.1.p1, zoan_GGTW01049094.1.p1, zoan_GGTW01054066.1.p1, zoan_GGTW01071589.1.p1, zoan_GGTW01075842.1.p1, zoan_GGTW01080423.1.p1, zoan_GGTW01092599.1.p1, zoan_GGTW01097569.1.p1, zoan_GGTW01103833.1.p1, zoan_GGTW01136565.1.p1, zoan_GGTW01138288.1.p1, zoan_GGTW01194818.1.p1, zoan_GGTW01218123.1.p1
OG0000027	acer_001921_2153.p1, acer_003034_3505.p1, acer_003793_4065.p1, acer_004006_4144.p1, acer_004088_3860.p1, acer_005396_5424.p1, acer_005562_5826.p1, acer_005563_5825.p1, acer_006366_5941.p1, acer_007089_6745.p1, acer_007947_7702.p1, acer_009544_9844.p1, acer_009954_9916.p1, acer_012264_12520.p1, acer_013741_13902.p1, acer_015120_15133.p1, acer_015124_15049.p1, acer_015137_15208.p1, acer_015259_1513…	adig_XM_015891732.1, adig_XM_015894579.1, adig_XM_015902798.1, adig_XM_015904617.1, adig_XM_015904619.1, adig_XM_015905011.1, adig_XM_015906762.1, adig_XM_015908879.1, adig_XM_015917718.1, adig_XM_015918503.1, adig_XM_015919039.1, adig_XM_015925079.1	amil_XM_029327301.2, amil_XM_029329089.2, amil_XM_029339542.2, amil_XM_029341315.2, amil_XM_029342383.2, amil_XM_029347847.2, amil_XM_029350409.2, amil_XM_029351666.2, amil_XM_029352014.2, amil_XM_044307934.1, amil_XM_044307972.1, amil_XM_044308668.1, amil_XM_044309339.1, amil_XM_044309418.1, amil_XM_044309419.1, amil_XM_044309494.1, amil_XM_044310388.1, amil_XM_044310898.1, amil_XM_044311167.1, …	aten_XM_031714242.1, aten_XM_031714244.1	dgig_XM_028538181.1, dgig_XM_028538679.1, dgig_XM_028538697.1, dgig_XM_028538705.1, dgig_XM_028548162.1, dgig_XM_028548234.1, dgig_XM_028548300.1, dgig_XM_028550981.1, dgig_XM_028551501.1, dgig_XM_028553448.1, dgig_XM_028556683.1, dgig_XM_028557142.1, dgig_XM_028557309.1, dgig_XM_028557909.1, dgig_XM_028559217.1, dgig_XM_028560268.1, dgig_XM_028560422.1, dgig_XM_028560423.1, dgig_XM_028561127.1, …	edia_XM_021039626.1, edia_XM_021042891.2, edia_XM_021042949.2, edia_XM_021043981.2, edia_XM_021045592.1, edia_XM_021047872.1, edia_XM_021050667.1, edia_XM_021054463.1, edia_XM_021060733.2, edia_XM_021061545.2, edia_XM_028658768.1, edia_XM_028660335.1	nvec_XM_048719467.1, nvec_XM_048720686.1, nvec_XM_048720956.1, nvec_XM_048722560.1, nvec_XM_048723760.1, nvec_XM_048729964.1, nvec_XM_048730077.1, nvec_XM_048731250.1, nvec_XM_048731750.1, nvec_XM_048732522.1, nvec_XM_048734012.1	ofav_XM_020750738.1, ofav_XM_020760685.1, ofav_XM_020765130.1, ofav_XM_020771485.1	pcar_GESO01029645.1.p1, pcar_GESO01046330.1.p1, pcar_GESO01057817.1.p1, pcar_GESO01084515.1.p1, pcar_GESO01118805.1.p1	pdam_XM_027184558.1, pdam_XM_027192324.1, pdam_XM_027193776.1, pdam_XM_027204032.1	plob_1_mrna_PLOB_00000572_221, plob_1_mrna_PLOB_00000574_223, plob_1_mrna_PLOB_00000795_5027, plob_1_mrna_PLOB_00001237_24088, plob_1_mrna_PLOB_00001810_24556, plob_1_mrna_PLOB_00003493_25580, plob_1_mrna_PLOB_00004793_5675, plob_1_mrna_PLOB_00006517_6140, plob_1_mrna_PLOB_00007558_28359, plob_1_mrna_PLOB_00008434_6293, plob_1_mrna_PLOB_00009178_29376, plob_1_mrna_PLOB_00011792_30976, plob_1_mrna…	pmea_1_mrna_PMEA_00000179_469, pmea_1_mrna_PMEA_00000558_720, pmea_1_mrna_PMEA_00000617_764, pmea_1_mrna_PMEA_00001088_1138, pmea_1_mrna_PMEA_00001972_9173, pmea_1_mrna_PMEA_00001973_9174, pmea_1_mrna_PMEA_00002057_8599, pmea_1_mrna_PMEA_00002667_9587, pmea_1_mrna_PMEA_00006305_31182, pmea_1_mrna_PMEA_00006325_31202, pmea_1_mrna_PMEA_00007030_31255, pmea_1_mrna_PMEA_00007462_13043, pmea_1_mrna_PM…	pmiz_c0020.g010.t1.p1, pmiz_c0020.g025.t1.p1, pmiz_c0057.g050.t1.p1, pmiz_c0091.g040.t1.p1, pmiz_c0135.g018.t1.p1, pmiz_c0135.g019.t1.p1, pmiz_c0141.g007.t1.p1, pmiz_c0170.g037.t2.p1, pmiz_c0170.g044.t1.p1, pmiz_c0170.g045.t2.p1, pmiz_c0170.g050.t1.p1, pmiz_c0308.g007.t1.p1, pmiz_c0397.g011.t2.p1, pmiz_c0416.g005.t1.p1, pmiz_c0476.g001.t1.p1, pmiz_c0550.g021.t1.p1, pmiz_c0550.g022.t2.p1, pmiz_c05…	pumb_c0009.g004.t1.p1, pumb_c0013.g033.t1.p1, pumb_c0023.g012.t1.p1, pumb_c0023.g013.t1.p1, pumb_c0023.g014.t1.p1, pumb_c0048.g105.t1.p1, pumb_c0117.g025.t1.p1, pumb_c0220.g011.t1.p1, pumb_c0249.g001.t1.p1, pumb_c0358.g008.t1.p1, pumb_c0454.g004.t1.p1, pumb_c0461.g015.t1.p1, pumb_c0473.g026.t1.p1, pumb_c0537.g008.t1.p1, pumb_c0585.g002.t2.p1, pumb_c0617.g012.t1.p1, pumb_c0692.g031.t1.p1, pumb_c06…	pvar_GCVI01033010.1.p1, pvar_GCVI01081782.1.p1, pvar_GCVI01110344.1.p1	xeni_XM_046984034.1, xeni_XM_046984750.1, xeni_XM_046985816.1, xeni_XM_046985841.1, xeni_XM_046986038.1, xeni_XM_046986576.1, xeni_XM_046986722.1, xeni_XM_046988806.1, xeni_XM_046988810.1, xeni_XM_046988829.1, xeni_XM_046989114.1, xeni_XM_046990783.1, xeni_XM_046992090.1, xeni_XM_046993730.1, xeni_XM_046995183.1, xeni_XM_046995804.1, xeni_XM_046997089.1, xeni_XM_046997102.1, xeni_XM_046997350.1, …	zoan_GGTW01001878.1.p1, zoan_GGTW01003270.1.p1, zoan_GGTW01003271.1.p1, zoan_GGTW01003273.1.p1, zoan_GGTW01003274.1.p1, zoan_GGTW01003275.1.p1, zoan_GGTW01004960.1.p1, zoan_GGTW01004962.1.p1, zoan_GGTW01004963.1.p1, zoan_GGTW01004965.1.p1, zoan_GGTW01015477.1.p1, zoan_GGTW01015478.1.p1, zoan_GGTW01017353.1.p1, zoan_GGTW01023862.1.p1, zoan_GGTW01027164.1.p1, zoan_GGTW01027167.1.p1, zoan_GGTW010378…
OG0000028		adig_XM_015892707.1, adig_XM_015893134.1, adig_XM_015893796.1, adig_XM_015894111.1, adig_XM_015895017.1, adig_XM_015895534.1, adig_XM_015899633.1, adig_XM_015899637.1, adig_XM_015901416.1, adig_XM_015901417.1, adig_XM_015901418.1, adig_XM_015905839.1, adig_XM_015910626.1, adig_XM_015912890.1, adig_XM_015913007.1, adig_XM_015913025.1, adig_XM_015917241.1, adig_XM_015917473.1, adig_XM_015917859.1, …	amil_XM_029326126.2, amil_XM_029326359.2, amil_XM_029331985.2, amil_XM_029334615.2, amil_XM_029334756.2, amil_XM_029350506.2, amil_XM_029352094.2, amil_XM_029354807.2, amil_XM_044307010.1, amil_XM_044307011.1, amil_XM_044307391.1, amil_XM_044308948.1, amil_XM_044311361.1, amil_XM_044311364.1, amil_XM_044311368.1, amil_XM_044311371.1, amil_XM_044311373.1, amil_XM_044311376.1, amil_XM_044311669.1, …	aten_XM_031699173.1, aten_XM_031699538.1, aten_XM_031701286.1, aten_XM_031703221.1, aten_XM_031703823.1, aten_XM_031712103.1, aten_XM_031713514.1, aten_XM_031713642.1	dgig_XM_028535962.1, dgig_XM_028535963.1, dgig_XM_028536074.1, dgig_XM_028536080.1, dgig_XM_028536081.1, dgig_XM_028536082.1, dgig_XM_028536151.1, dgig_XM_028536153.1, dgig_XM_028536154.1, dgig_XM_028536155.1, dgig_XM_028536156.1, dgig_XM_028536158.1, dgig_XM_028536159.1, dgig_XM_028536163.1, dgig_XM_028536381.1, dgig_XM_028536436.1, dgig_XM_028538099.1, dgig_XM_028541388.1, dgig_XM_028541424.1, …	edia_XM_021038323.2, edia_XM_021038441.2, edia_XM_021045000.2, edia_XM_021053036.2, edia_XM_021060617.2, edia_XM_028656995.1, edia_XM_028656996.1, edia_XM_028657303.1, edia_XM_028657304.1, edia_XM_028658415.1, edia_XM_028659111.1, edia_XM_028659113.1, edia_XM_028661364.1, edia_XM_028661365.1, edia_XM_028662497.1	nvec_XM_032377270.2, nvec_XM_048723383.1, nvec_XM_048723387.1, nvec_XM_048723388.1, nvec_XM_048723729.1, nvec_XM_048723735.1, nvec_XM_048723737.1, nvec_XM_048723739.1, nvec_XM_048723741.1, nvec_XM_048723742.1	ofav_XM_020745127.1, ofav_XM_020746551.1, ofav_XM_020747568.1, ofav_XM_020752003.1, ofav_XM_020752004.1, ofav_XM_020766491.1	pcar_GESO01006100.1.p1, pcar_GESO01006101.1.p1, pcar_GESO01006104.1.p1, pcar_GESO01006106.1.p1, pcar_GESO01006107.1.p1, pcar_GESO01011114.1.p1, pcar_GESO01011116.1.p1, pcar_GESO01011119.1.p1, pcar_GESO01040274.1.p1, pcar_GESO01073247.1.p1	pdam_XM_027181599.1, pdam_XM_027183891.1, pdam_XM_027190467.1, pdam_XM_027190496.1, pdam_XM_027190502.1, pdam_XM_027190766.1, pdam_XM_027192123.1, pdam_XM_027193461.1, pdam_XM_027196056.1, pdam_XM_027197500.1, pdam_XM_027202202.1, pdam_XM_027202763.1, pdam_XM_027202793.1	plob_1_mrna_PLOB_00001066_4830, plob_1_mrna_PLOB_00015118_33011, plob_1_mrna_PLOB_00015121_33012, plob_1_mrna_PLOB_00015127_33017, plob_1_mrna_PLOB_00015135_33023, plob_1_mrna_PLOB_00015138_33024, plob_1_mrna_PLOB_00019487_35199, plob_1_mrna_PLOB_00019634_9090, plob_1_mrna_PLOB_00022126_9988, plob_1_mrna_PLOB_00027154_11967, plob_1_mrna_PLOB_00027156_11968, plob_1_mrna_PLOB_00027163_11975, plob_1…	pmea_1_mrna_PMEA_00000714_841, pmea_1_mrna_PMEA_00003254_30508, pmea_1_mrna_PMEA_00003258_30482, pmea_1_mrna_PMEA_00003818_10290, pmea_1_mrna_PMEA_00003819_10291, pmea_1_mrna_PMEA_00003820_10292, pmea_1_mrna_PMEA_00012216_15357, pmea_1_mrna_PMEA_00012221_15360, pmea_1_mrna_PMEA_00012224_15361, pmea_1_mrna_PMEA_00012225_15362, pmea_1_mrna_PMEA_00012280_15405, pmea_1_mrna_PMEA_00012282_15407, pmea_…	pmiz_c0053.g004.t1.p1, pmiz_c0335.g014.t1.p1, pmiz_c0935.g006.t1.p1, pmiz_c1082.g003.t1.p1	pumb_c0080.g002.t1.p1, pumb_c0203.g026.t1.p1, pumb_c1505.g001.t1.p1	pvar_GCVI01003530.1.p1, pvar_GCVI01009078.1.p1, pvar_GCVI01014980.1.p1, pvar_GCVI01015247.1.p1, pvar_GCVI01025766.1.p1	xeni_XM_046985777.1, xeni_XM_046985784.1, xeni_XM_046985818.1, xeni_XM_046985819.1, xeni_XM_046985820.1, xeni_XM_046985828.1, xeni_XM_046985829.1, xeni_XM_046985884.1, xeni_XM_046985891.1, xeni_XM_046985904.1, xeni_XM_046985910.1, xeni_XM_046985916.1, xeni_XM_046985918.1, xeni_XM_046985923.1, xeni_XM_046985924.1, xeni_XM_046985928.1, xeni_XM_046985929.1, xeni_XM_046985931.1, xeni_XM_046985940.1, …	zoan_GGTW01004116.1.p1, zoan_GGTW01004118.1.p1, zoan_GGTW01055720.1.p1, zoan_GGTW01072705.1.p1
OG0000029	acer_002015_2199.p1, acer_013192_13215.p1, acer_013216_13222.p1, acer_013310_13223.p1, acer_020017_20045.p1, acer_025535_25602.p1, acer_031747_31764.p1	adig_XM_015892132.1, adig_XM_015894016.1, adig_XM_015895546.1, adig_XM_015896243.1, adig_XM_015900084.1, adig_XM_015900092.1, adig_XM_015900554.1, adig_XM_015900567.1, adig_XM_015904984.1, adig_XM_015916538.1, adig_XM_015917607.1, adig_XM_015918228.1, adig_XM_015918956.1, adig_XM_015920655.1, adig_XM_015920680.1	amil_XM_029324747.2, amil_XM_029324757.2, amil_XM_029326113.2, amil_XM_029332131.2, amil_XM_029342615.2, amil_XM_029344226.2, amil_XM_029346205.2, amil_XM_029349878.2, amil_XM_029352825.2, amil_XM_029354858.2, amil_XM_044313254.1, amil_XM_044317557.1, amil_XM_044321515.1, amil_XM_044323453.1	aten_XM_031696658.1, aten_XM_031698779.1, aten_XM_031699924.1, aten_XM_031699925.1, aten_XM_031699928.1, aten_XM_031699950.1, aten_XM_031700122.1, aten_XM_031700349.1, aten_XM_031701090.1, aten_XM_031702851.1, aten_XM_031703539.1, aten_XM_031704461.1, aten_XM_031705516.1, aten_XM_031706257.1, aten_XM_031707289.1, aten_XM_031709542.1, aten_XM_031710693.1, aten_XM_031710985.1, aten_XM_031711392.1, …		edia_XM_021043513.1, edia_XM_021044195.2, edia_XM_021047865.2, edia_XM_021049568.1, edia_XM_021050792.2, edia_XM_021052148.2, edia_XM_021052803.1, edia_XM_021053750.2, edia_XM_021054296.2, edia_XM_021054527.2, edia_XM_021054528.2, edia_XM_021054539.2, edia_XM_021054541.2, edia_XM_021054545.2, edia_XM_021054566.2, edia_XM_021054706.2, edia_XM_021054837.2, edia_XM_021060152.2, edia_XM_021061700.2, …	nvec_XM_001621824.3, nvec_XM_001622456.3, nvec_XM_001626465.3, nvec_XM_001630634.3, nvec_XM_032364076.2, nvec_XM_032367634.2, nvec_XM_032377663.2, nvec_XM_032381960.2, nvec_XM_032382377.2, nvec_XM_032382417.2, nvec_XM_032382990.2, nvec_XM_032385312.2, nvec_XM_032385443.2, nvec_XM_032386322.2, nvec_XM_032386323.2, nvec_XM_032387209.2, nvec_XM_048721944.1, nvec_XM_048733619.1, nvec_XM_048734332.1	ofav_XM_020746206.1, ofav_XM_020747118.1, ofav_XM_020747452.1, ofav_XM_020747453.1, ofav_XM_020747454.1, ofav_XM_020747455.1, ofav_XM_020749358.1, ofav_XM_020749855.1, ofav_XM_020749856.1, ofav_XM_020750500.1, ofav_XM_020754299.1, ofav_XM_020755482.1, ofav_XM_020755756.1, ofav_XM_020755775.1, ofav_XM_020755797.1, ofav_XM_020755806.1, ofav_XM_020755816.1, ofav_XM_020755907.1, ofav_XM_020756418.1, …	pcar_GESO01017648.1.p1, pcar_GESO01017649.1.p1, pcar_GESO01037146.1.p1, pcar_GESO01044947.1.p1, pcar_GESO01051142.1.p1, pcar_GESO01085115.1.p1, pcar_GESO01091272.1.p1, pcar_GESO01097633.1.p1, pcar_GESO01118702.1.p1, pcar_GESO01120966.1.p1	pdam_XM_027180437.1, pdam_XM_027182412.1, pdam_XM_027182436.1, pdam_XM_027182437.1, pdam_XM_027182448.1, pdam_XM_027186272.1, pdam_XM_027186969.1, pdam_XM_027188750.1, pdam_XM_027189819.1, pdam_XM_027191006.1, pdam_XM_027194447.1, pdam_XM_027194880.1, pdam_XM_027195328.1, pdam_XM_027195330.1, pdam_XM_027195336.1, pdam_XM_027195337.1, pdam_XM_027195342.1, pdam_XM_027195402.1, pdam_XM_027195439.1, …	plob_1_mrna_PLOB_00002055_24768, plob_1_mrna_PLOB_00002817_5151, plob_1_mrna_PLOB_00003904_25940, plob_1_mrna_PLOB_00004241_26229, plob_1_mrna_PLOB_00006173_27553, plob_1_mrna_PLOB_00006175_27555, plob_1_mrna_PLOB_00006187_27561, plob_1_mrna_PLOB_00006193_27562, plob_1_mrna_PLOB_00006199_27565, plob_1_mrna_PLOB_00006207_27567, plob_1_mrna_PLOB_00008536_6365, plob_1_mrna_PLOB_00011628_30842, plob_…	pmea_1_mrna_PMEA_00000772_886, pmea_1_mrna_PMEA_00001235_261, pmea_1_mrna_PMEA_00001945_9155, pmea_1_mrna_PMEA_00006032_11359, pmea_1_mrna_PMEA_00006033_11360, pmea_1_mrna_PMEA_00006043_11368, pmea_1_mrna_PMEA_00006044_11369, pmea_1_mrna_PMEA_00006125_11432, pmea_1_mrna_PMEA_00012736_15759, pmea_1_mrna_PMEA_00012738_15761, pmea_1_mrna_PMEA_00012739_15762, pmea_1_mrna_PMEA_00012741_15763, pmea_1_m…	pmiz_c0059.g028.t1.p1, pmiz_c0084.g021.t1.p1, pmiz_c0102.g034.t1.p1, pmiz_c0108.g032.t1.p1, pmiz_c0127.g026.t1.p1, pmiz_c0142.g002.t1.p1, pmiz_c0261.g004.t1.p1, pmiz_c0296.g007.t1.p1, pmiz_c0331.g031.t1.p1, pmiz_c0425.g011.t1.p1, pmiz_c0425.g012.t1.p1, pmiz_c0755.g001.t1.p1, pmiz_c0949.g007.t1.p1, pmiz_c0957.g008.t1.p1, pmiz_c0987.g003.t1.p1, pmiz_c2081.g004.t1.p1, pmiz_c2787.g002.t1.p1, pmiz_c27…	pumb_c0013.g021.t1.p1, pumb_c0018.g049.t1.p1, pumb_c0023.g036.t1.p1, pumb_c0024.g022.t1.p1, pumb_c0051.g009.t1.p1, pumb_c0120.g006.t1.p1, pumb_c0160.g011.t1.p1, pumb_c0305.g004.t1.p1, pumb_c0323.g011.t1.p1, pumb_c0400.g006.t1.p1, pumb_c0450.g003.t1.p1, pumb_c0450.g004.t1.p1, pumb_c0450.g005.t1.p1, pumb_c0457.g023.t1.p1, pumb_c0466.g012.t1.p1, pumb_c0990.g003.t1.p1, pumb_c1117.g007.t1.p1, pumb_c12…	pvar_GCVI01013241.1.p1, pvar_GCVI01013242.1.p1, pvar_GCVI01063395.1.p1, pvar_GCVI01082270.1.p1, pvar_GCVI01082835.1.p1, pvar_GCVI01087679.1.p1, pvar_GCVI01118575.1.p1, pvar_GCVI01120910.1.p1		zoan_GGTW01024392.1.p1, zoan_GGTW01025135.1.p1, zoan_GGTW01025136.1.p1, zoan_GGTW01025137.1.p1, zoan_GGTW01026281.1.p1, zoan_GGTW01026282.1.p1, zoan_GGTW01045639.1.p1, zoan_GGTW01045640.1.p1, zoan_GGTW01052960.1.p1, zoan_GGTW01076123.1.p1, zoan_GGTW01085527.1.p1, zoan_GGTW01102155.1.p1, zoan_GGTW01109529.1.p1, zoan_GGTW01126672.1.p1, zoan_GGTW01140169.1.p1, zoan_GGTW01141746.1.p1, zoan_GGTW011422…
OG0000030	acer_008025_7800.p1, acer_009106_9136.p1, acer_023226_23216.p1, acer_023628_23553.p1	adig_XM_015895104.1, adig_XM_015895457.1, adig_XM_015897043.1, adig_XM_015897382.1, adig_XM_015901386.1, adig_XM_015902679.1, adig_XM_015904402.1, adig_XM_015905566.1, adig_XM_015907217.1, adig_XM_015908566.1, adig_XM_015909613.1, adig_XM_015911625.1, adig_XM_015913802.1, adig_XM_015914844.1, adig_XM_015914882.1, adig_XM_015918953.1, adig_XM_015920526.1, adig_XM_015920649.1, adig_XM_015922021.1, …	amil_XM_029326255.2, amil_XM_029329271.2, amil_XM_029333358.2, amil_XM_029347650.2, amil_XM_029350081.2, amil_XM_029352470.2, amil_XM_029354163.2, amil_XM_044307494.1, amil_XM_044307495.1, amil_XM_044308832.1, amil_XM_044308858.1, amil_XM_044309855.1, amil_XM_044310143.1, amil_XM_044310645.1, amil_XM_044311552.1, amil_XM_044311745.1, amil_XM_044312389.1, amil_XM_044313564.1, amil_XM_044313575.1, …	aten_XM_031707969.1, aten_XM_031714633.1	dgig_XM_028541431.1, dgig_XM_028553033.1, dgig_XM_028555073.1, dgig_XM_028557985.1, dgig_XM_028558830.1	edia_XM_021039397.1, edia_XM_021048843.2, edia_XM_021050201.2, edia_XM_021050349.1, edia_XM_021056301.2, edia_XM_021058834.1, edia_XM_021061551.1, edia_XM_028657156.1, edia_XM_028657620.1, edia_XM_028660160.1, edia_XM_028660332.1, edia_XM_028661912.1		ofav_XM_020745706.1, ofav_XM_020749220.1, ofav_XM_020749841.1, ofav_XM_020750011.1, ofav_XM_020752688.1, ofav_XM_020753285.1, ofav_XM_020754041.1, ofav_XM_020754578.1, ofav_XM_020757354.1, ofav_XM_020758390.1, ofav_XM_020758394.1, ofav_XM_020758560.1, ofav_XM_020764631.1, ofav_XM_020764632.1, ofav_XM_020765910.1, ofav_XM_020767601.1, ofav_XM_020768568.1, ofav_XM_020768697.1, ofav_XM_020770169.1, …	pcar_GESO01003147.1.p1, pcar_GESO01003148.1.p1, pcar_GESO01003198.1.p1, pcar_GESO01008351.1.p1, pcar_GESO01008962.1.p1, pcar_GESO01009492.1.p1, pcar_GESO01009493.1.p1, pcar_GESO01014862.1.p1, pcar_GESO01014863.1.p1, pcar_GESO01016124.1.p1, pcar_GESO01017930.1.p1, pcar_GESO01017931.1.p1, pcar_GESO01023502.1.p1, pcar_GESO01031711.1.p1, pcar_GESO01032879.1.p1, pcar_GESO01043320.1.p1, pcar_GESO010446…	pdam_XM_027195832.1, pdam_XM_027196985.1, pdam_XM_027199686.1	plob_1_mrna_PLOB_00000746_4983, plob_1_mrna_PLOB_00001261_42848, plob_1_mrna_PLOB_00001678_24434, plob_1_mrna_PLOB_00001940_24662, plob_1_mrna_PLOB_00002351_25008, plob_1_mrna_PLOB_00002709_5422, plob_1_mrna_PLOB_00003103_25229, plob_1_mrna_PLOB_00003400_25494, plob_1_mrna_PLOB_00003453_25550, plob_1_mrna_PLOB_00003455_25551, plob_1_mrna_PLOB_00004149_26055, plob_1_mrna_PLOB_00004276_26261, plob_…	pmea_1_mrna_PMEA_00000494_688, pmea_1_mrna_PMEA_00001943_9153, pmea_1_mrna_PMEA_00002333_30351, pmea_1_mrna_PMEA_00003449_30627, pmea_1_mrna_PMEA_00004859_11141, pmea_1_mrna_PMEA_00005355_31046, pmea_1_mrna_PMEA_00005509_11551, pmea_1_mrna_PMEA_00005514_11555, pmea_1_mrna_PMEA_00007352_12947, pmea_1_mrna_PMEA_00008377_13259, pmea_1_mrna_PMEA_00009329_31651, pmea_1_mrna_PMEA_00009331_31653, pmea_1…	pmiz_c0050.g040.t1.p1, pmiz_c0088.g026.t1.p1, pmiz_c0372.g006.t1.p1, pmiz_c0395.g006.t1.p1	pumb_c0048.g034.t1.p1, pumb_c0062.g003.t1.p1, pumb_c0567.g003.t1.p1, pumb_c1777.g002.t1.p1	pvar_GCVI01004704.1.p1, pvar_GCVI01005237.1.p1, pvar_GCVI01005238.1.p1, pvar_GCVI01013819.1.p1, pvar_GCVI01014600.1.p1, pvar_GCVI01023447.1.p1, pvar_GCVI01035529.1.p1, pvar_GCVI01047440.1.p1, pvar_GCVI01052146.1.p1, pvar_GCVI01066531.1.p1, pvar_GCVI01070083.1.p1, pvar_GCVI01092107.1.p1, pvar_GCVI01107521.1.p1	xeni_XM_046985061.1, xeni_XM_046985090.1, xeni_XM_046985091.1, xeni_XM_046992167.1, xeni_XM_046995219.1, xeni_XM_046995771.1, xeni_XM_046998654.1, xeni_XM_047004210.1, xeni_XM_047004998.1, xeni_XM_047007310.1, xeni_XM_047007343.1, xeni_XM_047007344.1	zoan_GGTW01001108.1.p1, zoan_GGTW01002157.1.p1, zoan_GGTW01003988.1.p1, zoan_GGTW01006427.1.p1, zoan_GGTW01006428.1.p1, zoan_GGTW01006523.1.p1, zoan_GGTW01011875.1.p1, zoan_GGTW01020168.1.p1, zoan_GGTW01020169.1.p1, zoan_GGTW01020170.1.p1, zoan_GGTW01028806.1.p1, zoan_GGTW01028807.1.p1, zoan_GGTW01036326.1.p1, zoan_GGTW01039667.1.p1, zoan_GGTW01043213.1.p1, zoan_GGTW01048049.1.p1, zoan_GGTW010489…
OG0000031	acer_019824_19809.p1, acer_020793_20966.p1, acer_020797_20962.p1, acer_020800_20969.p1, acer_025230_25152.p1, acer_025942_26010.p1, acer_025947_26015.p1, acer_032290_32300.p1, acer_033292_33292.p1, acer_033411_33410.p1	adig_XM_015893589.1, adig_XM_015894410.1, adig_XM_015895444.1, adig_XM_015906518.1, adig_XM_015908872.1, adig_XM_015918949.1, adig_XM_015919223.1, adig_XM_015919231.1, adig_XM_015920367.1, adig_XM_015920843.1, adig_XM_015922472.1, adig_XM_015922483.1, adig_XM_015922521.1, adig_XM_015922532.1	amil_XM_029333794.2, amil_XM_029352448.2, amil_XM_029354252.2, amil_XM_044307240.1, amil_XM_044309505.1, amil_XM_044309534.1, amil_XM_044316863.1, amil_XM_044326010.1, amil_XM_044326011.1	aten_XM_031693433.1, aten_XM_031694373.1, aten_XM_031694431.1, aten_XM_031698764.1, aten_XM_031699200.1, aten_XM_031699201.1, aten_XM_031699436.1, aten_XM_031700257.1, aten_XM_031700993.1, aten_XM_031702020.1, aten_XM_031703184.1, aten_XM_031704454.1, aten_XM_031705868.1, aten_XM_031706199.1, aten_XM_031706492.1, aten_XM_031706961.1, aten_XM_031707225.1, aten_XM_031707679.1, aten_XM_031709310.1, …	dgig_XM_028539057.1, dgig_XM_028539063.1, dgig_XM_028539065.1, dgig_XM_028539850.1, dgig_XM_028539938.1, dgig_XM_028539941.1, dgig_XM_028543540.1, dgig_XM_028543542.1, dgig_XM_028543544.1, dgig_XM_028543545.1, dgig_XM_028543749.1, dgig_XM_028543756.1, dgig_XM_028543758.1, dgig_XM_028543759.1, dgig_XM_028543761.1, dgig_XM_028547575.1, dgig_XM_028551468.1, dgig_XM_028551470.1, dgig_XM_028551485.1, …	edia_XM_021038359.2, edia_XM_021042184.1, edia_XM_021045178.1, edia_XM_021051249.2, edia_XM_021051525.2, edia_XM_021052234.2, edia_XM_021052635.2, edia_XM_021056161.2, edia_XM_021056162.2, edia_XM_021056217.2, edia_XM_021059396.1, edia_XM_021060591.2, edia_XM_021061892.1, edia_XM_028658339.1, edia_XM_028658340.1, edia_XM_028659994.1, edia_XM_028660058.1, edia_XM_028660061.1, edia_XM_028660766.1, …	nvec_XM_032365054.2, nvec_XM_032380731.2, nvec_XM_048723372.1, nvec_XM_048723373.1, nvec_XM_048725957.1, nvec_XM_048728868.1, nvec_XM_048728931.1, nvec_XM_048729136.1, nvec_XM_048731241.1, nvec_XM_048732847.1, nvec_XM_048732905.1, nvec_XM_048734065.1, nvec_XM_048734066.1, nvec_XM_048734423.1, nvec_XM_048734554.1	ofav_XM_020744903.1, ofav_XM_020745288.1, ofav_XM_020745298.1, ofav_XM_020745304.1, ofav_XM_020745306.1, ofav_XM_020748567.1, ofav_XM_020748569.1, ofav_XM_020754057.1, ofav_XM_020754058.1, ofav_XM_020758328.1, ofav_XM_020758387.1, ofav_XM_020760424.1, ofav_XM_020762349.1, ofav_XM_020765409.1, ofav_XM_020767323.1, ofav_XM_020768426.1, ofav_XM_020771360.1, ofav_XM_020773132.1, ofav_XM_020775436.1, …	pcar_GESO01001094.1.p1, pcar_GESO01001104.1.p1, pcar_GESO01001116.1.p1, pcar_GESO01001847.1.p1, pcar_GESO01006871.1.p1, pcar_GESO01006872.1.p1, pcar_GESO01019294.1.p1, pcar_GESO01019956.1.p1, pcar_GESO01019957.1.p1, pcar_GESO01020139.1.p1, pcar_GESO01020140.1.p1, pcar_GESO01038253.1.p1, pcar_GESO01041901.1.p1, pcar_GESO01043300.1.p1, pcar_GESO01049950.1.p1, pcar_GESO01056030.1.p1, pcar_GESO010705…	pdam_XM_027181055.1, pdam_XM_027181057.1, pdam_XM_027181427.1, pdam_XM_027184139.1, pdam_XM_027187883.1, pdam_XM_027187989.1, pdam_XM_027189577.1, pdam_XM_027190928.1, pdam_XM_027191390.1, pdam_XM_027200675.1, pdam_XM_027203691.1, pdam_XM_027204832.1	plob_1_mrna_PLOB_00000987_4762, plob_1_mrna_PLOB_00000989_4765, plob_1_mrna_PLOB_00010282_30012, plob_1_mrna_PLOB_00010396_30032, plob_1_mrna_PLOB_00010401_30036, plob_1_mrna_PLOB_00012580_7329, plob_1_mrna_PLOB_00012585_7331, plob_1_mrna_PLOB_00012586_7332, plob_1_mrna_PLOB_00012587_7333, plob_1_mrna_PLOB_00021764_36256, plob_1_mrna_PLOB_00021765_36257, plob_1_mrna_PLOB_00024908_1468, plob_1_mrn…	pmea_1_mrna_PMEA_00003556_30722, pmea_1_mrna_PMEA_00004331_30759, pmea_1_mrna_PMEA_00004407_30821, pmea_1_mrna_PMEA_00006661_12412, pmea_1_mrna_PMEA_00018761_20539, pmea_1_mrna_PMEA_00018762_20540, pmea_1_mrna_PMEA_00021703_3819, pmea_1_mrna_PMEA_00023223_23328, pmea_1_mrna_PMEA_00023226_23331, pmea_1_mrna_PMEA_00023895_23935, pmea_1_mrna_PMEA_00024629_24609, pmea_1_mrna_PMEA_00024727_24687, pmea…	pmiz_c0037.g049.t1.p1, pmiz_c0037.g050.t1.p1, pmiz_c0130.g012.t1.p1, pmiz_c0138.g021.t1.p1, pmiz_c0153.g005.t1.p1, pmiz_c0231.g005.t1.p1, pmiz_c0241.g001.t1.p1, pmiz_c0241.g016.t1.p1, pmiz_c0303.g021.t1.p1, pmiz_c0307.g010.t1.p1, pmiz_c0354.g005.t1.p1, pmiz_c0389.g016.t1.p1, pmiz_c0604.g001.t1.p1, pmiz_c0625.g009.t1.p1, pmiz_c0715.g006.t1.p1, pmiz_c0740.g017.t1.p1, pmiz_c0740.g019.t1.p1, pmiz_c15…	pumb_c0006.g079.t1.p1, pumb_c0006.g095.t1.p1, pumb_c0276.g001.t1.p1, pumb_c0475.g001.t1.p1, pumb_c0487.g008.t1.p1, pumb_c0584.g009.t1.p1, pumb_c0673.g001.t1.p1, pumb_c0673.g007.t1.p1, pumb_c0973.g005.t1.p1, pumb_c1524.g001.t1.p1, pumb_c1678.g002.t1.p1, pumb_c1678.g003.t1.p1, pumb_c1887.g001.t1.p1, pumb_c2154.g001.t1.p1	pvar_GCVI01000666.1.p1, pvar_GCVI01002723.1.p1, pvar_GCVI01004206.1.p1, pvar_GCVI01006898.1.p1, pvar_GCVI01008070.1.p1, pvar_GCVI01008071.1.p1, pvar_GCVI01008072.1.p1, pvar_GCVI01016275.1.p1, pvar_GCVI01016276.1.p1, pvar_GCVI01016672.1.p1, pvar_GCVI01017634.1.p1, pvar_GCVI01018955.1.p1, pvar_GCVI01025805.1.p1, pvar_GCVI01030404.1.p1, pvar_GCVI01040729.1.p1, pvar_GCVI01046869.1.p1, pvar_GCVI010594…	xeni_XM_046990224.1, xeni_XM_046990227.1, xeni_XM_046990228.1, xeni_XM_046990369.1, xeni_XM_046990511.1, xeni_XM_046990660.1, xeni_XM_046990962.1, xeni_XM_046999527.1, xeni_XM_046999883.1, xeni_XM_047000340.1, xeni_XM_047004942.1, xeni_XM_047004961.1, xeni_XM_047005003.1, xeni_XM_047007040.1, xeni_XM_047007045.1, xeni_XM_047007503.1, xeni_XM_047007508.1, xeni_XM_047007546.1, xeni_XM_047007547.1, …	zoan_GGTW01001846.1.p1, zoan_GGTW01001847.1.p1, zoan_GGTW01009051.1.p1, zoan_GGTW01009052.1.p1, zoan_GGTW01023309.1.p1, zoan_GGTW01023310.1.p1, zoan_GGTW01023311.1.p1, zoan_GGTW01030121.1.p1, zoan_GGTW01030122.1.p1, zoan_GGTW01030123.1.p1, zoan_GGTW01030124.1.p1, zoan_GGTW01030968.1.p1, zoan_GGTW01030969.1.p1, zoan_GGTW01033533.1.p1, zoan_GGTW01036048.1.p1, zoan_GGTW01036049.1.p1, zoan_GGTW010375…
OG0000032	acer_008655_8764.p1, acer_009971_9966.p1, acer_010540_10798.p1, acer_010733_10826.p1, acer_011899_12152.p1, acer_012435_12475.p1, acer_014158_14408.p1, acer_014211_14374.p1, acer_014306_14355.p1, acer_014312_14353.p1, acer_014314_14359.p1, acer_014587_14618.p1, acer_014702_14576.p1, acer_016647_16603.p1, acer_017501_17527.p1, acer_017634_17881.p1, acer_018719_18452.p1, acer_018897_18769.p1, acer_…	adig_XM_015895340.1, adig_XM_015896191.1, adig_XM_015896317.1, adig_XM_015897023.1, adig_XM_015897190.1, adig_XM_015897968.1, adig_XM_015899725.1, adig_XM_015903724.1, adig_XM_015903890.1, adig_XM_015904690.1, adig_XM_015904951.1, adig_XM_015906597.1, adig_XM_015908061.1, adig_XM_015909158.1, adig_XM_015911765.1, adig_XM_015916767.1, adig_XM_015919176.1, adig_XM_015919520.1, adig_XM_015919622.1, …	amil_XM_029324459.2, amil_XM_029324616.2, amil_XM_029325514.2, amil_XM_029326685.2, amil_XM_029326793.2, amil_XM_029327304.2, amil_XM_029330784.2, amil_XM_029341462.2, amil_XM_029348496.2, amil_XM_029349992.2, amil_XM_029352967.2, amil_XM_029353002.2, amil_XM_029353730.2, amil_XM_029354647.2, amil_XM_044306773.1, amil_XM_044306934.1, amil_XM_044309993.1, amil_XM_044310884.1, amil_XM_044311085.1, …	aten_XM_031697833.1, aten_XM_031700181.1, aten_XM_031701663.1, aten_XM_031703073.1, aten_XM_031704032.1, aten_XM_031704321.1, aten_XM_031709584.1, aten_XM_031717454.1, aten_XM_031719344.1	dgig_XM_028534901.1, dgig_XM_028534912.1, dgig_XM_028535221.1, dgig_XM_028538684.1, dgig_XM_028538733.1, dgig_XM_028541119.1, dgig_XM_028549100.1, dgig_XM_028549319.1, dgig_XM_028549963.1, dgig_XM_028552280.1, dgig_XM_028552912.1, dgig_XM_028553447.1, dgig_XM_028553686.1, dgig_XM_028553739.1, dgig_XM_028556417.1, dgig_XM_028556781.1, dgig_XM_028556975.1, dgig_XM_028560233.1, dgig_XM_028560424.1, …	edia_XM_021037739.2, edia_XM_021044185.2, edia_XM_021045851.2, edia_XM_021053404.1, edia_XM_021055168.2, edia_XM_021055752.2, edia_XM_021057647.1, edia_XM_021059538.2, edia_XM_028658185.1, edia_XM_028658908.1, edia_XM_028659413.1, edia_XM_028659941.1, edia_XM_028660418.1, edia_XM_028660989.1, edia_XM_028661004.1, edia_XM_028663293.1, edia_XM_028663600.1, edia_XM_028663962.1	nvec_XM_032363949.2, nvec_XM_032372227.2, nvec_XM_048721021.1, nvec_XM_048723814.1, nvec_XM_048724491.1, nvec_XM_048725413.1, nvec_XM_048725416.1, nvec_XM_048725846.1, nvec_XM_048728472.1, nvec_XM_048729721.1, nvec_XM_048730302.1, nvec_XM_048732097.1, nvec_XM_048732249.1, nvec_XM_048732681.1, nvec_XM_048733335.1	ofav_XM_020753329.1, ofav_XM_020757381.1, ofav_XM_020765097.1, ofav_XM_020768791.1, ofav_XM_020773624.1, ofav_XM_020775692.1	pcar_GESO01002051.1.p1, pcar_GESO01002052.1.p1, pcar_GESO01017690.1.p1, pcar_GESO01022904.1.p1, pcar_GESO01022905.1.p1, pcar_GESO01023284.1.p1, pcar_GESO01023285.1.p1, pcar_GESO01037451.1.p1, pcar_GESO01038362.1.p1, pcar_GESO01050879.1.p1, pcar_GESO01054243.1.p1, pcar_GESO01066718.1.p1, pcar_GESO01070499.1.p1, pcar_GESO01078551.1.p1, pcar_GESO01078650.1.p1, pcar_GESO01084673.1.p1, pcar_GESO010847…		plob_1_mrna_PLOB_00001698_24452, plob_1_mrna_PLOB_00003136_25172, plob_1_mrna_PLOB_00003533_25608, plob_1_mrna_PLOB_00004289_26272, plob_1_mrna_PLOB_00004692_5590, plob_1_mrna_PLOB_00005333_26782, plob_1_mrna_PLOB_00005789_27221, plob_1_mrna_PLOB_00005875_27290, plob_1_mrna_PLOB_00005876_27291, plob_1_mrna_PLOB_00007797_28612, plob_1_mrna_PLOB_00008018_28778, plob_1_mrna_PLOB_00008029_28788, plob…	pmea_1_mrna_PMEA_00001727_8995, pmea_1_mrna_PMEA_00004535_10864, pmea_1_mrna_PMEA_00004743_11037, pmea_1_mrna_PMEA_00010107_1527, pmea_1_mrna_PMEA_00011661_14766, pmea_1_mrna_PMEA_00012052_15223, pmea_1_mrna_PMEA_00014959_18013, pmea_1_mrna_PMEA_00016432_2537, pmea_1_mrna_PMEA_00016434_2538, pmea_1_mrna_PMEA_00016438_2542, pmea_1_mrna_PMEA_00016439_2543, pmea_1_mrna_PMEA_00018925_20196, pmea_1_mr…	pmiz_c0031.g034.t1.p1, pmiz_c0135.g025.t1.p1, pmiz_c0135.g038.t3.p1, pmiz_c0135.g055.t1.p1, pmiz_c0233.g008.t1.p1, pmiz_c0233.g009.t1.p1, pmiz_c0256.g006.t1.p1, pmiz_c0270.g016.t1.p1, pmiz_c0330.g025.t2.p1, pmiz_c0365.g030.t1.p1, pmiz_c0505.g001.t1.p1, pmiz_c0533.g006.t1.p1, pmiz_c0783.g032.t1.p1, pmiz_c1041.g010.t1.p1, pmiz_c1041.g016.t1.p1, pmiz_c1095.g008.t1.p1, pmiz_c1184.g010.t1.p1, pmiz_c12…	pumb_c0056.g087.t1.p1, pumb_c0067.g007.t1.p1, pumb_c0089.g022.t1.p1, pumb_c0101.g019.t1.p1, pumb_c0104.g003.t1.p1, pumb_c0251.g009.t1.p1, pumb_c0300.g023.t1.p1, pumb_c0352.g001.t1.p1, pumb_c0455.g028.t1.p1, pumb_c0695.g012.t1.p1, pumb_c0718.g016.t1.p1, pumb_c0766.g009.t1.p1, pumb_c0766.g020.t1.p1, pumb_c0766.g021.t1.p1, pumb_c0782.g006.t1.p1, pumb_c0792.g027.t1.p1, pumb_c0901.g009.t1.p1	pvar_GCVI01007116.1.p1, pvar_GCVI01019326.1.p1, pvar_GCVI01021947.1.p1, pvar_GCVI01021948.1.p1, pvar_GCVI01024619.1.p1, pvar_GCVI01030544.1.p1, pvar_GCVI01032206.1.p1, pvar_GCVI01052351.1.p1, pvar_GCVI01090236.1.p1, pvar_GCVI01092182.1.p1, pvar_GCVI01101407.1.p1, pvar_GCVI01103425.1.p1, pvar_GCVI01103603.1.p1	xeni_XM_046984049.1, xeni_XM_046985062.1, xeni_XM_046985256.1, xeni_XM_046985846.1, xeni_XM_046985871.1, xeni_XM_046985932.1, xeni_XM_046986152.1, xeni_XM_046993772.1, xeni_XM_046994488.1, xeni_XM_046995184.1, xeni_XM_046995412.1, xeni_XM_046999439.1, xeni_XM_046999535.1, xeni_XM_046999967.1, xeni_XM_047000142.1, xeni_XM_047001015.1, xeni_XM_047002735.1, xeni_XM_047002799.1, xeni_XM_047005291.1, …	zoan_GGTW01000526.1.p1, zoan_GGTW01000527.1.p1, zoan_GGTW01000528.1.p1, zoan_GGTW01000529.1.p1, zoan_GGTW01000530.1.p1, zoan_GGTW01000531.1.p1, zoan_GGTW01002262.1.p1, zoan_GGTW01019266.1.p1, zoan_GGTW01019267.1.p1, zoan_GGTW01024053.1.p1, zoan_GGTW01031706.1.p1, zoan_GGTW01031707.1.p1, zoan_GGTW01065797.1.p1, zoan_GGTW01072860.1.p1, zoan_GGTW01075180.1.p1, zoan_GGTW01080102.1.p1, zoan_GGTW010864…
OG0000033	acer_000157_632.p1, acer_000158_633.p1, acer_000159_628.p1, acer_000160_629.p1, acer_000162_627.p1, acer_001379_1277.p1, acer_017856_17723.p1, acer_018028_17998.p1, acer_020635_20600.p1, acer_021068_21147.p1, acer_025050_25063.p1, acer_031228_31209.p1	adig_XM_015897566.1, adig_XM_015897567.1, adig_XM_015897568.1, adig_XM_015897634.1, adig_XM_015897636.1, adig_XM_015897637.1, adig_XM_015897639.1, adig_XM_015897641.1, adig_XM_015897643.1, adig_XM_015898320.1, adig_XM_015910955.1, adig_XM_015914879.1, adig_XM_015921404.1, adig_XM_015921405.1, adig_XM_015921416.1, adig_XM_015921418.1, adig_XM_015921419.1, adig_XM_015921420.1, adig_XM_015921421.1, …	amil_XM_029337268.2, amil_XM_029347723.2, amil_XM_029348685.2, amil_XM_029356535.2, amil_XM_029357321.2, amil_XM_044308664.1, amil_XM_044310984.1, amil_XM_044317865.1, amil_XM_044317866.1, amil_XM_044317867.1, amil_XM_044317869.1, amil_XM_044317871.1, amil_XM_044317872.1, amil_XM_044317873.1, amil_XM_044317874.1, amil_XM_044318298.1, amil_XM_044318299.1, amil_XM_044318302.1, amil_XM_044319767.1, …	aten_XM_031694948.1, aten_XM_031694949.1, aten_XM_031698136.1, aten_XM_031703399.1, aten_XM_031703408.1, aten_XM_031704474.1, aten_XM_031707709.1, aten_XM_031707711.1, aten_XM_031707712.1, aten_XM_031709388.1, aten_XM_031709464.1, aten_XM_031716044.1, aten_XM_031717163.1, aten_XM_031717173.1, aten_XM_031717182.1, aten_XM_031717194.1, aten_XM_031718864.1, aten_XM_031718865.1, aten_XM_031718866.1, …	dgig_XM_028540160.1, dgig_XM_028540451.1, dgig_XM_028540498.1, dgig_XM_028542688.1, dgig_XM_028546412.1, dgig_XM_028546451.1, dgig_XM_028546464.1, dgig_XM_028546467.1, dgig_XM_028546468.1, dgig_XM_028550680.1, dgig_XM_028553721.1, dgig_XM_028553755.1, dgig_XM_028554817.1, dgig_XM_028554845.1, dgig_XM_028554856.1, dgig_XM_028554867.1, dgig_XM_028554886.1, dgig_XM_028555303.1, dgig_XM_028560225.1	edia_XM_021038760.2, edia_XM_021038761.2, edia_XM_021042615.2, edia_XM_021042621.2, edia_XM_021045407.2, edia_XM_021049421.2, edia_XM_021053759.2, edia_XM_021061191.2, edia_XM_021061192.2, edia_XM_021061559.2, edia_XM_028657870.1, edia_XM_028658483.1, edia_XM_028658487.1, edia_XM_028658496.1, edia_XM_028663050.1, edia_XM_028663051.1, edia_XM_028663856.1	nvec_XM_001621470.3, nvec_XM_001625454.3, nvec_XM_001627998.3, nvec_XM_001635700.3, nvec_XM_032374578.2, nvec_XM_032381925.2, nvec_XM_048730483.1, nvec_XM_048733044.1	ofav_XM_020745084.1, ofav_XM_020745097.1, ofav_XM_020745098.1, ofav_XM_020745121.1, ofav_XM_020745132.1, ofav_XM_020745133.1, ofav_XM_020745976.1, ofav_XM_020747620.1, ofav_XM_020753120.1, ofav_XM_020753121.1, ofav_XM_020753122.1, ofav_XM_020753124.1, ofav_XM_020753126.1, ofav_XM_020753130.1, ofav_XM_020753131.1, ofav_XM_020753133.1, ofav_XM_020753134.1, ofav_XM_020753135.1, ofav_XM_020759079.1, …	pcar_GESO01005432.1.p1, pcar_GESO01005434.1.p1, pcar_GESO01008854.1.p1, pcar_GESO01008856.1.p1, pcar_GESO01009192.1.p1, pcar_GESO01009193.1.p1, pcar_GESO01009196.1.p1, pcar_GESO01009197.1.p1, pcar_GESO01013843.1.p1, pcar_GESO01016602.1.p1, pcar_GESO01016603.1.p1, pcar_GESO01017829.1.p1, pcar_GESO01017830.1.p1, pcar_GESO01017831.1.p1, pcar_GESO01021528.1.p1, pcar_GESO01039195.1.p1, pcar_GESO010560…	pdam_XM_027182154.1, pdam_XM_027183867.1, pdam_XM_027183878.1, pdam_XM_027188199.1, pdam_XM_027188238.1, pdam_XM_027188239.1, pdam_XM_027188241.1, pdam_XM_027189556.1, pdam_XM_027193329.1, pdam_XM_027194165.1, pdam_XM_027196453.1, pdam_XM_027196454.1, pdam_XM_027198040.1, pdam_XM_027198916.1, pdam_XM_027200964.1, pdam_XM_027200965.1, pdam_XM_027204244.1, pdam_XM_027204314.1	plob_1_mrna_PLOB_00001042_4809, plob_1_mrna_PLOB_00001047_4815, plob_1_mrna_PLOB_00001048_4816, plob_1_mrna_PLOB_00010491_30135, plob_1_mrna_PLOB_00010492_30134, plob_1_mrna_PLOB_00010499_30140, plob_1_mrna_PLOB_00012763_31475, plob_1_mrna_PLOB_00019540_9013, plob_1_mrna_PLOB_00019775_9015, plob_1_mrna_PLOB_00019796_9028, plob_1_mrna_PLOB_00019808_9030, plob_1_mrna_PLOB_00019825_9031, plob_1_mrna…	pmea_1_mrna_PMEA_00028541_5490, pmea_1_mrna_PMEA_00028581_5522, pmea_1_mrna_PMEA_00028606_5544, pmea_1_mrna_PMEA_00028608_5546, pmea_1_mrna_PMEA_00028618_5557, pmea_1_mrna_PMEA_00028619_5558, pmea_1_mrna_PMEA_00028658_5589, pmea_1_mrna_PMEA_00028739_5658, pmea_1_mrna_PMEA_00028740_5659, pmea_1_mrna_PMEA_00029206_5198, pmea_1_mrna_PMEA_00029207_5200	pmiz_c0009.g009.t1.p1, pmiz_c0015.g006.t1.p1, pmiz_c0015.g007.t1.p1, pmiz_c0028.g003.t1.p1, pmiz_c0051.g058.t1.p1, pmiz_c0051.g063.t1.p1, pmiz_c0111.g006.t1.p1, pmiz_c0111.g020.t1.p1, pmiz_c0146.g041.t1.p1, pmiz_c0146.g042.t1.p1, pmiz_c0176.g018.t1.p1, pmiz_c0321.g004.t1.p1, pmiz_c0321.g005.t1.p1, pmiz_c0321.g006.t1.p1, pmiz_c0321.g007.t1.p1, pmiz_c0321.g008.t1.p1, pmiz_c0321.g010.t1.p1, pmiz_c04…	pumb_c0002.g006.t1.p1, pumb_c0007.g005.t1.p1, pumb_c0099.g017.t1.p1, pumb_c0099.g021.t1.p1, pumb_c0099.g022.t1.p1, pumb_c0121.g069.t1.p1, pumb_c0212.g012.t1.p1, pumb_c0212.g014.t1.p1, pumb_c0235.g017.t1.p1, pumb_c0262.g007.t2.p1, pumb_c0262.g008.t2.p1, pumb_c0265.g007.t1.p1, pumb_c0298.g021.t1.p1, pumb_c0298.g022.t1.p1, pumb_c0328.g015.t1.p1, pumb_c0328.g016.t1.p1, pumb_c0328.g017.t1.p1, pumb_c03…	pvar_GCVI01002309.1.p1, pvar_GCVI01002310.1.p1, pvar_GCVI01002311.1.p1, pvar_GCVI01002312.1.p1, pvar_GCVI01003347.1.p1, pvar_GCVI01005853.1.p1, pvar_GCVI01008657.1.p1, pvar_GCVI01008658.1.p1, pvar_GCVI01008659.1.p1, pvar_GCVI01008660.1.p1, pvar_GCVI01008938.1.p1, pvar_GCVI01008939.1.p1, pvar_GCVI01008940.1.p1, pvar_GCVI01010335.1.p1, pvar_GCVI01010336.1.p1, pvar_GCVI01023159.1.p1, pvar_GCVI010231…	xeni_XM_046990008.1, xeni_XM_046990009.1, xeni_XM_046990403.1, xeni_XM_046990404.1, xeni_XM_046990406.1, xeni_XM_046990407.1, xeni_XM_046990408.1, xeni_XM_046990409.1, xeni_XM_046990411.1, xeni_XM_046990412.1, xeni_XM_046990413.1, xeni_XM_046990414.1, xeni_XM_046990860.1, xeni_XM_046990861.1, xeni_XM_046990865.1, xeni_XM_046990866.1, xeni_XM_046990869.1, xeni_XM_046990886.1, xeni_XM_046990887.1, …	zoan_GGTW01015794.1.p1, zoan_GGTW01015795.1.p1, zoan_GGTW01015796.1.p1, zoan_GGTW01026202.1.p1, zoan_GGTW01026203.1.p1, zoan_GGTW01027379.1.p1, zoan_GGTW01027380.1.p1, zoan_GGTW01028922.1.p1, zoan_GGTW01028923.1.p1, zoan_GGTW01028924.1.p1, zoan_GGTW01028925.1.p1, zoan_GGTW01045981.1.p1, zoan_GGTW01045982.1.p1, zoan_GGTW01062602.1.p1, zoan_GGTW01076905.1.p1, zoan_GGTW01116174.1.p1, zoan_GGTW011403…
OG0000034	acer_001273_1349.p1, acer_002738_2377.p1, acer_004339_4626.p1, acer_004348_4440.p1, acer_004711_4442.p1, acer_004712_4443.p1, acer_005749_5422.p1, acer_005750_5423.p1, acer_009385_9215.p1, acer_016237_16215.p1, acer_019095_19080.p1, acer_019439_19347.p1, acer_019839_19857.p1, acer_021476_21410.p1, acer_027718_27692.p1	adig_XM_015892683.1, adig_XM_015901434.1, adig_XM_015901873.1, adig_XM_015903620.1, adig_XM_015906258.1, adig_XM_015909520.1, adig_XM_015910482.1, adig_XM_015915199.1, adig_XM_015915400.1, adig_XM_015915412.1, adig_XM_015917378.1, adig_XM_015917660.1, adig_XM_015918374.1, adig_XM_015922280.1	amil_XM_029330611.2, amil_XM_029331201.2, amil_XM_029331250.2, amil_XM_029333670.2, amil_XM_029333675.2, amil_XM_029339920.2, amil_XM_029340741.2, amil_XM_029344478.2, amil_XM_029347515.2, amil_XM_029350576.2, amil_XM_029358296.2, amil_XM_029358309.2, amil_XM_029358657.2, amil_XM_044313600.1, amil_XM_044318262.1, amil_XM_044322448.1	aten_XM_031693047.1, aten_XM_031693542.1, aten_XM_031696140.1, aten_XM_031696887.1, aten_XM_031699049.1, aten_XM_031702870.1, aten_XM_031704588.1, aten_XM_031705243.1, aten_XM_031706191.1, aten_XM_031707201.1, aten_XM_031708543.1, aten_XM_031710855.1, aten_XM_031710903.1, aten_XM_031710926.1, aten_XM_031713498.1, aten_XM_031715580.1, aten_XM_031717067.1, aten_XM_031719584.1, aten_XM_031719593.1, …	dgig_XM_028535014.1, dgig_XM_028535017.1, dgig_XM_028535018.1, dgig_XM_028535169.1, dgig_XM_028535198.1, dgig_XM_028535199.1, dgig_XM_028535201.1, dgig_XM_028535202.1, dgig_XM_028535417.1, dgig_XM_028535480.1, dgig_XM_028535560.1, dgig_XM_028535565.1, dgig_XM_028535764.1, dgig_XM_028539414.1, dgig_XM_028543637.1, dgig_XM_028544271.1, dgig_XM_028544314.1, dgig_XM_028545924.1, dgig_XM_028546604.1, …	edia_XM_021036532.2, edia_XM_021038412.2, edia_XM_021042085.2, edia_XM_021043120.2, edia_XM_021043133.2, edia_XM_021043195.2, edia_XM_021044111.2, edia_XM_021044246.2, edia_XM_021046553.2, edia_XM_021046631.2, edia_XM_021051513.1, edia_XM_021051575.2, edia_XM_021053211.2, edia_XM_021053951.2, edia_XM_021054975.2, edia_XM_021055101.2, edia_XM_021055114.2, edia_XM_021055125.2, edia_XM_021055136.2, …	nvec_XM_001625612.3, nvec_XM_001630326.3, nvec_XM_001634329.3, nvec_XM_001634705.3, nvec_XM_001634759.3, nvec_XM_001635167.3, nvec_XM_001635978.3, nvec_XM_001637786.3, nvec_XM_001638140.3, nvec_XM_032362373.2, nvec_XM_032362733.2, nvec_XM_032363552.2, nvec_XM_032364177.2, nvec_XM_032364662.2, nvec_XM_032366023.2, nvec_XM_032370996.2, nvec_XM_032373045.1, nvec_XM_032373047.2, nvec_XM_032375089.2, …	ofav_XM_020751673.1, ofav_XM_020751756.1, ofav_XM_020753322.1, ofav_XM_020754268.1, ofav_XM_020754277.1, ofav_XM_020756451.1, ofav_XM_020756483.1, ofav_XM_020758403.1, ofav_XM_020759149.1, ofav_XM_020760050.1, ofav_XM_020762089.1, ofav_XM_020764038.1, ofav_XM_020764304.1, ofav_XM_020765782.1, ofav_XM_020766016.1, ofav_XM_020767145.1, ofav_XM_020768111.1, ofav_XM_020769312.1, ofav_XM_020769479.1, …	pcar_GESO01030107.1.p1, pcar_GESO01030390.1.p1, pcar_GESO01031674.1.p1, pcar_GESO01039331.1.p1, pcar_GESO01053316.1.p1, pcar_GESO01062913.1.p1, pcar_GESO01072021.1.p1, pcar_GESO01093047.1.p1, pcar_GESO01113586.1.p1	pdam_XM_027180468.1, pdam_XM_027181458.1, pdam_XM_027182228.1, pdam_XM_027182640.1, pdam_XM_027184733.1, pdam_XM_027184940.1, pdam_XM_027186157.1, pdam_XM_027186269.1, pdam_XM_027188479.1, pdam_XM_027188889.1, pdam_XM_027190501.1, pdam_XM_027192933.1, pdam_XM_027193019.1, pdam_XM_027194843.1, pdam_XM_027195918.1, pdam_XM_027195933.1, pdam_XM_027197576.1, pdam_XM_027199433.1, pdam_XM_027200809.1, …	plob_1_mrna_PLOB_00002489_25133, plob_1_mrna_PLOB_00003235_25349, plob_1_mrna_PLOB_00007794_28585, plob_1_mrna_PLOB_00007836_28586, plob_1_mrna_PLOB_00007890_28588, plob_1_mrna_PLOB_00007899_28590, plob_1_mrna_PLOB_00013335_32103, plob_1_mrna_PLOB_00014962_7910, plob_1_mrna_PLOB_00015919_711, plob_1_mrna_PLOB_00017160_33875, plob_1_mrna_PLOB_00017213_33877, plob_1_mrna_PLOB_00020551_9434, plob_1_…	pmea_1_mrna_PMEA_00004134_9860, pmea_1_mrna_PMEA_00004285_10048, pmea_1_mrna_PMEA_00004623_10935, pmea_1_mrna_PMEA_00006376_12158, pmea_1_mrna_PMEA_00009018_13763, pmea_1_mrna_PMEA_00009021_13764, pmea_1_mrna_PMEA_00012724_15747, pmea_1_mrna_PMEA_00016246_18859, pmea_1_mrna_PMEA_00017282_2298, pmea_1_mrna_PMEA_00018338_20168, pmea_1_mrna_PMEA_00018609_20026, pmea_1_mrna_PMEA_00018950_20362, pmea_…	pmiz_c0061.g020.t1.p1, pmiz_c0080.g005.t1.p1, pmiz_c0080.g006.t1.p1, pmiz_c0081.g033.t1.p1, pmiz_c0104.g038.t1.p1, pmiz_c0168.g015.t1.p1, pmiz_c0179.g024.t1.p1, pmiz_c0204.g017.t1.p1, pmiz_c0204.g018.t1.p1, pmiz_c0204.g021.t1.p1, pmiz_c0238.g024.t1.p1, pmiz_c0254.g001.t1.p1, pmiz_c0296.g006.t1.p1, pmiz_c0296.g008.t1.p1, pmiz_c0379.g014.t1.p1, pmiz_c0425.g002.t1.p1, pmiz_c0464.g014.t1.p1, pmiz_c07…	pumb_c0002.g040.t1.p1, pumb_c0020.g021.t1.p1, pumb_c0031.g024.t1.p1, pumb_c0120.g011.t1.p1, pumb_c0239.g017.t1.p1, pumb_c0270.g011.t1.p1, pumb_c0282.g002.t1.p1, pumb_c0300.g011.t1.p1, pumb_c0300.g012.t1.p1, pumb_c0300.g014.t1.p1, pumb_c0305.g003.t1.p1, pumb_c0305.g005.t1.p1, pumb_c0360.g005.t1.p1, pumb_c0360.g006.t1.p1, pumb_c0460.g009.t1.p1, pumb_c0516.g004.t1.p1, pumb_c0519.g013.t1.p1, pumb_c08…	pvar_GCVI01048788.1.p1, pvar_GCVI01061400.1.p1, pvar_GCVI01090735.1.p1, pvar_GCVI01097225.1.p1, pvar_GCVI01100650.1.p1, pvar_GCVI01113761.1.p1, pvar_GCVI01118003.1.p1, pvar_GCVI01121906.1.p1	xeni_XM_046983106.1, xeni_XM_046983107.1, xeni_XM_046983108.1, xeni_XM_046983210.1, xeni_XM_046983284.1, xeni_XM_046992134.1, xeni_XM_046994048.1, xeni_XM_046994327.1, xeni_XM_046994331.1, xeni_XM_046994332.1, xeni_XM_046994343.1, xeni_XM_046994515.1, xeni_XM_046995144.1, xeni_XM_046996151.1, xeni_XM_046996154.1, xeni_XM_046996159.1, xeni_XM_046996160.1, xeni_XM_046997990.1, xeni_XM_047001960.1, …	zoan_GGTW01026526.1.p1, zoan_GGTW01032088.1.p1, zoan_GGTW01032089.1.p1, zoan_GGTW01054225.1.p1, zoan_GGTW01058390.1.p1, zoan_GGTW01065023.1.p1, zoan_GGTW01067716.1.p1, zoan_GGTW01069898.1.p1, zoan_GGTW01078693.1.p1, zoan_GGTW01095603.1.p1, zoan_GGTW01096051.1.p1, zoan_GGTW01098523.1.p1, zoan_GGTW01100799.1.p1, zoan_GGTW01111726.1.p1, zoan_GGTW01117126.1.p1, zoan_GGTW01120553.1.p1, zoan_GGTW011211…
OG0000035	acer_002284_1871.p1, acer_008370_8309.p1, acer_009752_9601.p1, acer_011129_10981.p1, acer_017116_17287.p1, acer_017118_17289.p1, acer_017354_17419.p1, acer_017355_17421.p1, acer_017586_17414.p1, acer_017588_17416.p1, acer_017591_17417.p1, acer_024974_24937.p1, acer_024977_24938.p1, acer_028814_28819.p1, acer_031815_31827.p1, acer_032075_32097.p1, acer_032949_32954.p1, acer_032956_32952.p1, acer_0…	adig_XM_015893083.1, adig_XM_015893085.1, adig_XM_015894654.1, adig_XM_015894977.1, adig_XM_015899416.1, adig_XM_015900644.1, adig_XM_015900655.1, adig_XM_015901265.1, adig_XM_015901266.1, adig_XM_015902241.1, adig_XM_015907713.1, adig_XM_015907751.1, adig_XM_015908097.1, adig_XM_015908656.1, adig_XM_015908673.1, adig_XM_015909366.1, adig_XM_015910609.1, adig_XM_015914616.1, adig_XM_015914618.1, …	amil_XM_029344907.2, amil_XM_029345686.2, amil_XM_029355847.2, amil_XM_029356979.2, amil_XM_029357849.2, amil_XM_044318186.1, amil_XM_044318239.1, amil_XM_044318246.1, amil_XM_044318678.1, amil_XM_044319177.1, amil_XM_044325017.1, amil_XM_044325322.1, amil_XM_044325326.1, amil_XM_044325327.1, amil_XM_044325328.1, amil_XM_044325329.1, amil_XM_044325331.1, amil_XM_044325332.1, amil_XM_044325335.1, …	aten_XM_031692997.1, aten_XM_031696244.1, aten_XM_031696756.1, aten_XM_031698135.1, aten_XM_031699040.1, aten_XM_031700699.1, aten_XM_031702926.1, aten_XM_031702938.1, aten_XM_031702948.1, aten_XM_031702949.1, aten_XM_031704399.1, aten_XM_031705483.1, aten_XM_031706420.1, aten_XM_031706437.1, aten_XM_031709306.1, aten_XM_031709307.1, aten_XM_031709312.1, aten_XM_031710212.1, aten_XM_031710240.1, …	dgig_XM_028536024.1, dgig_XM_028536027.1, dgig_XM_028536273.1, dgig_XM_028536329.1, dgig_XM_028536334.1, dgig_XM_028536445.1, dgig_XM_028536798.1, dgig_XM_028541127.1, dgig_XM_028541164.1, dgig_XM_028541188.1, dgig_XM_028541190.1, dgig_XM_028541191.1, dgig_XM_028541192.1, dgig_XM_028541194.1, dgig_XM_028541428.1, dgig_XM_028541559.1, dgig_XM_028546694.1, dgig_XM_028550053.1, dgig_XM_028553233.1, …	edia_XM_021037675.2, edia_XM_021038349.2, edia_XM_021038371.2, edia_XM_021038708.2, edia_XM_021040086.2, edia_XM_021041204.2, edia_XM_021047543.2, edia_XM_021059067.1, edia_XM_021059068.2, edia_XM_021059864.2, edia_XM_021061352.2, edia_XM_028657110.1, edia_XM_028657312.1, edia_XM_028657749.1, edia_XM_028659861.1, edia_XM_028660052.1, edia_XM_028661690.1, edia_XM_028661705.1, edia_XM_028661951.1, …	nvec_XM_001635420.3, nvec_XM_001641212.3, nvec_XM_032367643.2, nvec_XM_032371842.2, nvec_XM_032378849.2, nvec_XM_032384307.2, nvec_XM_048720488.1, nvec_XM_048720592.1, nvec_XM_048720893.1, nvec_XM_048722610.1, nvec_XM_048722711.1, nvec_XM_048726039.1, nvec_XM_048730268.1, nvec_XM_048733724.1, nvec_XM_048733973.1, nvec_XM_048734019.1, nvec_XM_048734233.1, nvec_XM_048734238.1, nvec_XM_048734239.1, …	ofav_XM_020745414.1, ofav_XM_020745635.1, ofav_XM_020745806.1, ofav_XM_020748442.1, ofav_XM_020749005.1, ofav_XM_020749008.1, ofav_XM_020749246.1, ofav_XM_020749247.1, ofav_XM_020753704.1, ofav_XM_020755226.1, ofav_XM_020755247.1, ofav_XM_020755250.1, ofav_XM_020760226.1, ofav_XM_020761765.1, ofav_XM_020761817.1, ofav_XM_020762096.1, ofav_XM_020762103.1, ofav_XM_020762123.1, ofav_XM_020762151.1, …	pcar_GESO01010167.1.p1, pcar_GESO01010168.1.p1, pcar_GESO01011535.1.p1, pcar_GESO01011536.1.p1, pcar_GESO01023565.1.p1, pcar_GESO01023566.1.p1, pcar_GESO01023567.1.p1, pcar_GESO01033488.1.p1, pcar_GESO01036504.1.p1, pcar_GESO01040698.1.p1, pcar_GESO01056861.1.p1, pcar_GESO01085409.1.p1, pcar_GESO01102264.1.p1, pcar_GESO01125220.1.p1	pdam_XM_027180512.1, pdam_XM_027182604.1, pdam_XM_027182764.1, pdam_XM_027182765.1, pdam_XM_027183183.1, pdam_XM_027183801.1, pdam_XM_027183816.1, pdam_XM_027183823.1, pdam_XM_027184291.1, pdam_XM_027184293.1, pdam_XM_027184297.1, pdam_XM_027184382.1, pdam_XM_027184443.1, pdam_XM_027189097.1, pdam_XM_027189284.1, pdam_XM_027189702.1, pdam_XM_027190662.1, pdam_XM_027190664.1, pdam_XM_027191128.1, …	plob_1_mrna_PLOB_00023609_10584, plob_1_mrna_PLOB_00024694_37611, plob_1_mrna_PLOB_00024700_37614, plob_1_mrna_PLOB_00027622_38526, plob_1_mrna_PLOB_00027636_38536, plob_1_mrna_PLOB_00030706_39633, plob_1_mrna_PLOB_00039003_17630, plob_1_mrna_PLOB_00040417_41737	pmea_1_mrna_PMEA_00000456_654, pmea_1_mrna_PMEA_00001302_319, pmea_1_mrna_PMEA_00003632_10119, pmea_1_mrna_PMEA_00029864_27449, pmea_1_mrna_PMEA_00029869_27457, pmea_1_mrna_PMEA_00031211_6020, pmea_1_mrna_PMEA_00031961_28284, pmea_1_mrna_PMEA_00032338_28640	pmiz_c0130.g024.t2.p1, pmiz_c0149.g002.t1.p1, pmiz_c0258.g014.t1.p1, pmiz_c0261.g022.t1.p1, pmiz_c0339.g016.t1.p1, pmiz_c0386.g001.t2.p1, pmiz_c0432.g008.t1.p1, pmiz_c0432.g009.t1.p1, pmiz_c0442.g016.t1.p1, pmiz_c0460.g012.t1.p1, pmiz_c0494.g001.t1.p1, pmiz_c0519.g010.t2.p1, pmiz_c0625.g006.t1.p1, pmiz_c0649.g001.t1.p1, pmiz_c0918.g001.t1.p1, pmiz_c0940.g010.t1.p1, pmiz_c1331.g002.t1.p1, pmiz_c13…	pumb_c0005.g044.t1.p1, pumb_c0098.g051.t1.p1, pumb_c0188.g003.t1.p1, pumb_c0191.g002.t1.p1, pumb_c0249.g016.t1.p1, pumb_c0301.g014.t1.p1, pumb_c0319.g017.t1.p1, pumb_c0474.g007.t1.p1, pumb_c0475.g004.t1.p1, pumb_c0581.g004.t1.p1, pumb_c0596.g001.t1.p1, pumb_c0669.g002.t1.p1, pumb_c0735.g010.t1.p1, pumb_c0859.g005.t1.p1, pumb_c0883.g013.t1.p1, pumb_c0905.g002.t1.p1, pumb_c0968.g010.t2.p1, pumb_c10…	pvar_GCVI01003760.1.p1, pvar_GCVI01014663.1.p1, pvar_GCVI01014664.1.p1, pvar_GCVI01016848.1.p1, pvar_GCVI01020565.1.p1, pvar_GCVI01046663.1.p1, pvar_GCVI01055067.1.p1, pvar_GCVI01064253.1.p1, pvar_GCVI01064403.1.p1, pvar_GCVI01064404.1.p1, pvar_GCVI01064662.1.p1, pvar_GCVI01064663.1.p1, pvar_GCVI01096265.1.p1	xeni_XM_046983087.1, xeni_XM_046988070.1, xeni_XM_046988071.1, xeni_XM_046988075.1, xeni_XM_046988260.1, xeni_XM_046988762.1, xeni_XM_046989213.1, xeni_XM_046989882.1, xeni_XM_047001315.1, xeni_XM_047001323.1, xeni_XM_047002115.1, xeni_XM_047002732.1, xeni_XM_047002752.1, xeni_XM_047002766.1, xeni_XM_047004609.1	zoan_GGTW01016422.1.p1, zoan_GGTW01016424.1.p1, zoan_GGTW01019944.1.p1, zoan_GGTW01019945.1.p1, zoan_GGTW01056065.1.p1, zoan_GGTW01059514.1.p1, zoan_GGTW01069914.1.p1, zoan_GGTW01080985.1.p1, zoan_GGTW01093082.1.p1, zoan_GGTW01093083.1.p1, zoan_GGTW01116592.1.p1, zoan_GGTW01125863.1.p1, zoan_GGTW01161602.1.p1, zoan_GGTW01169773.1.p1, zoan_GGTW01170659.1.p1
OG0000036	acer_002974_3304.p1, acer_003500_3298.p1, acer_003514_3275.p1, acer_009155_9293.p1, acer_009157_9291.p1, acer_009414_9297.p1, acer_014828_14904.p1, acer_014831_14903.p1, acer_018661_18697.p1, acer_024680_24705.p1, acer_024686_24707.p1, acer_025376_25301.p1	adig_XM_015892667.1, adig_XM_015893007.1, adig_XM_015893012.1, adig_XM_015895125.1, adig_XM_015895242.1, adig_XM_015900246.1, adig_XM_015900247.1, adig_XM_015900271.1, adig_XM_015900276.1, adig_XM_015900280.1, adig_XM_015900287.1, adig_XM_015900288.1, adig_XM_015900292.1, adig_XM_015900605.1, adig_XM_015900679.1, adig_XM_015900681.1, adig_XM_015901235.1, adig_XM_015907200.1, adig_XM_015907202.1, …	amil_XM_029325527.2, amil_XM_029325529.2, amil_XM_029329611.2, amil_XM_029330603.2, amil_XM_029330618.2, amil_XM_029344060.2, amil_XM_029351340.2, amil_XM_044307100.1, amil_XM_044307769.1, amil_XM_044309883.1, amil_XM_044310589.1, amil_XM_044310590.1, amil_XM_044310591.1, amil_XM_044310593.1, amil_XM_044310594.1, amil_XM_044310595.1, amil_XM_044310596.1, amil_XM_044310597.1, amil_XM_044310598.1, …	aten_XM_031693627.1, aten_XM_031704942.1, aten_XM_031707696.1, aten_XM_031708587.1, aten_XM_031710763.1, aten_XM_031710765.1, aten_XM_031711666.1, aten_XM_031714715.1, aten_XM_031718328.1, aten_XM_031718331.1	dgig_XM_028550648.1, dgig_XM_028550649.1, dgig_XM_028550652.1, dgig_XM_028550655.1, dgig_XM_028550674.1, dgig_XM_028560255.1, dgig_XM_028561480.1, dgig_XM_028561481.1	edia_XM_021036807.2, edia_XM_021042327.2, edia_XM_021042341.2, edia_XM_021043805.2, edia_XM_021044905.2, edia_XM_021045268.2, edia_XM_021048696.1, edia_XM_021051399.2, edia_XM_021051417.2, edia_XM_021051418.2, edia_XM_021052076.2, edia_XM_021052078.2, edia_XM_021052918.2, edia_XM_021052936.2, edia_XM_021052943.2, edia_XM_021056634.2, edia_XM_021056766.2, edia_XM_021057059.1, edia_XM_028657812.1, …	nvec_XM_001625504.3, nvec_XM_001636190.3, nvec_XM_001638934.3, nvec_XM_032366311.2, nvec_XM_032375738.2, nvec_XM_032376853.2, nvec_XM_032376967.2, nvec_XM_032380274.2, nvec_XM_032381676.2, nvec_XM_048719430.1, nvec_XM_048720307.1, nvec_XM_048720308.1, nvec_XM_048721233.1, nvec_XM_048721241.1, nvec_XM_048723674.1, nvec_XM_048729342.1, nvec_XM_048731708.1, nvec_XM_048733350.1, nvec_XM_048733755.1	ofav_XM_020750530.1, ofav_XM_020752687.1, ofav_XM_020752698.1, ofav_XM_020752781.1, ofav_XM_020752812.1, ofav_XM_020755134.1, ofav_XM_020755135.1, ofav_XM_020755735.1, ofav_XM_020757542.1, ofav_XM_020757550.1, ofav_XM_020757551.1, ofav_XM_020757582.1, ofav_XM_020757583.1, ofav_XM_020760297.1, ofav_XM_020760301.1, ofav_XM_020760302.1, ofav_XM_020762776.1, ofav_XM_020763081.1, ofav_XM_020763104.1, …		pdam_XM_027180206.1, pdam_XM_027180209.1, pdam_XM_027180213.1, pdam_XM_027180214.1, pdam_XM_027180217.1, pdam_XM_027180252.1, pdam_XM_027180253.1, pdam_XM_027180254.1, pdam_XM_027180581.1, pdam_XM_027181331.1, pdam_XM_027187254.1, pdam_XM_027187573.1, pdam_XM_027191917.1, pdam_XM_027192551.1, pdam_XM_027195458.1, pdam_XM_027196248.1, pdam_XM_027196249.1, pdam_XM_027196269.1, pdam_XM_027196287.1, …	plob_1_mrna_PLOB_00002978_5270, plob_1_mrna_PLOB_00002992_5278, plob_1_mrna_PLOB_00005409_26904, plob_1_mrna_PLOB_00005419_26914, plob_1_mrna_PLOB_00005426_26918, plob_1_mrna_PLOB_00007273_28158, plob_1_mrna_PLOB_00007274_28159, plob_1_mrna_PLOB_00008493_6333, plob_1_mrna_PLOB_00008494_6334, plob_1_mrna_PLOB_00019458_35173, plob_1_mrna_PLOB_00019949_35263, plob_1_mrna_PLOB_00019963_35259, plob_1_…	pmea_1_mrna_PMEA_00008171_13557, pmea_1_mrna_PMEA_00008173_13559, pmea_1_mrna_PMEA_00010694_1987, pmea_1_mrna_PMEA_00010696_1989, pmea_1_mrna_PMEA_00017882_19714, pmea_1_mrna_PMEA_00017883_19715, pmea_1_mrna_PMEA_00017886_19718, pmea_1_mrna_PMEA_00018273_19667, pmea_1_mrna_PMEA_00018274_19668, pmea_1_mrna_PMEA_00018275_19669, pmea_1_mrna_PMEA_00018277_19670, pmea_1_mrna_PMEA_00018284_19674, pmea_…	pmiz_c0088.g013.t1.p1, pmiz_c0092.g002.t1.p1, pmiz_c0183.g002.t1.p1, pmiz_c0471.g007.t1.p1, pmiz_c0513.g012.t1.p1, pmiz_c0522.g009.t1.p1, pmiz_c0522.g010.t1.p1, pmiz_c0522.g011.t1.p1, pmiz_c0522.g012.t1.p1, pmiz_c0790.g001.t1.p1, pmiz_c0872.g003.t1.p1, pmiz_c0872.g004.t1.p1, pmiz_c0872.g005.t1.p1	pumb_c0020.g049.t1.p1, pumb_c0031.g037.t1.p1, pumb_c0031.g038.t1.p1, pumb_c0031.g039.t1.p1, pumb_c0105.g026.t1.p1, pumb_c0105.g027.t1.p1, pumb_c0105.g028.t1.p1, pumb_c0141.g001.t1.p1, pumb_c0272.g021.t1.p1, pumb_c0303.g016.t1.p1, pumb_c0412.g001.t2.p1, pumb_c0687.g002.t1.p1, pumb_c1316.g002.t1.p1, pumb_c1680.g001.t1.p1	pvar_GCVI01051017.1.p1, pvar_GCVI01051018.1.p1, pvar_GCVI01075388.1.p1, pvar_GCVI01101376.1.p1, pvar_GCVI01124952.1.p1	xeni_XM_047005643.1, xeni_XM_047005672.1	zoan_GGTW01004519.1.p1, zoan_GGTW01029890.1.p1, zoan_GGTW01163319.1.p1
OG0000037	acer_010755_10938.p1, acer_014137_14081.p1, acer_014354_14082.p1, acer_016471_16565.p1, acer_016472_16566.p1, acer_023503_23475.p1, acer_025445_25514.p1, acer_025700_25776.p1, acer_026364_26320.p1, acer_029854_29883.p1, acer_032190_32174.p1, acer_032193_32170.p1, acer_032196_32169.p1	adig_XM_015900879.1, adig_XM_015901221.1, adig_XM_015901619.1, adig_XM_015915097.1, adig_XM_015917112.1, adig_XM_015918951.1, adig_XM_015919953.1	amil_XM_029351381.2, amil_XM_029353452.2, amil_XM_029353641.2, amil_XM_044309433.1, amil_XM_044309688.1, amil_XM_044309742.1, amil_XM_044309744.1, amil_XM_044309780.1, amil_XM_044310340.1, amil_XM_044311240.1, amil_XM_044311253.1, amil_XM_044313923.1, amil_XM_044315587.1, amil_XM_044315615.1, amil_XM_044315939.1, amil_XM_044316076.1, amil_XM_044316231.1, amil_XM_044316264.1, amil_XM_044316271.1, …	aten_XM_031696459.1, aten_XM_031696574.1, aten_XM_031698606.1, aten_XM_031698669.1, aten_XM_031698670.1, aten_XM_031703626.1, aten_XM_031704280.1, aten_XM_031707813.1, aten_XM_031708088.1, aten_XM_031708091.1, aten_XM_031708890.1, aten_XM_031708902.1, aten_XM_031719569.1, aten_XM_031719570.1	dgig_XM_028537387.1, dgig_XM_028537391.1, dgig_XM_028538588.1, dgig_XM_028541611.1, dgig_XM_028542653.1, dgig_XM_028549461.1, dgig_XM_028549939.1, dgig_XM_028550983.1, dgig_XM_028552408.1, dgig_XM_028552997.1, dgig_XM_028555813.1, dgig_XM_028556708.1, dgig_XM_028557829.1, dgig_XM_028557848.1, dgig_XM_028558052.1	edia_XM_021038419.1, edia_XM_021043806.1, edia_XM_021049448.1, edia_XM_021052471.2, edia_XM_021057331.2, edia_XM_028657177.1, edia_XM_028660592.1, edia_XM_028661807.1, edia_XM_028663141.1, edia_XM_028663290.1	nvec_XM_032367177.2, nvec_XM_032370691.2, nvec_XM_032370700.1, nvec_XM_032370784.2, nvec_XM_032371555.2, nvec_XM_032371959.1, nvec_XM_032373423.2, nvec_XM_032378961.1, nvec_XM_032380099.1, nvec_XM_032380164.2, nvec_XM_032384766.1, nvec_XM_032384767.2, nvec_XM_032385629.2, nvec_XM_048727974.1, nvec_XM_048728867.1, nvec_XM_048732401.1, nvec_XM_048732920.1	ofav_XM_020752184.1, ofav_XM_020752186.1, ofav_XM_020753132.1, ofav_XM_020760931.1, ofav_XM_020762734.1, ofav_XM_020762735.1, ofav_XM_020762741.1, ofav_XM_020763757.1, ofav_XM_020764618.1, ofav_XM_020764620.1, ofav_XM_020764621.1, ofav_XM_020764711.1, ofav_XM_020772047.1, ofav_XM_020772185.1, ofav_XM_020772199.1	pcar_GESO01028034.1.p1, pcar_GESO01084626.1.p1, pcar_GESO01113901.1.p1, pcar_GESO01121856.1.p1	pdam_XM_027181104.1	plob_1_mrna_PLOB_00000110_28, plob_1_mrna_PLOB_00001409_24330, plob_1_mrna_PLOB_00002492_25136, plob_1_mrna_PLOB_00002494_25138, plob_1_mrna_PLOB_00002735_5443, plob_1_mrna_PLOB_00002909_5217, plob_1_mrna_PLOB_00003859_25903, plob_1_mrna_PLOB_00005653_27117, plob_1_mrna_PLOB_00005699_27147, plob_1_mrna_PLOB_00005700_27148, plob_1_mrna_PLOB_00006252_27615, plob_1_mrna_PLOB_00006531_6151, plob_1_mr…	pmea_1_mrna_PMEA_00000078_396, pmea_1_mrna_PMEA_00000079_397, pmea_1_mrna_PMEA_00000094_406, pmea_1_mrna_PMEA_00000143_441, pmea_1_mrna_PMEA_00000144_442, pmea_1_mrna_PMEA_00000525_702, pmea_1_mrna_PMEA_00002580_9195, pmea_1_mrna_PMEA_00003080_9299, pmea_1_mrna_PMEA_00005464_11517, pmea_1_mrna_PMEA_00005615_11626, pmea_1_mrna_PMEA_00005647_11646, pmea_1_mrna_PMEA_00005655_11650, pmea_1_mrna_PMEA_…	pmiz_c1270.g004.t1.p1, pmiz_c2740.g008.t1.p1, pmiz_c2901.g005.t1.p1, pmiz_c3224.g001.t1.p1, pmiz_c3268.g002.t1.p1	pumb_c0038.g022.t1.p1, pumb_c0076.g027.t1.p1, pumb_c0121.g027.t1.p1, pumb_c0136.g026.t1.p1, pumb_c0136.g027.t1.p1, pumb_c0158.g011.t1.p1, pumb_c0172.g021.t1.p1, pumb_c0172.g022.t1.p1, pumb_c0172.g023.t1.p1, pumb_c0186.g015.t1.p1, pumb_c0200.g015.t1.p1, pumb_c0293.g005.t1.p1, pumb_c0356.g005.t2.p1, pumb_c0473.g039.t1.p1, pumb_c0484.g001.t1.p1, pumb_c0491.g009.t1.p1, pumb_c0536.g001.t1.p1, pumb_c07…	pvar_GCVI01011793.1.p1, pvar_GCVI01075286.1.p1, pvar_GCVI01093781.1.p1, pvar_GCVI01096862.1.p1, pvar_GCVI01102585.1.p1, pvar_GCVI01108625.1.p1	xeni_XM_046985079.1, xeni_XM_046998328.1, xeni_XM_047000209.1, xeni_XM_047001207.1, xeni_XM_047002699.1, xeni_XM_047006319.1, xeni_XM_047006550.1	zoan_GGTW01000208.1.p1, zoan_GGTW01003122.1.p1, zoan_GGTW01009412.1.p1, zoan_GGTW01009413.1.p1, zoan_GGTW01020687.1.p1, zoan_GGTW01020689.1.p1, zoan_GGTW01021900.1.p1, zoan_GGTW01021901.1.p1, zoan_GGTW01028313.1.p1, zoan_GGTW01028314.1.p1, zoan_GGTW01029242.1.p1, zoan_GGTW01032886.1.p1, zoan_GGTW01032960.1.p1, zoan_GGTW01032961.1.p1, zoan_GGTW01032962.1.p1, zoan_GGTW01050697.1.p1, zoan_GGTW010506…
OG0000038	acer_003541_4142.p1, acer_004378_4722.p1, acer_005047_5294.p1, acer_009036_8646.p1, acer_009572_9590.p1, acer_010329_10184.p1, acer_010668_10667.p1, acer_010669_10668.p1, acer_010880_10787.p1, acer_010881_10786.p1, acer_010910_10893.p1, acer_011928_11929.p1, acer_012190_12390.p1, acer_012192_12388.p1, acer_012286_12443.p1, acer_012358_12454.p1, acer_015934_15747.p1, acer_016751_16680.p1, acer_018…	adig_XM_015891683.1, adig_XM_015891941.1, adig_XM_015892316.1, adig_XM_015892366.1, adig_XM_015893905.1, adig_XM_015894468.1, adig_XM_015894880.1, adig_XM_015898372.1, adig_XM_015898833.1, adig_XM_015899018.1, adig_XM_015900557.1, adig_XM_015900708.1, adig_XM_015901502.1, adig_XM_015903577.1, adig_XM_015905565.1, adig_XM_015906764.1, adig_XM_015907858.1, adig_XM_015908538.1, adig_XM_015910060.1, …	amil_XM_029324136.2, amil_XM_029327297.2, amil_XM_029327457.2, amil_XM_029353198.2, amil_XM_044309609.1, amil_XM_044310259.1, amil_XM_044310974.1, amil_XM_044311156.1, amil_XM_044311234.1, amil_XM_044311252.1, amil_XM_044312405.1, amil_XM_044314533.1, amil_XM_044316444.1, amil_XM_044318362.1, amil_XM_044319325.1, amil_XM_044319332.1, amil_XM_044319628.1, amil_XM_044320678.1, amil_XM_044323969.1, …	aten_XM_031701350.1	dgig_XM_028534831.1, dgig_XM_028538609.1, dgig_XM_028546320.1, dgig_XM_028547582.1, dgig_XM_028547612.1, dgig_XM_028549950.1, dgig_XM_028550628.1, dgig_XM_028553080.1, dgig_XM_028554424.1, dgig_XM_028554833.1, dgig_XM_028556129.1, dgig_XM_028556828.1, dgig_XM_028558229.1, dgig_XM_028558249.1, dgig_XM_028558446.1, dgig_XM_028558451.1, dgig_XM_028560043.1, dgig_XM_028560390.1, dgig_XM_028560638.1, …	edia_XM_021037826.1, edia_XM_021038509.1, edia_XM_021048234.1, edia_XM_021051069.1, edia_XM_021059304.1, edia_XM_021061489.2, edia_XM_028656697.1, edia_XM_028656706.1, edia_XM_028659318.1, edia_XM_028660040.1, edia_XM_028660333.1, edia_XM_028660505.1, edia_XM_028661099.1, edia_XM_028661875.1, edia_XM_028662268.1, edia_XM_028662803.1, edia_XM_028663819.1	nvec_XM_001622872.3, nvec_XM_001629346.1, nvec_XM_032363661.2, nvec_XM_032382365.1, nvec_XM_032382683.1, nvec_XM_048726097.1, nvec_XM_048730655.1, nvec_XM_048731839.1, nvec_XM_048734632.1		pcar_GESO01007015.1.p1, pcar_GESO01015068.1.p1, pcar_GESO01015069.1.p1, pcar_GESO01016310.1.p1, pcar_GESO01016917.1.p1, pcar_GESO01019708.1.p1, pcar_GESO01020289.1.p1, pcar_GESO01020293.1.p1, pcar_GESO01021856.1.p1, pcar_GESO01027773.1.p1, pcar_GESO01030466.1.p1, pcar_GESO01039552.1.p1, pcar_GESO01051269.1.p1, pcar_GESO01055268.1.p1, pcar_GESO01064639.1.p1, pcar_GESO01066541.1.p1, pcar_GESO010787…	pdam_XM_027181844.1, pdam_XM_027185226.1, pdam_XM_027202917.1	plob_1_mrna_PLOB_00000765_5002, plob_1_mrna_PLOB_00002640_5373, plob_1_mrna_PLOB_00004685_5584, plob_1_mrna_PLOB_00004860_26442, plob_1_mrna_PLOB_00004861_26443, plob_1_mrna_PLOB_00004989_26558, plob_1_mrna_PLOB_00005340_26854, plob_1_mrna_PLOB_00005968_27388, plob_1_mrna_PLOB_00007355_28228, plob_1_mrna_PLOB_00007676_28510, plob_1_mrna_PLOB_00008328_6217, plob_1_mrna_PLOB_00009261_29452, plob_1_…	pmea_1_mrna_PMEA_00000173_41, pmea_1_mrna_PMEA_00000688_819, pmea_1_mrna_PMEA_00001688_8555, pmea_1_mrna_PMEA_00001946_9156, pmea_1_mrna_PMEA_00002438_30450, pmea_1_mrna_PMEA_00002500_9191, pmea_1_mrna_PMEA_00002849_9743, pmea_1_mrna_PMEA_00003064_9292, pmea_1_mrna_PMEA_00003247_30467, pmea_1_mrna_PMEA_00003443_30651, pmea_1_mrna_PMEA_00004231_10003, pmea_1_mrna_PMEA_00005497_11543, pmea_1_mrna_P…	pmiz_c0015.g025.t1.p1, pmiz_c0045.g033.t1.p1, pmiz_c0083.g051.t1.p1, pmiz_c0083.g052.t1.p1, pmiz_c0278.g015.t1.p1, pmiz_c0497.g005.t1.p1, pmiz_c0517.g023.t1.p1, pmiz_c0517.g024.t1.p1, pmiz_c0614.g006.t1.p1, pmiz_c1140.g003.t1.p1, pmiz_c1140.g004.t3.p1, pmiz_c2603.g001.t1.p1, pmiz_c2603.g002.t1.p1, pmiz_c2603.g003.t1.p1, pmiz_c3157.g001.t1.p1	pumb_c0041.g014.t1.p1, pumb_c0087.g001.t1.p1, pumb_c0092.g010.t1.p1, pumb_c0126.g026.t1.p1, pumb_c0172.g044.t1.p1, pumb_c0407.g014.t1.p1, pumb_c0493.g006.t1.p1, pumb_c0670.g007.t1.p1, pumb_c0697.g033.t1.p1, pumb_c0887.g014.t1.p1, pumb_c0887.g015.t1.p1, pumb_c1053.g005.t1.p1, pumb_c1053.g006.t1.p1, pumb_c1854.g001.t1.p1, pumb_c2421.g002.t1.p1	pvar_GCVI01045796.1.p1, pvar_GCVI01056014.1.p1, pvar_GCVI01065360.1.p1, pvar_GCVI01065562.1.p1, pvar_GCVI01069139.1.p1, pvar_GCVI01082615.1.p1, pvar_GCVI01088746.1.p1, pvar_GCVI01090458.1.p1, pvar_GCVI01126544.1.p1	xeni_XM_047005552.1, xeni_XM_047006490.1, xeni_XM_047007561.1	zoan_GGTW01002002.1.p1, zoan_GGTW01002003.1.p1, zoan_GGTW01002004.1.p1, zoan_GGTW01003557.1.p1, zoan_GGTW01003558.1.p1, zoan_GGTW01003559.1.p1, zoan_GGTW01003560.1.p1, zoan_GGTW01007248.1.p1, zoan_GGTW01012860.1.p1, zoan_GGTW01014984.1.p1, zoan_GGTW01014985.1.p1, zoan_GGTW01014986.1.p1, zoan_GGTW01019124.1.p1, zoan_GGTW01019125.1.p1, zoan_GGTW01020728.1.p1, zoan_GGTW01037333.1.p1, zoan_GGTW010379…
OG0000039	acer_007930_7909.p1, acer_011113_11262.p1, acer_013029_13025.p1, acer_019537_19699.p1, acer_020492_20541.p1, acer_023065_23063.p1, acer_026849_26825.p1, acer_026864_26827.p1, acer_026880_26885.p1, acer_029830_29772.p1	adig_XM_015891857.1, adig_XM_015893840.1, adig_XM_015900715.1, adig_XM_015902993.1, adig_XM_015903289.1, adig_XM_015905307.1, adig_XM_015906795.1, adig_XM_015918970.1, adig_XM_015918971.1, adig_XM_015920950.1, adig_XM_015924398.1, adig_XM_015924404.1, adig_XM_015924415.1, adig_XM_015924926.1	amil_XM_029327527.2, amil_XM_029332788.2, amil_XM_029334850.2, amil_XM_029350839.2, amil_XM_029350939.2, amil_XM_029353723.2, amil_XM_029357280.2, amil_XM_044320620.1, amil_XM_044321447.1, amil_XM_044321500.1, amil_XM_044322100.1	aten_XM_031696534.1, aten_XM_031696541.1, aten_XM_031696542.1, aten_XM_031696543.1, aten_XM_031696545.1, aten_XM_031696556.1, aten_XM_031697585.1, aten_XM_031698121.1, aten_XM_031700983.1, aten_XM_031701394.1, aten_XM_031703776.1, aten_XM_031704578.1, aten_XM_031707513.1, aten_XM_031707799.1, aten_XM_031710455.1, aten_XM_031710524.1, aten_XM_031710536.1, aten_XM_031711635.1, aten_XM_031711692.1, …	dgig_XM_028538034.1, dgig_XM_028538311.1, dgig_XM_028544191.1, dgig_XM_028544192.1, dgig_XM_028544247.1, dgig_XM_028545595.1, dgig_XM_028545947.1, dgig_XM_028545948.1, dgig_XM_028546304.1, dgig_XM_028546533.1, dgig_XM_028546747.1, dgig_XM_028546801.1, dgig_XM_028547827.1, dgig_XM_028549717.1, dgig_XM_028549920.1, dgig_XM_028550763.1, dgig_XM_028557243.1, dgig_XM_028559153.1, dgig_XM_028559556.1, …	edia_XM_021044785.2, edia_XM_021045519.2, edia_XM_021045802.1, edia_XM_021045971.2, edia_XM_021045973.2, edia_XM_021045974.1, edia_XM_021045975.1, edia_XM_021048691.2, edia_XM_021050900.2, edia_XM_021051359.2, edia_XM_021052511.2, edia_XM_021052592.2, edia_XM_021054470.1, edia_XM_021055524.2, edia_XM_021055533.2, edia_XM_021058595.2, edia_XM_021060062.1, edia_XM_021060361.1, edia_XM_028658537.1, …	nvec_XM_001622244.3, nvec_XM_001624047.3, nvec_XM_001626771.3, nvec_XM_001632432.3, nvec_XM_001637885.3, nvec_XM_001641962.3, nvec_XM_032362276.2, nvec_XM_032367207.2, nvec_XM_032376478.2, nvec_XM_032377472.2, nvec_XM_032382093.2, nvec_XM_048720583.1, nvec_XM_048723089.1, nvec_XM_048724640.1, nvec_XM_048725103.1, nvec_XM_048725243.1, nvec_XM_048725315.1, nvec_XM_048725375.1, nvec_XM_048725620.1, …	ofav_XM_020745287.1, ofav_XM_020746255.1, ofav_XM_020746257.1, ofav_XM_020746258.1, ofav_XM_020747405.1, ofav_XM_020749518.1, ofav_XM_020751656.1, ofav_XM_020756835.1, ofav_XM_020759799.1, ofav_XM_020759800.1, ofav_XM_020759801.1, ofav_XM_020759892.1, ofav_XM_020763095.1, ofav_XM_020763335.1, ofav_XM_020763338.1, ofav_XM_020763378.1, ofav_XM_020763868.1, ofav_XM_020768884.1, ofav_XM_020771021.1, …	pcar_GESO01019496.1.p1, pcar_GESO01019497.1.p1, pcar_GESO01041478.1.p1, pcar_GESO01043917.1.p1, pcar_GESO01044266.1.p1, pcar_GESO01044321.1.p1, pcar_GESO01046297.1.p1, pcar_GESO01050873.1.p1, pcar_GESO01054208.1.p1, pcar_GESO01062363.1.p1, pcar_GESO01064351.1.p1, pcar_GESO01067452.1.p1, pcar_GESO01067838.1.p1, pcar_GESO01072333.1.p1, pcar_GESO01074158.1.p1, pcar_GESO01086068.1.p1, pcar_GESO010866…	pdam_XM_027183205.1, pdam_XM_027183206.1, pdam_XM_027183207.1, pdam_XM_027183220.1, pdam_XM_027183221.1, pdam_XM_027183224.1, pdam_XM_027183228.1, pdam_XM_027183230.1, pdam_XM_027187126.1, pdam_XM_027188094.1, pdam_XM_027189513.1, pdam_XM_027189544.1, pdam_XM_027189545.1, pdam_XM_027189546.1, pdam_XM_027189846.1, pdam_XM_027189847.1, pdam_XM_027189912.1, pdam_XM_027194756.1, pdam_XM_027196461.1, …	plob_1_mrna_PLOB_00000465_138, plob_1_mrna_PLOB_00016613_8326, plob_1_mrna_PLOB_00018430_34556, plob_1_mrna_PLOB_00018434_34565, plob_1_mrna_PLOB_00037979_17010, plob_1_mrna_PLOB_00042202_19286, plob_1_mrna_PLOB_00042291_19220, plob_1_mrna_PLOB_00045888_21027	pmea_1_mrna_PMEA_00006111_11420, pmea_1_mrna_PMEA_00011935_15564, pmea_1_mrna_PMEA_00011944_15572, pmea_1_mrna_PMEA_00012069_15235, pmea_1_mrna_PMEA_00012350_15468, pmea_1_mrna_PMEA_00021716_3832	pmiz_c0025.g012.t1.p1, pmiz_c0039.g045.t1.p1, pmiz_c0105.g018.t1.p1, pmiz_c0147.g022.t1.p1, pmiz_c0202.g016.t1.p1, pmiz_c0202.g023.t1.p1, pmiz_c0202.g024.t1.p1, pmiz_c0202.g025.t1.p1, pmiz_c0202.g026.t1.p1, pmiz_c0202.g027.t1.p1, pmiz_c0202.g028.t1.p1, pmiz_c0202.g029.t1.p1, pmiz_c0217.g010.t1.p1, pmiz_c0261.g011.t1.p1, pmiz_c0331.g033.t1.p1, pmiz_c0337.g018.t2.p1, pmiz_c0337.g019.t1.p1, pmiz_c03…	pumb_c0001.g005.t1.p1, pumb_c0001.g006.t1.p1, pumb_c0013.g017.t1.p1, pumb_c0021.g037.t1.p1, pumb_c0088.g020.t1.p1, pumb_c0088.g022.t2.p1, pumb_c0088.g023.t1.p1, pumb_c0097.g020.t1.p1, pumb_c0148.g004.t1.p1, pumb_c0150.g011.t1.p1, pumb_c0150.g012.t1.p1, pumb_c0169.g001.t1.p1, pumb_c0267.g003.t1.p1, pumb_c0274.g001.t1.p1, pumb_c0274.g002.t1.p1, pumb_c0274.g003.t1.p1, pumb_c0274.g004.t1.p1, pumb_c02…	pvar_GCVI01022152.1.p1, pvar_GCVI01022153.1.p1, pvar_GCVI01022154.1.p1, pvar_GCVI01022155.1.p1, pvar_GCVI01022156.1.p1, pvar_GCVI01022157.1.p1, pvar_GCVI01023365.1.p1, pvar_GCVI01023366.1.p1, pvar_GCVI01026132.1.p1, pvar_GCVI01028420.1.p1, pvar_GCVI01038989.1.p1, pvar_GCVI01051124.1.p1, pvar_GCVI01051660.1.p1, pvar_GCVI01057423.1.p1, pvar_GCVI01062515.1.p1, pvar_GCVI01064991.1.p1, pvar_GCVI010710…	xeni_XM_046991527.1, xeni_XM_046991706.1, xeni_XM_046992812.1, xeni_XM_046995423.1, xeni_XM_046996304.1, xeni_XM_046996477.1, xeni_XM_046996574.1, xeni_XM_046996942.1, xeni_XM_046998287.1, xeni_XM_046998289.1	zoan_GGTW01004904.1.p1, zoan_GGTW01004905.1.p1, zoan_GGTW01004906.1.p1, zoan_GGTW01012628.1.p1, zoan_GGTW01012629.1.p1, zoan_GGTW01012630.1.p1, zoan_GGTW01012631.1.p1, zoan_GGTW01015259.1.p1, zoan_GGTW01015260.1.p1, zoan_GGTW01015261.1.p1, zoan_GGTW01031186.1.p1, zoan_GGTW01031187.1.p1, zoan_GGTW01031808.1.p1, zoan_GGTW01031809.1.p1, zoan_GGTW01031810.1.p1, zoan_GGTW01085973.1.p1, zoan_GGTW010932…
OG0000040	acer_005142_5182.p1, acer_015775_15803.p1, acer_017259_17273.p1, acer_017476_17571.p1, acer_022955_22980.p1, acer_030700_30692.p1, acer_030725_30686.p1, acer_030726_30685.p1, acer_033431_33430.p1	adig_XM_015895492.1, adig_XM_015896065.1, adig_XM_015896137.1, adig_XM_015899287.1, adig_XM_015901983.1, adig_XM_015901986.1, adig_XM_015901988.1, adig_XM_015901989.1, adig_XM_015901990.1, adig_XM_015901991.1, adig_XM_015902034.1, adig_XM_015902040.1, adig_XM_015902041.1, adig_XM_015902042.1, adig_XM_015902044.1, adig_XM_015902047.1, adig_XM_015902051.1, adig_XM_015902216.1, adig_XM_015904126.1, …	amil_XM_029326950.2, amil_XM_029326957.2, amil_XM_029326959.2, amil_XM_029327201.2, amil_XM_029339091.2, amil_XM_029346040.2, amil_XM_029349211.2, amil_XM_029350459.2, amil_XM_029357642.2, amil_XM_029357653.2, amil_XM_029357660.2, amil_XM_029357662.2, amil_XM_044312147.1, amil_XM_044319303.1, amil_XM_044319304.1, amil_XM_044325344.1, amil_XM_044325345.1, amil_XM_044325346.1, amil_XM_044325347.1, …	aten_XM_031695196.1, aten_XM_031697437.1, aten_XM_031698032.1, aten_XM_031699486.1, aten_XM_031700223.1, aten_XM_031700256.1, aten_XM_031700534.1, aten_XM_031700536.1, aten_XM_031703124.1, aten_XM_031705125.1, aten_XM_031713018.1, aten_XM_031719198.1	dgig_XM_028550335.1, dgig_XM_028556560.1	edia_XM_021038251.2, edia_XM_021042252.2, edia_XM_021046670.2, edia_XM_021048825.2, edia_XM_021051019.2, edia_XM_021052705.2, edia_XM_021056170.2, edia_XM_021061587.2, edia_XM_028657830.1, edia_XM_028658128.1, edia_XM_028658292.1, edia_XM_028658630.1, edia_XM_028659619.1, edia_XM_028659620.1, edia_XM_028660454.1, edia_XM_028660594.1, edia_XM_028661111.1, edia_XM_028661506.1, edia_XM_028662164.1, …	nvec_XM_001631382.3, nvec_XM_001633807.3, nvec_XM_001636242.3, nvec_XM_001638869.3, nvec_XM_032363096.2, nvec_XM_032363098.2, nvec_XM_032364189.2, nvec_XM_032365730.2, nvec_XM_032369411.2, nvec_XM_032370342.2, nvec_XM_032370370.2, nvec_XM_032373508.2, nvec_XM_032374277.2, nvec_XM_032378864.2, nvec_XM_048719925.1, nvec_XM_048722033.1, nvec_XM_048722034.1, nvec_XM_048723951.1, nvec_XM_048724999.1, …	ofav_XM_020747448.1, ofav_XM_020747580.1, ofav_XM_020748137.1, ofav_XM_020748173.1, ofav_XM_020748291.1, ofav_XM_020748295.1, ofav_XM_020750697.1, ofav_XM_020753706.1, ofav_XM_020754119.1, ofav_XM_020754128.1, ofav_XM_020754131.1, ofav_XM_020754132.1, ofav_XM_020758712.1, ofav_XM_020761005.1, ofav_XM_020761390.1, ofav_XM_020761781.1, ofav_XM_020762090.1, ofav_XM_020762355.1, ofav_XM_020762366.1, …	pcar_GESO01008677.1.p1, pcar_GESO01060724.1.p1, pcar_GESO01064149.1.p1, pcar_GESO01064499.1.p1, pcar_GESO01097393.1.p1, pcar_GESO01097620.1.p1, pcar_GESO01109236.1.p1, pcar_GESO01109237.1.p1, pcar_GESO01109239.1.p1	pdam_XM_027179783.1, pdam_XM_027182359.1, pdam_XM_027183690.1, pdam_XM_027186063.1, pdam_XM_027186065.1, pdam_XM_027186066.1, pdam_XM_027187325.1, pdam_XM_027187830.1, pdam_XM_027193182.1, pdam_XM_027193266.1, pdam_XM_027193777.1, pdam_XM_027194822.1, pdam_XM_027196313.1, pdam_XM_027196317.1, pdam_XM_027196322.1, pdam_XM_027198214.1, pdam_XM_027199593.1, pdam_XM_027199614.1, pdam_XM_027199660.1, …	plob_1_mrna_PLOB_00001211_24067, plob_1_mrna_PLOB_00001254_23977, plob_1_mrna_PLOB_00002514_25151, plob_1_mrna_PLOB_00002516_25153, plob_1_mrna_PLOB_00004156_26060, plob_1_mrna_PLOB_00004160_26063, plob_1_mrna_PLOB_00006078_27477, plob_1_mrna_PLOB_00006080_27478, plob_1_mrna_PLOB_00007376_28245, plob_1_mrna_PLOB_00007549_28358, plob_1_mrna_PLOB_00007613_28364, plob_1_mrna_PLOB_00007640_28365, plo…	pmea_1_mrna_PMEA_00002161_30227, pmea_1_mrna_PMEA_00002162_30228, pmea_1_mrna_PMEA_00002167_30222, pmea_1_mrna_PMEA_00002175_30238, pmea_1_mrna_PMEA_00002244_30292, pmea_1_mrna_PMEA_00002436_30449, pmea_1_mrna_PMEA_00002443_30456, pmea_1_mrna_PMEA_00002444_30455, pmea_1_mrna_PMEA_00003776_10251, pmea_1_mrna_PMEA_00006242_31120, pmea_1_mrna_PMEA_00008160_13104, pmea_1_mrna_PMEA_00009302_31631, pme…	pmiz_c0013.g059.t1.p1, pmiz_c0150.g006.t1.p1, pmiz_c0150.g022.t1.p1, pmiz_c0341.g004.t1.p1, pmiz_c0524.g007.t1.p1, pmiz_c0591.g001.t1.p1, pmiz_c0663.g010.t1.p1, pmiz_c1747.g003.t1.p1	pumb_c0074.g017.t1.p1, pumb_c0125.g002.t1.p1, pumb_c0213.g016.t1.p1, pumb_c0218.g011.t1.p1, pumb_c0342.g011.t1.p1, pumb_c0396.g005.t2.p1, pumb_c0573.g005.t1.p1, pumb_c0662.g003.t1.p1, pumb_c1279.g004.t1.p1, pumb_c1842.g001.t1.p1, pumb_c2018.g001.t1.p1	pvar_GCVI01002380.1.p1, pvar_GCVI01003229.1.p1, pvar_GCVI01005016.1.p1, pvar_GCVI01014294.1.p1, pvar_GCVI01014295.1.p1, pvar_GCVI01021767.1.p1, pvar_GCVI01025477.1.p1, pvar_GCVI01028984.1.p1, pvar_GCVI01060580.1.p1, pvar_GCVI01072697.1.p1	xeni_XM_046992464.1, xeni_XM_047004829.1, xeni_XM_047004977.1	zoan_GGTW01000707.1.p1, zoan_GGTW01013354.1.p1, zoan_GGTW01013355.1.p1, zoan_GGTW01029432.1.p1, zoan_GGTW01029433.1.p1, zoan_GGTW01031354.1.p1, zoan_GGTW01031355.1.p1, zoan_GGTW01031356.1.p1, zoan_GGTW01070093.1.p1, zoan_GGTW01092157.1.p1, zoan_GGTW01100180.1.p1, zoan_GGTW01141533.1.p1
OG0000041	acer_001079_1283.p1, acer_001266_1350.p1, acer_004853_4881.p1, acer_009212_9534.p1, acer_009956_9918.p1, acer_011416_11758.p1, acer_013281_13336.p1, acer_020304_20251.p1, acer_026066_26186.p1, acer_026110_26199.p1, acer_026118_26193.p1, acer_026134_26185.p1, acer_031993_32021.p1, acer_032803_32806.p1	adig_XM_015892282.1, adig_XM_015893018.1, adig_XM_015893111.1, adig_XM_015893120.1, adig_XM_015893674.1, adig_XM_015893675.1, adig_XM_015893901.1, adig_XM_015894085.1, adig_XM_015894208.1, adig_XM_015894306.1, adig_XM_015896406.1, adig_XM_015896467.1, adig_XM_015896475.1, adig_XM_015896485.1, adig_XM_015896486.1, adig_XM_015897051.1, adig_XM_015899971.1, adig_XM_015899977.1, adig_XM_015901155.1, …	amil_XM_029330293.2, amil_XM_029342607.2, amil_XM_029346018.2, amil_XM_029349565.2, amil_XM_029353703.2, amil_XM_029356561.2, amil_XM_029358514.2, amil_XM_044308854.1, amil_XM_044308881.1, amil_XM_044308898.1, amil_XM_044308900.1, amil_XM_044310362.1, amil_XM_044312191.1, amil_XM_044312485.1, amil_XM_044313813.1, amil_XM_044313900.1, amil_XM_044313903.1, amil_XM_044314175.1, amil_XM_044314373.1, …	aten_XM_031693130.1, aten_XM_031694462.1, aten_XM_031701776.1, aten_XM_031703397.1, aten_XM_031704051.1, aten_XM_031708920.1, aten_XM_031709978.1, aten_XM_031715042.1, aten_XM_031718318.1, aten_XM_031719589.1	dgig_XM_028546005.1, dgig_XM_028547896.1, dgig_XM_028552301.1, dgig_XM_028554943.1, dgig_XM_028556233.1, dgig_XM_028556886.1, dgig_XM_028556897.1, dgig_XM_028556901.1, dgig_XM_028558569.1	edia_XM_021038556.2, edia_XM_021039332.2, edia_XM_021052464.2, edia_XM_021052465.2, edia_XM_021058132.1, edia_XM_021058304.2, edia_XM_021058864.2, edia_XM_021058887.2, edia_XM_021059359.2, edia_XM_028658410.1, edia_XM_028662927.1, edia_XM_028662931.1, edia_XM_028662932.1, edia_XM_028662933.1, edia_XM_028663125.1, edia_XM_028663126.1, edia_XM_028663127.1, edia_XM_028663226.1	nvec_XM_001627458.3, nvec_XM_001632682.3, nvec_XM_001641048.3, nvec_XM_048730090.1, nvec_XM_048730092.1, nvec_XM_048733511.1, nvec_XM_048733539.1	ofav_XM_020745255.1, ofav_XM_020745259.1, ofav_XM_020745260.1, ofav_XM_020746826.1, ofav_XM_020746832.1, ofav_XM_020746834.1, ofav_XM_020748974.1, ofav_XM_020749576.1, ofav_XM_020749603.1, ofav_XM_020753469.1, ofav_XM_020753503.1, ofav_XM_020754412.1, ofav_XM_020755851.1, ofav_XM_020759159.1, ofav_XM_020759164.1, ofav_XM_020759226.1, ofav_XM_020759230.1, ofav_XM_020760350.1, ofav_XM_020760976.1, …	pcar_GESO01007395.1.p1, pcar_GESO01007396.1.p1, pcar_GESO01007397.1.p1, pcar_GESO01012674.1.p1, pcar_GESO01012675.1.p1, pcar_GESO01012676.1.p1, pcar_GESO01013140.1.p1, pcar_GESO01013141.1.p1, pcar_GESO01019372.1.p1, pcar_GESO01019373.1.p1, pcar_GESO01027916.1.p1, pcar_GESO01029198.1.p1, pcar_GESO01029200.1.p1, pcar_GESO01034975.1.p1, pcar_GESO01036053.1.p1, pcar_GESO01036466.1.p1, pcar_GESO010454…	pdam_XM_027180130.1, pdam_XM_027181423.1, pdam_XM_027181428.1, pdam_XM_027181429.1, pdam_XM_027182411.1, pdam_XM_027183106.1, pdam_XM_027183108.1, pdam_XM_027183665.1, pdam_XM_027185496.1, pdam_XM_027185498.1, pdam_XM_027186352.1, pdam_XM_027186566.1, pdam_XM_027186568.1, pdam_XM_027189357.1, pdam_XM_027189535.1, pdam_XM_027191386.1, pdam_XM_027191393.1, pdam_XM_027191394.1, pdam_XM_027191395.1, …	plob_1_mrna_PLOB_00003051_25166, plob_1_mrna_PLOB_00028380_12376, plob_1_mrna_PLOB_00030141_39399, plob_1_mrna_PLOB_00033413_40293, plob_1_mrna_PLOB_00038203_41397	pmea_1_mrna_PMEA_00003554_30720, pmea_1_mrna_PMEA_00012038_15209, pmea_1_mrna_PMEA_00012899_15895, pmea_1_mrna_PMEA_00022895_23022, pmea_1_mrna_PMEA_00030716_28175, pmea_1_mrna_PMEA_00032799_29129, pmea_1_mrna_PMEA_00032834_29153, pmea_1_mrna_PMEA_00032836_29156, pmea_1_mrna_PMEA_00035487_29896, pmea_1_mrna_PMEA_00035714_30078	pmiz_c0081.g008.t1.p1, pmiz_c0081.g009.t1.p1, pmiz_c0093.g004.t1.p1, pmiz_c0132.g041.t1.p1, pmiz_c0152.g013.t2.p1, pmiz_c0152.g021.t1.p1, pmiz_c0317.g032.t1.p1, pmiz_c0325.g021.t1.p1, pmiz_c0388.g016.t1.p1, pmiz_c0410.g003.t1.p1, pmiz_c0466.g002.t1.p1, pmiz_c0686.g001.t1.p1, pmiz_c0726.g005.t1.p1, pmiz_c1050.g001.t1.p1, pmiz_c1078.g001.t1.p1, pmiz_c1078.g002.t1.p1, pmiz_c1078.g003.t1.p1, pmiz_c11…	pumb_c0070.g047.t1.p1, pumb_c0122.g010.t1.p1, pumb_c0151.g009.t1.p1, pumb_c0151.g037.t1.p1, pumb_c0154.g001.t3.p1, pumb_c0154.g002.t2.p1, pumb_c0154.g003.t1.p1, pumb_c0170.g014.t1.p1, pumb_c0273.g014.t1.p1, pumb_c0285.g023.t1.p1, pumb_c0397.g016.t1.p1, pumb_c0456.g011.t1.p1, pumb_c0485.g024.t1.p1, pumb_c0615.g003.t1.p1, pumb_c0615.g005.t1.p1, pumb_c0615.g006.t1.p1, pumb_c0615.g007.t1.p1, pumb_c06…	pvar_GCVI01000079.1.p1, pvar_GCVI01000080.1.p1, pvar_GCVI01012368.1.p1, pvar_GCVI01015607.1.p1, pvar_GCVI01015609.1.p1, pvar_GCVI01020905.1.p1, pvar_GCVI01020906.1.p1, pvar_GCVI01022497.1.p1, pvar_GCVI01026114.1.p1, pvar_GCVI01026313.1.p1, pvar_GCVI01027269.1.p1, pvar_GCVI01032034.1.p1, pvar_GCVI01042158.1.p1, pvar_GCVI01079091.1.p1, pvar_GCVI01084636.1.p1, pvar_GCVI01098161.1.p1, pvar_GCVI011126…	xeni_XM_046992075.1, xeni_XM_046992089.1, xeni_XM_046992096.1, xeni_XM_046996321.1, xeni_XM_046997433.1, xeni_XM_046997438.1, xeni_XM_047007629.1	zoan_GGTW01000071.1.p1, zoan_GGTW01000072.1.p1, zoan_GGTW01000073.1.p1, zoan_GGTW01000074.1.p1, zoan_GGTW01002357.1.p1, zoan_GGTW01002358.1.p1, zoan_GGTW01003750.1.p1, zoan_GGTW01012060.1.p1, zoan_GGTW01026998.1.p1, zoan_GGTW01026999.1.p1, zoan_GGTW01027934.1.p1, zoan_GGTW01030615.1.p1, zoan_GGTW01030616.1.p1, zoan_GGTW01034133.1.p1, zoan_GGTW01034134.1.p1, zoan_GGTW01041165.1.p1, zoan_GGTW010488…
OG0000042	acer_003669_4107.p1, acer_007747_7806.p1, acer_007748_7805.p1, acer_008031_7804.p1, acer_008417_8258.p1, acer_008418_8259.p1, acer_010882_10789.p1, acer_012568_12460.p1, acer_013846_13710.p1, acer_013851_13711.p1, acer_014372_14309.p1, acer_014627_14587.p1, acer_015021_15223.p1, acer_018208_18358.p1, acer_018311_18421.p1, acer_018967_18795.p1, acer_019061_19138.p1, acer_019873_19760.p1, acer_0198…	adig_XM_015892139.1, adig_XM_015892334.1, adig_XM_015892643.1, adig_XM_015892989.1, adig_XM_015893342.1, adig_XM_015895293.1, adig_XM_015896314.1, adig_XM_015896324.1, adig_XM_015896895.1, adig_XM_015899012.1, adig_XM_015899722.1, adig_XM_015901688.1, adig_XM_015903760.1, adig_XM_015903916.1, adig_XM_015904949.1, adig_XM_015905326.1, adig_XM_015906651.1, adig_XM_015906791.1, adig_XM_015907606.1, …	amil_XM_029325471.2, amil_XM_029326646.2, amil_XM_029328313.2, amil_XM_029331820.2, amil_XM_029345991.2, amil_XM_029348492.2, amil_XM_029349025.2, amil_XM_029352211.2, amil_XM_044306901.1, amil_XM_044308002.1, amil_XM_044308177.1, amil_XM_044308481.1, amil_XM_044308657.1, amil_XM_044308658.1, amil_XM_044310077.1, amil_XM_044310276.1, amil_XM_044310791.1, amil_XM_044311046.1, amil_XM_044311281.1, …	aten_XM_031697836.1, aten_XM_031704332.1, aten_XM_031717143.1	dgig_XM_028536857.1, dgig_XM_028537381.1, dgig_XM_028538690.1, dgig_XM_028538714.1, dgig_XM_028539925.1, dgig_XM_028540018.1, dgig_XM_028540978.1, dgig_XM_028543026.1, dgig_XM_028546436.1, dgig_XM_028549509.1, dgig_XM_028549962.1, dgig_XM_028552413.1, dgig_XM_028553024.1, dgig_XM_028553027.1, dgig_XM_028553730.1, dgig_XM_028554689.1, dgig_XM_028554694.1, dgig_XM_028554909.1, dgig_XM_028554936.1, …	edia_XM_021038418.2, edia_XM_021038446.2, edia_XM_028660671.1, edia_XM_028660715.1	nvec_XM_048726571.1	ofav_XM_020748503.1, ofav_XM_020761911.1	pcar_GESO01025592.1.p1, pcar_GESO01025593.1.p1, pcar_GESO01043670.1.p1, pcar_GESO01051418.1.p1, pcar_GESO01052779.1.p1, pcar_GESO01073203.1.p1, pcar_GESO01075956.1.p1, pcar_GESO01088171.1.p1, pcar_GESO01090578.1.p1, pcar_GESO01094406.1.p1, pcar_GESO01118162.1.p1	pdam_XM_027193840.1, pdam_XM_027194495.1	plob_1_mrna_PLOB_00006869_27808, plob_1_mrna_PLOB_00016074_829, plob_1_mrna_PLOB_00028973_12627, plob_1_mrna_PLOB_00040577_18132, plob_1_mrna_PLOB_00040612_18259, plob_1_mrna_PLOB_00040624_18269, plob_1_mrna_PLOB_00040811_18385, plob_1_mrna_PLOB_00049601_23432	pmea_1_mrna_PMEA_00000317_563, pmea_1_mrna_PMEA_00006149_11453, pmea_1_mrna_PMEA_00007696_12690, pmea_1_mrna_PMEA_00011198_14877, pmea_1_mrna_PMEA_00014510_17644, pmea_1_mrna_PMEA_00014511_17645, pmea_1_mrna_PMEA_00014599_17697, pmea_1_mrna_PMEA_00030758_28204, pmea_1_mrna_PMEA_00030759_28205	pmiz_c0012.g027.t1.p1, pmiz_c0019.g038.t1.p1, pmiz_c0019.g039.t1.p1, pmiz_c0025.g038.t1.p1, pmiz_c0025.g072.t1.p1, pmiz_c0032.g019.t1.p1, pmiz_c0032.g037.t2.p1, pmiz_c0045.g020.t1.p1, pmiz_c0052.g067.t1.p1, pmiz_c0057.g124.t2.p1, pmiz_c0057.g125.t1.p1, pmiz_c0083.g033.t1.p1, pmiz_c0097.g017.t1.p1, pmiz_c0145.g031.t1.p1, pmiz_c0174.g024.t1.p1, pmiz_c0177.g024.t1.p1, pmiz_c0185.g018.t1.p1, pmiz_c02…	pumb_c0004.g017.t1.p1, pumb_c0013.g047.t1.p1, pumb_c0056.g089.t1.p1, pumb_c0062.g009.t2.p1, pumb_c0067.g090.t1.p1, pumb_c0077.g048.t1.p1, pumb_c0079.g037.t1.p1, pumb_c0079.g038.t1.p1, pumb_c0088.g033.t1.p1, pumb_c0104.g035.t1.p1, pumb_c0139.g006.t1.p1, pumb_c0255.g009.t1.p1, pumb_c0291.g003.t1.p1, pumb_c0317.g039.t1.p1, pumb_c0317.g045.t1.p1, pumb_c0317.g046.t1.p1, pumb_c0352.g010.t1.p1, pumb_c03…	pvar_GCVI01086906.1.p1, pvar_GCVI01119306.1.p1	xeni_XM_046983402.1, xeni_XM_046983448.1, xeni_XM_046985067.1, xeni_XM_046985116.1, xeni_XM_046985853.1, xeni_XM_046985880.1, xeni_XM_046986543.1, xeni_XM_046988244.1, xeni_XM_046988405.1, xeni_XM_046988792.1, xeni_XM_046988808.1, xeni_XM_046989247.1, xeni_XM_046989669.1, xeni_XM_046989935.1, xeni_XM_046990833.1, xeni_XM_046992064.1, xeni_XM_046992080.1, xeni_XM_046992109.1, xeni_XM_046992260.1, …	zoan_GGTW01001310.1.p1, zoan_GGTW01013224.1.p1, zoan_GGTW01013225.1.p1, zoan_GGTW01021517.1.p1, zoan_GGTW01038115.1.p1, zoan_GGTW01045647.1.p1, zoan_GGTW01045648.1.p1, zoan_GGTW01057085.1.p1, zoan_GGTW01061332.1.p1, zoan_GGTW01073534.1.p1, zoan_GGTW01082567.1.p1, zoan_GGTW01100718.1.p1, zoan_GGTW01103808.1.p1, zoan_GGTW01107728.1.p1, zoan_GGTW01110362.1.p1, zoan_GGTW01116530.1.p1, zoan_GGTW011306…
OG0000043	acer_000305_550.p1, acer_003732_4025.p1, acer_004002_4148.p1, acer_008629_8754.p1, acer_009882_9936.p1, acer_011390_11387.p1, acer_015069_15253.p1, acer_021173_21329.p1, acer_028151_28113.p1, acer_028606_28575.p1	adig_XM_015892131.1, adig_XM_015893067.1, adig_XM_015893527.1, adig_XM_015894321.1, adig_XM_015898254.1, adig_XM_015901736.1, adig_XM_015903506.1, adig_XM_015906711.1, adig_XM_015910391.1, adig_XM_015917526.1, adig_XM_015921831.1, adig_XM_015924179.1	amil_XM_044314385.1, amil_XM_044317999.1, amil_XM_044318376.1	aten_XM_031697095.1		edia_XM_021040192.2	nvec_XM_032380761.2, nvec_XM_048721130.1, nvec_XM_048730431.1, nvec_XM_048730582.1, nvec_XM_048731071.1, nvec_XM_048732168.1		pcar_GESO01000499.1.p1, pcar_GESO01000578.1.p1, pcar_GESO01000579.1.p1, pcar_GESO01000583.1.p1, pcar_GESO01003278.1.p1, pcar_GESO01003279.1.p1, pcar_GESO01003769.1.p1, pcar_GESO01006175.1.p1, pcar_GESO01007029.1.p1, pcar_GESO01007030.1.p1, pcar_GESO01007080.1.p1, pcar_GESO01007082.1.p1, pcar_GESO01007314.1.p1, pcar_GESO01007360.1.p1, pcar_GESO01007798.1.p1, pcar_GESO01007799.1.p1, pcar_GESO010084…		plob_1_mrna_PLOB_00000777_5011, plob_1_mrna_PLOB_00000912_4698, plob_1_mrna_PLOB_00001328_24265, plob_1_mrna_PLOB_00001496_24133, plob_1_mrna_PLOB_00001630_24397, plob_1_mrna_PLOB_00001708_24350, plob_1_mrna_PLOB_00001886_24621, plob_1_mrna_PLOB_00002208_24902, plob_1_mrna_PLOB_00003567_25631, plob_1_mrna_PLOB_00003946_25969, plob_1_mrna_PLOB_00005143_26690, plob_1_mrna_PLOB_00005227_26763, plob_…	pmea_1_mrna_PMEA_00002174_30223, pmea_1_mrna_PMEA_00002350_30394, pmea_1_mrna_PMEA_00003415_30612, pmea_1_mrna_PMEA_00003891_10358, pmea_1_mrna_PMEA_00003925_10390, pmea_1_mrna_PMEA_00005177_10843, pmea_1_mrna_PMEA_00005282_30988, pmea_1_mrna_PMEA_00006828_11852, pmea_1_mrna_PMEA_00010280_1637, pmea_1_mrna_PMEA_00013092_16477, pmea_1_mrna_PMEA_00015563_18177, pmea_1_mrna_PMEA_00016465_2561, pmea_…			pvar_GCVI01000070.1.p1, pvar_GCVI01000071.1.p1, pvar_GCVI01000939.1.p1, pvar_GCVI01000941.1.p1, pvar_GCVI01001365.1.p1, pvar_GCVI01001366.1.p1, pvar_GCVI01003644.1.p1, pvar_GCVI01003645.1.p1, pvar_GCVI01003646.1.p1, pvar_GCVI01003647.1.p1, pvar_GCVI01004130.1.p1, pvar_GCVI01004131.1.p1, pvar_GCVI01004772.1.p1, pvar_GCVI01005049.1.p1, pvar_GCVI01010548.1.p1, pvar_GCVI01010549.1.p1, pvar_GCVI010146…		zoan_GGTW01000064.1.p1, zoan_GGTW01002130.1.p1, zoan_GGTW01002716.1.p1, zoan_GGTW01002718.1.p1, zoan_GGTW01005382.1.p1, zoan_GGTW01005383.1.p1, zoan_GGTW01007049.1.p1, zoan_GGTW01011183.1.p1, zoan_GGTW01013429.1.p1, zoan_GGTW01013433.1.p1, zoan_GGTW01013434.1.p1, zoan_GGTW01013930.1.p1, zoan_GGTW01015529.1.p1, zoan_GGTW01015530.1.p1, zoan_GGTW01016438.1.p1, zoan_GGTW01016997.1.p1, zoan_GGTW010170…
OG0000044	acer_004098_3750.p1, acer_005422_5331.p1, acer_005777_5803.p1, acer_005831_5534.p1, acer_005835_5530.p1, acer_014726_14950.p1, acer_023323_23411.p1, acer_023354_23438.p1, acer_023422_23445.p1, acer_023424_23443.p1, acer_024183_24179.p1, acer_027874_27864.p1, acer_030883_30880.p1	adig_XM_015893237.1, adig_XM_015893238.1, adig_XM_015894716.1, adig_XM_015895330.1, adig_XM_015900157.1, adig_XM_015900239.1, adig_XM_015904178.1, adig_XM_015908214.1, adig_XM_015909286.1, adig_XM_015914530.1, adig_XM_015914633.1, adig_XM_015914643.1, adig_XM_015915067.1, adig_XM_015915133.1, adig_XM_015922119.1, adig_XM_015922120.1, adig_XM_015922364.1, adig_XM_015922365.1, adig_XM_015923181.1, …	amil_XM_029328862.2, amil_XM_029329615.2, amil_XM_029341674.2, amil_XM_029342736.2, amil_XM_029346422.2, amil_XM_044307866.1, amil_XM_044308006.1, amil_XM_044309944.1, amil_XM_044313297.1, amil_XM_044320091.1, amil_XM_044323474.1, amil_XM_044326787.1, amil_XM_044327180.1	aten_XM_031694084.1, aten_XM_031694472.1, aten_XM_031694644.1, aten_XM_031694681.1, aten_XM_031695101.1, aten_XM_031696101.1, aten_XM_031696103.1, aten_XM_031697289.1, aten_XM_031698872.1, aten_XM_031699138.1, aten_XM_031699430.1, aten_XM_031699958.1, aten_XM_031700379.1, aten_XM_031706708.1, aten_XM_031707390.1, aten_XM_031710802.1, aten_XM_031712219.1, aten_XM_031714000.1, aten_XM_031716541.1, …	dgig_XM_028536936.1, dgig_XM_028542408.1, dgig_XM_028545269.1, dgig_XM_028545294.1, dgig_XM_028545332.1, dgig_XM_028546703.1, dgig_XM_028546791.1, dgig_XM_028546819.1, dgig_XM_028546949.1, dgig_XM_028548972.1, dgig_XM_028550630.1, dgig_XM_028552179.1, dgig_XM_028552291.1, dgig_XM_028554938.1, dgig_XM_028555628.1, dgig_XM_028557643.1, dgig_XM_028558487.1, dgig_XM_028561061.1, dgig_XM_028561066.1, …	edia_XM_021036180.2, edia_XM_021042061.2, edia_XM_021044457.1, edia_XM_021046051.1, edia_XM_021051278.1, edia_XM_021055774.2, edia_XM_021056291.2, edia_XM_021056296.1, edia_XM_021056342.2, edia_XM_021058837.2, edia_XM_021060159.2, edia_XM_021061706.2, edia_XM_028656705.1, edia_XM_028658362.1, edia_XM_028660824.1, edia_XM_028660825.1, edia_XM_028660871.1, edia_XM_028661278.1, edia_XM_028662223.1, …	nvec_XM_001635867.3, nvec_XM_001640200.3, nvec_XM_032363827.2, nvec_XM_032365542.2, nvec_XM_032374828.2, nvec_XM_032374848.2, nvec_XM_032387125.2, nvec_XM_048721215.1, nvec_XM_048723405.1, nvec_XM_048723456.1, nvec_XM_048723523.1, nvec_XM_048723629.1, nvec_XM_048724774.1, nvec_XM_048725133.1, nvec_XM_048725473.1, nvec_XM_048725574.1, nvec_XM_048725576.1, nvec_XM_048725577.1, nvec_XM_048728043.1, …	ofav_XM_020750717.1, ofav_XM_020752524.1, ofav_XM_020753775.1, ofav_XM_020753777.1, ofav_XM_020754552.1, ofav_XM_020760410.1, ofav_XM_020761886.1, ofav_XM_020762013.1, ofav_XM_020765221.1, ofav_XM_020767373.1, ofav_XM_020767387.1, ofav_XM_020773969.1, ofav_XM_020774060.1, ofav_XM_020775960.1, ofav_XM_020776039.1	pcar_GESO01004769.1.p1, pcar_GESO01008506.1.p1, pcar_GESO01012593.1.p1, pcar_GESO01012594.1.p1, pcar_GESO01012596.1.p1, pcar_GESO01013990.1.p1, pcar_GESO01013991.1.p1, pcar_GESO01013994.1.p1, pcar_GESO01015300.1.p1, pcar_GESO01015301.1.p1, pcar_GESO01018969.1.p1, pcar_GESO01018970.1.p1, pcar_GESO01019927.1.p1, pcar_GESO01036610.1.p1, pcar_GESO01039661.1.p1, pcar_GESO01050155.1.p1, pcar_GESO010526…	pdam_XM_027184596.1, pdam_XM_027184780.1, pdam_XM_027186946.1, pdam_XM_027186947.1, pdam_XM_027187464.1, pdam_XM_027189798.1, pdam_XM_027190920.1, pdam_XM_027191453.1, pdam_XM_027192359.1, pdam_XM_027195384.1, pdam_XM_027195774.1, pdam_XM_027200471.1, pdam_XM_027202773.1, pdam_XM_027203331.1, pdam_XM_027203332.1, pdam_XM_027204535.1	plob_1_mrna_PLOB_00030856_1972, plob_1_mrna_PLOB_00037213_41169, plob_1_mrna_PLOB_00041912_19083, plob_1_mrna_PLOB_00042783_3639, plob_1_mrna_PLOB_00048357_22478	pmea_1_mrna_PMEA_00000562_723, pmea_1_mrna_PMEA_00006936_12087, pmea_1_mrna_PMEA_00013816_16941, pmea_1_mrna_PMEA_00013822_16947, pmea_1_mrna_PMEA_00013870_16986, pmea_1_mrna_PMEA_00024085_24034, pmea_1_mrna_PMEA_00027904_26670, pmea_1_mrna_PMEA_00032541_28819, pmea_1_mrna_PMEA_00035772_30134	pmiz_c0002.g028.t1.p1, pmiz_c0007.g060.t2.p1, pmiz_c0014.g031.t1.p1, pmiz_c0015.g035.t1.p1, pmiz_c0116.g006.t1.p1, pmiz_c0199.g008.t1.p1, pmiz_c0216.g023.t1.p1, pmiz_c0356.g010.t1.p1, pmiz_c0488.g011.t1.p1, pmiz_c0488.g012.t1.p1, pmiz_c0488.g013.t1.p1, pmiz_c0521.g007.t1.p1, pmiz_c0521.g008.t1.p1, pmiz_c0558.g013.t1.p1, pmiz_c0717.g008.t1.p1, pmiz_c1020.g001.t1.p1, pmiz_c1020.g002.t1.p1, pmiz_c13…	pumb_c0156.g016.t2.p1, pumb_c0269.g011.t1.p1, pumb_c0329.g018.t1.p1, pumb_c0361.g004.t1.p1, pumb_c0361.g006.t1.p1, pumb_c0433.g005.t1.p1, pumb_c0437.g007.t1.p1, pumb_c0437.g008.t1.p1, pumb_c0437.g009.t2.p1, pumb_c0437.g011.t1.p1, pumb_c0449.g020.t1.p1, pumb_c0608.g009.t1.p1, pumb_c0663.g018.t2.p1, pumb_c0684.g015.t1.p1, pumb_c0758.g005.t1.p1, pumb_c1128.g002.t1.p1, pumb_c1415.g001.t2.p1, pumb_c14…	pvar_GCVI01008630.1.p1, pvar_GCVI01008631.1.p1, pvar_GCVI01010718.1.p1, pvar_GCVI01017666.1.p1, pvar_GCVI01017667.1.p1, pvar_GCVI01017873.1.p1, pvar_GCVI01017874.1.p1, pvar_GCVI01019415.1.p1, pvar_GCVI01021392.1.p1, pvar_GCVI01023019.1.p1, pvar_GCVI01023443.1.p1, pvar_GCVI01023444.1.p1, pvar_GCVI01024492.1.p1, pvar_GCVI01026574.1.p1, pvar_GCVI01049699.1.p1, pvar_GCVI01049700.1.p1, pvar_GCVI010497…	xeni_XM_046983595.1, xeni_XM_046983825.1, xeni_XM_046985992.1, xeni_XM_046986017.1, xeni_XM_046987121.1, xeni_XM_046997168.1, xeni_XM_046997426.1, xeni_XM_047001090.1, xeni_XM_047001109.1, xeni_XM_047001111.1, xeni_XM_047001113.1, xeni_XM_047001142.1, xeni_XM_047001165.1, xeni_XM_047002398.1, xeni_XM_047002406.1, xeni_XM_047002414.1, xeni_XM_047002746.1, xeni_XM_047002748.1, xeni_XM_047002767.1, …	zoan_GGTW01000758.1.p1, zoan_GGTW01000759.1.p1, zoan_GGTW01000760.1.p1, zoan_GGTW01002592.1.p1, zoan_GGTW01018191.1.p1, zoan_GGTW01018193.1.p1, zoan_GGTW01018194.1.p1, zoan_GGTW01018195.1.p1, zoan_GGTW01018196.1.p1, zoan_GGTW01018197.1.p1, zoan_GGTW01018198.1.p1, zoan_GGTW01021239.1.p1, zoan_GGTW01025994.1.p1, zoan_GGTW01025995.1.p1, zoan_GGTW01026892.1.p1, zoan_GGTW01026893.1.p1, zoan_GGTW010291…
OG0000045	acer_000511_467.p1, acer_002964_3061.p1, acer_003063_3128.p1, acer_005106_4994.p1, acer_011335_11226.p1, acer_011336_11225.p1, acer_011577_11749.p1, acer_011579_11747.p1, acer_014089_14181.p1, acer_014340_14184.p1, acer_014780_14787.p1, acer_016706_16854.p1, acer_016901_16855.p1, acer_018347_18277.p1, acer_019676_19656.p1, acer_020926_20896.p1, acer_023130_23143.p1, acer_025404_25398.p1, acer_025…	adig_XM_015893638.1, adig_XM_015893643.1, adig_XM_015894117.1, adig_XM_015894931.1, adig_XM_015896640.1, adig_XM_015897369.1, adig_XM_015900598.1, adig_XM_015903175.1, adig_XM_015903248.1, adig_XM_015903250.1, adig_XM_015904133.1, adig_XM_015905797.1, adig_XM_015906393.1, adig_XM_015906410.1, adig_XM_015908552.1, adig_XM_015912924.1, adig_XM_015913584.1, adig_XM_015914275.1, adig_XM_015914276.1, …	amil_XM_029324802.2, amil_XM_029327084.2, amil_XM_029336331.2, amil_XM_029336467.2, amil_XM_029336853.2, amil_XM_029338826.2, amil_XM_029340189.2, amil_XM_029342122.2, amil_XM_029350417.2, amil_XM_029351749.2, amil_XM_044317361.1, amil_XM_044318256.1, amil_XM_044323544.1, amil_XM_044324606.1, amil_XM_044325972.1, amil_XM_044327572.1, amil_XM_044329107.1	aten_XM_031697236.1, aten_XM_031699444.1, aten_XM_031702984.1, aten_XM_031702989.1, aten_XM_031704875.1, aten_XM_031706526.1, aten_XM_031706529.1, aten_XM_031708180.1, aten_XM_031708709.1, aten_XM_031710623.1, aten_XM_031711630.1, aten_XM_031712704.1, aten_XM_031712705.1, aten_XM_031713335.1, aten_XM_031716893.1, aten_XM_031716982.1, aten_XM_031718106.1, aten_XM_031718127.1	dgig_XM_028537671.1, dgig_XM_028541589.1, dgig_XM_028542512.1, dgig_XM_028544814.1, dgig_XM_028545117.1, dgig_XM_028545634.1, dgig_XM_028545902.1, dgig_XM_028546126.1, dgig_XM_028546228.1, dgig_XM_028546565.1, dgig_XM_028549407.1, dgig_XM_028550716.1, dgig_XM_028551052.1, dgig_XM_028553481.1, dgig_XM_028558769.1, dgig_XM_028558918.1, dgig_XM_028559490.1, dgig_XM_028561489.1, dgig_XM_028563475.1	edia_XM_021038565.2, edia_XM_021042825.2, edia_XM_021043772.2, edia_XM_021043782.2, edia_XM_021045130.2, edia_XM_021045400.2, edia_XM_021045704.2, edia_XM_021045733.2, edia_XM_021049142.2, edia_XM_021049286.2, edia_XM_021051940.2, edia_XM_021052975.1, edia_XM_021059461.2, edia_XM_021060300.2, edia_XM_028658672.1, edia_XM_028660288.1, edia_XM_028660331.1, edia_XM_028660804.1	nvec_XM_001636908.3, nvec_XM_001637576.3, nvec_XM_032367002.2, nvec_XM_032377231.2, nvec_XM_032385206.2, nvec_XM_048720205.1, nvec_XM_048721426.1, nvec_XM_048723655.1, nvec_XM_048725697.1, nvec_XM_048727045.1, nvec_XM_048727375.1, nvec_XM_048728286.1, nvec_XM_048732152.1, nvec_XM_048732965.1	ofav_XM_020746454.1, ofav_XM_020750816.1, ofav_XM_020750839.1, ofav_XM_020755648.1, ofav_XM_020756830.1, ofav_XM_020759789.1, ofav_XM_020765537.1, ofav_XM_020767102.1, ofav_XM_020769159.1, ofav_XM_020769430.1, ofav_XM_020770483.1, ofav_XM_020771165.1, ofav_XM_020773367.1, ofav_XM_020773783.1, ofav_XM_020773790.1, ofav_XM_020773797.1	pcar_GESO01005953.1.p1, pcar_GESO01005954.1.p1, pcar_GESO01010513.1.p1, pcar_GESO01010514.1.p1, pcar_GESO01010714.1.p1, pcar_GESO01017035.1.p1, pcar_GESO01020945.1.p1, pcar_GESO01022820.1.p1, pcar_GESO01026855.1.p1, pcar_GESO01026856.1.p1, pcar_GESO01031981.1.p1, pcar_GESO01036661.1.p1, pcar_GESO01036802.1.p1, pcar_GESO01039258.1.p1, pcar_GESO01042943.1.p1, pcar_GESO01043364.1.p1, pcar_GESO010434…	pdam_XM_027180267.1, pdam_XM_027182263.1, pdam_XM_027182563.1, pdam_XM_027182660.1, pdam_XM_027185814.1, pdam_XM_027186264.1, pdam_XM_027188592.1, pdam_XM_027192180.1, pdam_XM_027196286.1, pdam_XM_027197802.1, pdam_XM_027200626.1, pdam_XM_027202005.1, pdam_XM_027202760.1, pdam_XM_027202761.1, pdam_XM_027203017.1, pdam_XM_027203053.1, pdam_XM_027203069.1, pdam_XM_027203136.1	plob_1_mrna_PLOB_00006302_27655, plob_1_mrna_PLOB_00028237_12261, plob_1_mrna_PLOB_00042193_19280, plob_1_mrna_PLOB_00048147_4268	pmea_1_mrna_PMEA_00012501_15955, pmea_1_mrna_PMEA_00020829_22060, pmea_1_mrna_PMEA_00021582_3718, pmea_1_mrna_PMEA_00026380_4369, pmea_1_mrna_PMEA_00030609_28097, pmea_1_mrna_PMEA_00035138_7812	pmiz_c0003.g072.t1.p1, pmiz_c0016.g001.t1.p1, pmiz_c0045.g072.t1.p1, pmiz_c0067.g002.t1.p1, pmiz_c0089.g010.t1.p1, pmiz_c0114.g015.t1.p1, pmiz_c0171.g032.t1.p1, pmiz_c0281.g019.t1.p1, pmiz_c0407.g021.t1.p1, pmiz_c0579.g003.t1.p1, pmiz_c0579.g005.t1.p1, pmiz_c0672.g001.t1.p1, pmiz_c0675.g010.t1.p1, pmiz_c0737.g001.t1.p1, pmiz_c0761.g007.t1.p1, pmiz_c0972.g001.t1.p1, pmiz_c0979.g007.t1.p1, pmiz_c09…	pumb_c0017.g058.t1.p1, pumb_c0031.g015.t1.p1, pumb_c0035.g004.t1.p1, pumb_c0050.g019.t1.p1, pumb_c0094.g032.t1.p1, pumb_c0126.g013.t1.p1, pumb_c0126.g015.t1.p1, pumb_c0171.g010.t1.p1, pumb_c0201.g021.t1.p1, pumb_c0335.g003.t1.p1, pumb_c0490.g010.t1.p1, pumb_c0528.g001.t1.p1, pumb_c0541.g002.t1.p1, pumb_c0541.g012.t2.p1, pumb_c0583.g003.t1.p1, pumb_c0629.g011.t1.p1, pumb_c0762.g005.t1.p1, pumb_c11…	pvar_GCVI01001322.1.p1, pvar_GCVI01001323.1.p1, pvar_GCVI01001994.1.p1, pvar_GCVI01001995.1.p1, pvar_GCVI01003543.1.p1, pvar_GCVI01003544.1.p1, pvar_GCVI01003676.1.p1, pvar_GCVI01003678.1.p1, pvar_GCVI01003679.1.p1, pvar_GCVI01003680.1.p1, pvar_GCVI01003683.1.p1, pvar_GCVI01006493.1.p1, pvar_GCVI01006494.1.p1, pvar_GCVI01022854.1.p1, pvar_GCVI01023572.1.p1, pvar_GCVI01029301.1.p1, pvar_GCVI010333…	xeni_XM_046984019.1, xeni_XM_046984897.1, xeni_XM_046990933.1, xeni_XM_046991015.1, xeni_XM_046991337.1, xeni_XM_046996429.1, xeni_XM_046996601.1, xeni_XM_046999347.1, xeni_XM_046999348.1, xeni_XM_046999409.1, xeni_XM_047000040.1, xeni_XM_047000042.1, xeni_XM_047000703.1, xeni_XM_047001086.1, xeni_XM_047001396.1, xeni_XM_047007476.1	zoan_GGTW01019404.1.p1, zoan_GGTW01027377.1.p1, zoan_GGTW01027378.1.p1, zoan_GGTW01029765.1.p1, zoan_GGTW01029767.1.p1, zoan_GGTW01030684.1.p1, zoan_GGTW01031947.1.p1, zoan_GGTW01031949.1.p1, zoan_GGTW01035049.1.p1, zoan_GGTW01035050.1.p1, zoan_GGTW01037810.1.p1, zoan_GGTW01037811.1.p1, zoan_GGTW01037812.1.p1, zoan_GGTW01038651.1.p1, zoan_GGTW01038652.1.p1, zoan_GGTW01042230.1.p1, zoan_GGTW010422…
OG0000046	acer_001472_1229.p1, acer_006068_6070.p1, acer_006069_6069.p1, acer_006071_6071.p1, acer_006380_6065.p1, acer_006382_6067.p1, acer_006404_6064.p1, acer_007207_7167.p1, acer_007239_7593.p1, acer_007241_7592.p1, acer_007243_7596.p1, acer_007435_7599.p1, acer_007550_7591.p1, acer_009822_9552.p1, acer_009823_9553.p1, acer_009824_9546.p1, acer_009845_9550.p1, acer_009959_9557.p1, acer_009960_9556.p1, …	adig_XM_015891620.1, adig_XM_015891983.1, adig_XM_015895161.1, adig_XM_015899132.1, adig_XM_015902842.1, adig_XM_015904851.1, adig_XM_015905599.1, adig_XM_015906793.1, adig_XM_015907549.1, adig_XM_015907568.1, adig_XM_015907857.1, adig_XM_015910661.1, adig_XM_015912185.1, adig_XM_015912189.1, adig_XM_015912232.1, adig_XM_015912233.1, adig_XM_015913071.1, adig_XM_015913073.1, adig_XM_015913074.1, …	amil_XM_029327484.2, amil_XM_029328307.2, amil_XM_029333578.2, amil_XM_029341414.2, amil_XM_029346307.2, amil_XM_029346309.2, amil_XM_029346313.2, amil_XM_029348015.2, amil_XM_029352787.2, amil_XM_029353825.2, amil_XM_044311944.1, amil_XM_044311958.1, amil_XM_044318742.1, amil_XM_044318743.1, amil_XM_044318744.1, amil_XM_044318746.1, amil_XM_044318747.1, amil_XM_044318760.1, amil_XM_044318761.1, …	aten_XM_031694740.1, aten_XM_031696166.1, aten_XM_031696281.1, aten_XM_031697807.1, aten_XM_031700162.1, aten_XM_031706279.1, aten_XM_031710449.1, aten_XM_031711022.1, aten_XM_031713133.1, aten_XM_031713344.1, aten_XM_031715164.1, aten_XM_031715166.1, aten_XM_031716104.1	dgig_XM_028538142.1, dgig_XM_028540772.1, dgig_XM_028544146.1, dgig_XM_028544755.1, dgig_XM_028556984.1	edia_XM_021036195.2, edia_XM_021038727.1, edia_XM_021039095.2, edia_XM_021040196.2, edia_XM_021042082.2, edia_XM_021042117.2, edia_XM_021043551.2, edia_XM_021044341.2, edia_XM_021046940.2, edia_XM_021046973.2, edia_XM_021047166.2, edia_XM_021047618.2, edia_XM_021051414.2, edia_XM_021052908.2, edia_XM_021052940.2, edia_XM_021061407.2, edia_XM_028657106.1, edia_XM_028658279.1, edia_XM_028658336.1, …	nvec_XM_001626165.3, nvec_XM_001630825.3, nvec_XM_001640954.3, nvec_XM_001641356.3, nvec_XM_032363328.2, nvec_XM_032369943.2, nvec_XM_048720247.1, nvec_XM_048724735.1, nvec_XM_048725393.1, nvec_XM_048727046.1, nvec_XM_048728899.1, nvec_XM_048729132.1, nvec_XM_048729392.1	ofav_XM_020745972.1, ofav_XM_020745974.1, ofav_XM_020745978.1, ofav_XM_020745982.1, ofav_XM_020745983.1, ofav_XM_020745986.1, ofav_XM_020748097.1, ofav_XM_020748149.1, ofav_XM_020748150.1, ofav_XM_020748258.1, ofav_XM_020748263.1, ofav_XM_020749885.1, ofav_XM_020749984.1, ofav_XM_020753721.1, ofav_XM_020753758.1, ofav_XM_020755011.1, ofav_XM_020755012.1, ofav_XM_020755066.1, ofav_XM_020755079.1, …	pcar_GESO01005907.1.p1, pcar_GESO01005908.1.p1, pcar_GESO01008619.1.p1, pcar_GESO01008620.1.p1, pcar_GESO01008621.1.p1, pcar_GESO01044619.1.p1, pcar_GESO01049998.1.p1, pcar_GESO01051096.1.p1, pcar_GESO01051103.1.p1, pcar_GESO01058321.1.p1, pcar_GESO01070645.1.p1, pcar_GESO01096503.1.p1, pcar_GESO01125621.1.p1, pcar_GESO01129689.1.p1	pdam_XM_027180996.1, pdam_XM_027183452.1, pdam_XM_027183587.1, pdam_XM_027185997.1, pdam_XM_027187998.1, pdam_XM_027188092.1, pdam_XM_027188897.1, pdam_XM_027189569.1, pdam_XM_027190357.1, pdam_XM_027190363.1, pdam_XM_027190452.1, pdam_XM_027197433.1, pdam_XM_027199172.1, pdam_XM_027202050.1, pdam_XM_027202051.1, pdam_XM_027202063.1, pdam_XM_027202442.1, pdam_XM_027202451.1, pdam_XM_027203303.1	plob_1_mrna_PLOB_00000623_4628, plob_1_mrna_PLOB_00002197_24892, plob_1_mrna_PLOB_00002202_24896, plob_1_mrna_PLOB_00003335_25442, plob_1_mrna_PLOB_00006393_6041, plob_1_mrna_PLOB_00006394_6042, plob_1_mrna_PLOB_00006400_6046, plob_1_mrna_PLOB_00006406_6051, plob_1_mrna_PLOB_00006407_6050, plob_1_mrna_PLOB_00006413_6057, plob_1_mrna_PLOB_00007060_27984, plob_1_mrna_PLOB_00007065_27987, plob_1_mrn…	pmea_1_mrna_PMEA_00000182_472, pmea_1_mrna_PMEA_00001280_297, pmea_1_mrna_PMEA_00001349_8684, pmea_1_mrna_PMEA_00001350_8685, pmea_1_mrna_PMEA_00003829_10301, pmea_1_mrna_PMEA_00003830_10300, pmea_1_mrna_PMEA_00007789_12766, pmea_1_mrna_PMEA_00008103_13506, pmea_1_mrna_PMEA_00008916_13677, pmea_1_mrna_PMEA_00014750_17440, pmea_1_mrna_PMEA_00025685_4629, pmea_1_mrna_PMEA_00025889_4792, pmea_1_mrna…	pmiz_c0001.g105.t1.p1, pmiz_c0007.g013.t1.p1, pmiz_c0008.g023.t1.p1, pmiz_c0045.g071.t1.p1, pmiz_c0164.g036.t1.p1, pmiz_c0281.g002.t1.p1, pmiz_c0282.g009.t1.p1, pmiz_c0337.g002.t1.p1, pmiz_c0378.g010.t1.p1, pmiz_c0389.g017.t1.p1, pmiz_c0440.g004.t1.p1, pmiz_c0760.g013.t1.p1, pmiz_c0861.g003.t1.p1, pmiz_c0861.g004.t1.p1, pmiz_c0861.g005.t1.p1, pmiz_c0861.g006.t1.p1, pmiz_c0923.g009.t1.p1, pmiz_c25…	pumb_c0031.g019.t1.p1, pumb_c0042.g024.t1.p1, pumb_c0042.g026.t1.p1, pumb_c0083.g004.t1.p1, pumb_c0201.g024.t1.p1, pumb_c0243.g028.t1.p1, pumb_c0386.g007.t1.p1, pumb_c0516.g009.t1.p1, pumb_c0566.g016.t1.p1, pumb_c0688.g008.t1.p1, pumb_c0688.g009.t1.p1, pumb_c0688.g010.t1.p1, pumb_c0688.g011.t1.p1, pumb_c0706.g003.t1.p1, pumb_c0858.g005.t1.p1, pumb_c0903.g001.t1.p1, pumb_c1667.g002.t1.p1, pumb_c20…	pvar_GCVI01007093.1.p1, pvar_GCVI01007094.1.p1, pvar_GCVI01007095.1.p1, pvar_GCVI01007096.1.p1, pvar_GCVI01007097.1.p1, pvar_GCVI01007098.1.p1, pvar_GCVI01007099.1.p1, pvar_GCVI01007100.1.p1, pvar_GCVI01007101.1.p1, pvar_GCVI01023463.1.p1, pvar_GCVI01026287.1.p1, pvar_GCVI01028492.1.p1, pvar_GCVI01045418.1.p1, pvar_GCVI01062776.1.p1, pvar_GCVI01065477.1.p1, pvar_GCVI01070019.1.p1, pvar_GCVI010864…	xeni_XM_046984903.1, xeni_XM_046991429.1, xeni_XM_046991430.1, xeni_XM_047002974.1, xeni_XM_047007704.1	zoan_GGTW01014246.1.p1, zoan_GGTW01014247.1.p1, zoan_GGTW01014248.1.p1, zoan_GGTW01028149.1.p1, zoan_GGTW01028150.1.p1, zoan_GGTW01034361.1.p1, zoan_GGTW01055189.1.p1, zoan_GGTW01058186.1.p1, zoan_GGTW01062660.1.p1, zoan_GGTW01063667.1.p1, zoan_GGTW01073480.1.p1, zoan_GGTW01073745.1.p1, zoan_GGTW01104385.1.p1, zoan_GGTW01111919.1.p1, zoan_GGTW01114562.1.p1, zoan_GGTW01121395.1.p1, zoan_GGTW011280…
OG0000047	acer_000929_1207.p1, acer_002496_2546.p1, acer_002772_2832.p1, acer_002774_2834.p1, acer_002775_2835.p1, acer_002776_2836.p1, acer_004846_4855.p1, acer_005079_4854.p1, acer_009197_9262.p1, acer_010096_10072.p1, acer_011054_11086.p1, acer_011055_11085.p1, acer_011056_11084.p1, acer_011308_11127.p1, acer_020121_20087.p1, acer_027926_27856.p1, acer_031135_31146.p1, acer_031136_31145.p1	adig_XM_015892666.1, adig_XM_015893010.1, adig_XM_015893011.1, adig_XM_015894059.1, adig_XM_015897980.1, adig_XM_015897986.1, adig_XM_015898564.1, adig_XM_015904715.1, adig_XM_015906925.1, adig_XM_015906982.1, adig_XM_015909195.1, adig_XM_015914661.1, adig_XM_015915403.1, adig_XM_015915600.1, adig_XM_015918017.1, adig_XM_015918657.1, adig_XM_015918658.1, adig_XM_015918659.1, adig_XM_015918669.1, …	amil_XM_029327429.2, amil_XM_029331177.2, amil_XM_029333260.2, amil_XM_029336179.2, amil_XM_029336567.2, amil_XM_029340355.2, amil_XM_029341155.2, amil_XM_029348935.2, amil_XM_029348967.2, amil_XM_029349394.2, amil_XM_029356183.2, amil_XM_029356187.2, amil_XM_044312675.1, amil_XM_044312677.1, amil_XM_044312718.1, amil_XM_044312719.1, amil_XM_044315089.1, amil_XM_044316517.1, amil_XM_044317319.1, …	aten_XM_031695065.1, aten_XM_031695090.1, aten_XM_031696092.1, aten_XM_031698096.1, aten_XM_031698431.1, aten_XM_031698433.1, aten_XM_031699115.1, aten_XM_031700276.1, aten_XM_031703328.1, aten_XM_031703342.1, aten_XM_031706439.1, aten_XM_031706444.1, aten_XM_031706448.1, aten_XM_031706450.1, aten_XM_031706454.1, aten_XM_031706455.1, aten_XM_031706692.1, aten_XM_031707247.1, aten_XM_031709184.1, …	dgig_XM_028539257.1, dgig_XM_028539658.1, dgig_XM_028541196.1, dgig_XM_028543117.1, dgig_XM_028543550.1, dgig_XM_028548250.1, dgig_XM_028549874.1, dgig_XM_028550469.1, dgig_XM_028552236.1, dgig_XM_028555461.1, dgig_XM_028563508.1	edia_XM_021037184.2, edia_XM_021041448.2, edia_XM_021042548.2, edia_XM_021042830.2, edia_XM_021043365.2, edia_XM_021046374.1, edia_XM_021046375.2, edia_XM_021046456.2, edia_XM_021047555.2, edia_XM_021047559.2, edia_XM_021047565.2, edia_XM_021047566.2, edia_XM_021047853.2, edia_XM_021048031.2, edia_XM_021049495.2, edia_XM_021050964.2, edia_XM_021052399.2, edia_XM_021052450.2, edia_XM_021054187.2, …	nvec_XM_001627460.3, nvec_XM_001629409.3, nvec_XM_001632491.3, nvec_XM_001635160.3, nvec_XM_001639796.3, nvec_XM_032367631.2, nvec_XM_032371493.2, nvec_XM_032371512.2, nvec_XM_032374365.2, nvec_XM_032377946.2, nvec_XM_032379947.2, nvec_XM_032379990.2, nvec_XM_032382798.2, nvec_XM_032384652.2, nvec_XM_032387303.2, nvec_XM_048722883.1, nvec_XM_048722968.1, nvec_XM_048723423.1, nvec_XM_048724496.1, …	ofav_XM_020745145.1, ofav_XM_020745158.1, ofav_XM_020746285.1, ofav_XM_020746308.1, ofav_XM_020747308.1, ofav_XM_020747309.1, ofav_XM_020749055.1, ofav_XM_020749093.1, ofav_XM_020749126.1, ofav_XM_020749127.1, ofav_XM_020749207.1, ofav_XM_020749209.1, ofav_XM_020749840.1, ofav_XM_020751490.1, ofav_XM_020751520.1, ofav_XM_020751572.1, ofav_XM_020751583.1, ofav_XM_020751627.1, ofav_XM_020752743.1, …	pcar_GESO01016634.1.p1, pcar_GESO01029129.1.p1, pcar_GESO01029130.1.p1, pcar_GESO01031195.1.p1, pcar_GESO01075395.1.p1, pcar_GESO01109979.1.p1	pdam_XM_027185058.1, pdam_XM_027191255.1, pdam_XM_027191259.1, pdam_XM_027191260.1, pdam_XM_027191330.1, pdam_XM_027191331.1, pdam_XM_027191362.1, pdam_XM_027191630.1, pdam_XM_027191633.1, pdam_XM_027193014.1, pdam_XM_027193152.1, pdam_XM_027193172.1, pdam_XM_027193212.1, pdam_XM_027193217.1, pdam_XM_027193219.1, pdam_XM_027193753.1, pdam_XM_027193837.1, pdam_XM_027193845.1, pdam_XM_027193849.1, …	plob_1_mrna_PLOB_00007131_27946, plob_1_mrna_PLOB_00012668_7399, plob_1_mrna_PLOB_00013923_7495, plob_1_mrna_PLOB_00022954_10187, plob_1_mrna_PLOB_00022970_10188, plob_1_mrna_PLOB_00031958_13853, plob_1_mrna_PLOB_00041094_18539, plob_1_mrna_PLOB_00041095_18540, plob_1_mrna_PLOB_00041107_18548, plob_1_mrna_PLOB_00042851_3694, plob_1_mrna_PLOB_00046095_21196, plob_1_mrna_PLOB_00046140_21238	pmea_1_mrna_PMEA_00009963_31764, pmea_1_mrna_PMEA_00010085_1509, pmea_1_mrna_PMEA_00011958_15585, pmea_1_mrna_PMEA_00014423_17216, pmea_1_mrna_PMEA_00015977_18624, pmea_1_mrna_PMEA_00023654_23728, pmea_1_mrna_PMEA_00023655_23729, pmea_1_mrna_PMEA_00023656_23730, pmea_1_mrna_PMEA_00023657_23731, pmea_1_mrna_PMEA_00023681_23751, pmea_1_mrna_PMEA_00024388_24387, pmea_1_mrna_PMEA_00027083_25905, pmea…	pmiz_c0001.g066.t1.p1, pmiz_c0052.g001.t1.p1, pmiz_c0052.g002.t1.p1, pmiz_c0052.g003.t1.p1, pmiz_c0052.g004.t1.p1, pmiz_c0052.g006.t1.p1, pmiz_c0138.g026.t1.p1, pmiz_c0165.g011.t1.p1, pmiz_c0165.g012.t1.p1, pmiz_c0261.g025.t1.p1, pmiz_c0261.g026.t1.p1, pmiz_c0261.g027.t1.p1, pmiz_c0261.g028.t1.p1, pmiz_c0278.g018.t1.p1, pmiz_c0301.g005.t1.p1, pmiz_c0312.g015.t1.p1, pmiz_c0320.g026.t1.p1, pmiz_c04…	pumb_c0002.g056.t1.p1, pumb_c0002.g058.t1.p1, pumb_c0002.g059.t1.p1, pumb_c0002.g060.t1.p1, pumb_c0002.g061.t1.p1, pumb_c0020.g050.t1.p1, pumb_c0046.g022.t1.p1, pumb_c0299.g003.t1.p1, pumb_c0299.g005.t1.p1, pumb_c0319.g014.t1.p1, pumb_c0319.g015.t1.p1, pumb_c0319.g016.t1.p1, pumb_c0412.g008.t1.p1, pumb_c0510.g010.t1.p1, pumb_c0584.g014.t1.p1, pumb_c0868.g001.t1.p1, pumb_c0952.g002.t1.p1, pumb_c09…	pvar_GCVI01019535.1.p1, pvar_GCVI01019536.1.p1, pvar_GCVI01033524.1.p1, pvar_GCVI01061215.1.p1, pvar_GCVI01091874.1.p1, pvar_GCVI01093164.1.p1, pvar_GCVI01109015.1.p1, pvar_GCVI01110913.1.p1, pvar_GCVI01117432.1.p1	xeni_XM_046989586.1, xeni_XM_046989993.1, xeni_XM_046996046.1	zoan_GGTW01004316.1.p1, zoan_GGTW01004317.1.p1, zoan_GGTW01004318.1.p1, zoan_GGTW01011949.1.p1, zoan_GGTW01011950.1.p1, zoan_GGTW01012855.1.p1, zoan_GGTW01012856.1.p1, zoan_GGTW01025587.1.p1, zoan_GGTW01025588.1.p1, zoan_GGTW01036821.1.p1, zoan_GGTW01036822.1.p1, zoan_GGTW01039606.1.p1, zoan_GGTW01039607.1.p1, zoan_GGTW01039608.1.p1, zoan_GGTW01039609.1.p1, zoan_GGTW01091696.1.p1, zoan_GGTW010996…
OG0000048	acer_007787_7666.p1, acer_011808_12093.p1, acer_011816_11907.p1, acer_012289_12447.p1, acer_012291_12448.p1, acer_012546_12511.p1, acer_014130_14315.p1, acer_014131_14316.p1, acer_014329_14273.p1, acer_015231_15187.p1, acer_018462_18515.p1, acer_021831_21729.p1, acer_021855_21780.p1, acer_021963_21769.p1, acer_022870_22836.p1, acer_022875_22835.p1, acer_024431_24469.p1, acer_025087_25134.p1, acer…	adig_XM_015892528.1, adig_XM_015892913.1, adig_XM_015901249.1, adig_XM_015901627.1, adig_XM_015910254.1, adig_XM_015914349.1, adig_XM_015915782.1, adig_XM_015917966.1, adig_XM_015918833.1	amil_XM_029325800.2, amil_XM_029327506.2, amil_XM_029333209.2, amil_XM_029350667.2, amil_XM_029354285.2, amil_XM_044307996.1, amil_XM_044309381.1, amil_XM_044309387.1, amil_XM_044310031.1, amil_XM_044310269.1, amil_XM_044310424.1, amil_XM_044310648.1, amil_XM_044310914.1, amil_XM_044313464.1, amil_XM_044314617.1, amil_XM_044315188.1, amil_XM_044315626.1, amil_XM_044315870.1, amil_XM_044316253.1, …	aten_XM_031693188.1, aten_XM_031694630.1, aten_XM_031701237.1, aten_XM_031708780.1, aten_XM_031709709.1, aten_XM_031711273.1, aten_XM_031713733.1, aten_XM_031713969.1	dgig_XM_028538667.1, dgig_XM_028548160.1, dgig_XM_028549031.1, dgig_XM_028552780.1, dgig_XM_028553026.1, dgig_XM_028554508.1, dgig_XM_028554971.1, dgig_XM_028556242.1, dgig_XM_028556738.1, dgig_XM_028558285.1, dgig_XM_028558286.1, dgig_XM_028560885.1, dgig_XM_028561689.1, dgig_XM_028562024.1, dgig_XM_028562766.1, dgig_XM_028563239.1, dgig_XM_028563240.1, dgig_XM_028563289.1	edia_XM_021040764.2, edia_XM_021055167.2, edia_XM_021056348.1, edia_XM_021056821.2, edia_XM_021057781.2, edia_XM_021057782.2, edia_XM_021058272.2, edia_XM_021059328.2, edia_XM_028661375.1, edia_XM_028661897.1, edia_XM_028662116.1	nvec_XM_032369782.2, nvec_XM_032372398.2, nvec_XM_032382676.2, nvec_XM_048719803.1, nvec_XM_048719804.1, nvec_XM_048720212.1, nvec_XM_048721654.1, nvec_XM_048724137.1, nvec_XM_048728816.1, nvec_XM_048729354.1, nvec_XM_048729498.1, nvec_XM_048733571.1, nvec_XM_048733873.1, nvec_XM_048734314.1, nvec_XM_048734637.1	ofav_XM_020749335.1, ofav_XM_020754980.1, ofav_XM_020757633.1, ofav_XM_020768314.1, ofav_XM_020771495.1, ofav_XM_020774583.1	pcar_GESO01013944.1.p1, pcar_GESO01033452.1.p1, pcar_GESO01043209.1.p1, pcar_GESO01045927.1.p1, pcar_GESO01056955.1.p1, pcar_GESO01057220.1.p1, pcar_GESO01062411.1.p1, pcar_GESO01064880.1.p1, pcar_GESO01065913.1.p1, pcar_GESO01076727.1.p1, pcar_GESO01086408.1.p1, pcar_GESO01090949.1.p1, pcar_GESO01121512.1.p1, pcar_GESO01131454.1.p1	pdam_XM_027183420.1, pdam_XM_027185220.1, pdam_XM_027188561.1, pdam_XM_027188562.1, pdam_XM_027197986.1	plob_1_mrna_PLOB_00000136_353, plob_1_mrna_PLOB_00000137_354, plob_1_mrna_PLOB_00000985_4760, plob_1_mrna_PLOB_00001945_24583, plob_1_mrna_PLOB_00002306_24981, plob_1_mrna_PLOB_00002725_5435, plob_1_mrna_PLOB_00003445_25510, plob_1_mrna_PLOB_00003446_25543, plob_1_mrna_PLOB_00005253_26770, plob_1_mrna_PLOB_00005286_26818, plob_1_mrna_PLOB_00005376_26883, plob_1_mrna_PLOB_00005395_26771, plob_1_mr…	pmea_1_mrna_PMEA_00000326_569, pmea_1_mrna_PMEA_00000327_570, pmea_1_mrna_PMEA_00003077_9297, pmea_1_mrna_PMEA_00004986_10685, pmea_1_mrna_PMEA_00005524_11561, pmea_1_mrna_PMEA_00011722_14805, pmea_1_mrna_PMEA_00012353_15471, pmea_1_mrna_PMEA_00013730_16868, pmea_1_mrna_PMEA_00014713_17417, pmea_1_mrna_PMEA_00016820_2854, pmea_1_mrna_PMEA_00017086_3036, pmea_1_mrna_PMEA_00019983_21333, pmea_1_mrn…	pmiz_c0009.g040.t1.p1, pmiz_c0025.g115.t1.p1, pmiz_c0032.g099.t1.p1, pmiz_c0052.g069.t1.p1, pmiz_c0057.g009.t1.p1, pmiz_c0057.g010.t1.p1, pmiz_c0057.g012.t1.p1, pmiz_c0057.g013.t1.p1, pmiz_c0083.g019.t1.p1, pmiz_c0083.g043.t1.p1, pmiz_c0088.g022.t1.p1, pmiz_c0091.g012.t1.p1, pmiz_c0091.g013.t1.p1, pmiz_c0097.g075.t1.p1, pmiz_c0132.g035.t1.p1, pmiz_c0135.g071.t3.p1, pmiz_c0141.g026.t1.p1, pmiz_c01…	pumb_c0019.g028.t1.p1, pumb_c0044.g026.t1.p1, pumb_c0048.g071.t1.p1, pumb_c0048.g085.t1.p1, pumb_c0063.g043.t1.p1, pumb_c0067.g037.t2.p1, pumb_c0121.g037.t1.p1, pumb_c0133.g019.t1.p1, pumb_c0136.g043.t1.p1, pumb_c0136.g047.t1.p1, pumb_c0371.g003.t1.p1, pumb_c0459.g017.t1.p1, pumb_c0461.g030.t1.p1, pumb_c0499.g008.t1.p1, pumb_c0499.g009.t1.p1, pumb_c0504.g016.t1.p1, pumb_c0576.g022.t1.p1, pumb_c06…	pvar_GCVI01001757.1.p1, pvar_GCVI01001758.1.p1, pvar_GCVI01026559.1.p1, pvar_GCVI01077946.1.p1, pvar_GCVI01081900.1.p1, pvar_GCVI01088412.1.p1, pvar_GCVI01095393.1.p1, pvar_GCVI01102415.1.p1, pvar_GCVI01103851.1.p1, pvar_GCVI01116848.1.p1, pvar_GCVI01118531.1.p1	xeni_XM_046985779.1, xeni_XM_046985885.1, xeni_XM_046987388.1, xeni_XM_047001397.1, xeni_XM_047001611.1, xeni_XM_047005294.1, xeni_XM_047007610.1, xeni_XM_047007862.1	zoan_GGTW01081194.1.p1, zoan_GGTW01085404.1.p1, zoan_GGTW01089486.1.p1, zoan_GGTW01097050.1.p1, zoan_GGTW01132790.1.p1, zoan_GGTW01132791.1.p1, zoan_GGTW01151666.1.p1, zoan_GGTW01156947.1.p1, zoan_GGTW01202301.1.p1
OG0000049	acer_001796_2203.p1, acer_001971_2201.p1, acer_001972_2202.p1, acer_004623_4393.p1, acer_004625_4399.p1, acer_004627_4396.p1, acer_004738_4398.p1, acer_006299_6055.p1, acer_010977_11253.p1, acer_013276_13333.p1, acer_013362_13332.p1, acer_025814_25894.p1, acer_025817_25895.p1, acer_025879_25890.p1, acer_032065_32076.p1, acer_032962_32969.p1, acer_032974_32970.p1	adig_XM_015897617.1, adig_XM_015907835.1, adig_XM_015907843.1, adig_XM_015907871.1, adig_XM_015907872.1, adig_XM_015909405.1, adig_XM_015910276.1, adig_XM_015910298.1, adig_XM_015913064.1, adig_XM_015916426.1, adig_XM_015916482.1, adig_XM_015918485.1, adig_XM_015918488.1, adig_XM_015918517.1, adig_XM_015918843.1, adig_XM_015922065.1, adig_XM_015922936.1	amil_XM_029331300.2, amil_XM_029331313.2, amil_XM_029331318.2, amil_XM_029331319.2, amil_XM_029332801.2, amil_XM_029346186.2, amil_XM_029346195.2, amil_XM_029346341.2, amil_XM_029346517.2, amil_XM_029346520.2, amil_XM_029346524.2, amil_XM_029346537.2, amil_XM_029346540.2, amil_XM_029353112.2, amil_XM_029358461.2, amil_XM_044316741.1, amil_XM_044317022.1, amil_XM_044317024.1, amil_XM_044317025.1, …	aten_XM_031695960.1, aten_XM_031697769.1, aten_XM_031697933.1, aten_XM_031705745.1, aten_XM_031705757.1, aten_XM_031707910.1, aten_XM_031708495.1, aten_XM_031710038.1, aten_XM_031710082.1, aten_XM_031710441.1, aten_XM_031710470.1, aten_XM_031710481.1, aten_XM_031711192.1, aten_XM_031711196.1, aten_XM_031711604.1, aten_XM_031711636.1, aten_XM_031711729.1, aten_XM_031714081.1, aten_XM_031714082.1, …	dgig_XM_028536299.1, dgig_XM_028542105.1, dgig_XM_028543113.1, dgig_XM_028543116.1, dgig_XM_028543264.1, dgig_XM_028543265.1, dgig_XM_028543409.1, dgig_XM_028552449.1, dgig_XM_028552738.1, dgig_XM_028554133.1, dgig_XM_028554349.1, dgig_XM_028554353.1, dgig_XM_028554825.1, dgig_XM_028555429.1, dgig_XM_028555587.1, dgig_XM_028555588.1, dgig_XM_028555775.1, dgig_XM_028555824.1, dgig_XM_028555834.1	edia_XM_021041797.2, edia_XM_021041799.2, edia_XM_021043591.2, edia_XM_021044746.2, edia_XM_021046085.2, edia_XM_021046087.2, edia_XM_021048169.2, edia_XM_021051333.2, edia_XM_021053413.2, edia_XM_021054409.2, edia_XM_021054410.2, edia_XM_021054860.2, edia_XM_021054866.2, edia_XM_021058516.2, edia_XM_021060423.2, edia_XM_021060452.2, edia_XM_021060483.2, edia_XM_021060494.2, edia_XM_021062060.2, …	nvec_XM_001634085.3, nvec_XM_001637577.3, nvec_XM_032362801.2, nvec_XM_032364824.2, nvec_XM_032367323.2, nvec_XM_032371328.2, nvec_XM_032371334.2, nvec_XM_032379791.2, nvec_XM_032383470.2, nvec_XM_032383485.2, nvec_XM_048721639.1, nvec_XM_048721645.1, nvec_XM_048721841.1, nvec_XM_048722482.1, nvec_XM_048722484.1, nvec_XM_048723821.1, nvec_XM_048724396.1, nvec_XM_048725303.1, nvec_XM_048727813.1, …	ofav_XM_020746111.1, ofav_XM_020748182.1, ofav_XM_020748183.1, ofav_XM_020755155.1, ofav_XM_020755209.1, ofav_XM_020755217.1, ofav_XM_020755224.1, ofav_XM_020759497.1, ofav_XM_020759508.1, ofav_XM_020759667.1, ofav_XM_020759862.1, ofav_XM_020763301.1, ofav_XM_020763410.1, ofav_XM_020772540.1, ofav_XM_020773874.1, ofav_XM_020773890.1, ofav_XM_020773916.1, ofav_XM_020773964.1, ofav_XM_020773986.1, …	pcar_GESO01039473.1.p1, pcar_GESO01051574.1.p1, pcar_GESO01064460.1.p1, pcar_GESO01070390.1.p1, pcar_GESO01070441.1.p1, pcar_GESO01084500.1.p1, pcar_GESO01107541.1.p1, pcar_GESO01108152.1.p1	pdam_XM_027180163.1, pdam_XM_027187064.1, pdam_XM_027187073.1, pdam_XM_027187854.1, pdam_XM_027187865.1, pdam_XM_027187874.1, pdam_XM_027187891.1, pdam_XM_027187900.1, pdam_XM_027187912.1, pdam_XM_027194587.1, pdam_XM_027194589.1, pdam_XM_027194605.1, pdam_XM_027194615.1, pdam_XM_027194628.1, pdam_XM_027194636.1, pdam_XM_027198380.1, pdam_XM_027198405.1, pdam_XM_027202098.1, pdam_XM_027203016.1	plob_1_mrna_PLOB_00002211_24905, plob_1_mrna_PLOB_00032254_13965, plob_1_mrna_PLOB_00042162_19255, plob_1_mrna_PLOB_00044359_20354, plob_1_mrna_PLOB_00044361_20355, plob_1_mrna_PLOB_00044363_20357, plob_1_mrna_PLOB_00044364_20358, plob_1_mrna_PLOB_00044368_20361, plob_1_mrna_PLOB_00050084_23845, plob_1_mrna_PLOB_00050086_23847	pmea_1_mrna_PMEA_00008803_14067, pmea_1_mrna_PMEA_00008804_14068, pmea_1_mrna_PMEA_00010741_2029, pmea_1_mrna_PMEA_00010744_2032, pmea_1_mrna_PMEA_00010746_2033, pmea_1_mrna_PMEA_00012033_15205, pmea_1_mrna_PMEA_00012036_15206, pmea_1_mrna_PMEA_00021275_22173, pmea_1_mrna_PMEA_00021276_22174, pmea_1_mrna_PMEA_00035214_7873	pmiz_c0016.g034.t1.p1, pmiz_c0029.g024.t1.p1, pmiz_c0091.g039.t1.p1, pmiz_c0123.g026.t1.p1, pmiz_c0123.g027.t1.p1, pmiz_c0123.g035.t1.p1, pmiz_c0123.g038.t1.p1, pmiz_c0125.g007.t1.p1, pmiz_c0165.g003.t1.p1, pmiz_c0225.g002.t1.p1, pmiz_c0225.g003.t1.p1, pmiz_c0225.g004.t1.p1, pmiz_c0528.g005.t1.p1, pmiz_c0636.g003.t1.p1, pmiz_c0636.g004.t1.p1, pmiz_c0636.g005.t1.p1, pmiz_c0636.g006.t1.p1, pmiz_c06…	pumb_c0055.g039.t1.p1, pumb_c0082.g004.t1.p1, pumb_c0082.g005.t1.p1, pumb_c0082.g006.t1.p1, pumb_c0082.g007.t1.p1, pumb_c0082.g008.t1.p1, pumb_c0082.g009.t1.p1, pumb_c0082.g010.t1.p1, pumb_c0387.g010.t1.p1, pumb_c0387.g011.t1.p1, pumb_c0526.g006.t1.p1, pumb_c0590.g006.t1.p1, pumb_c0590.g007.t1.p1, pumb_c0590.g008.t1.p1, pumb_c0748.g006.t1.p1, pumb_c0843.g009.t1.p1, pumb_c0843.g010.t1.p1, pumb_c09…	pvar_GCVI01029769.1.p1, pvar_GCVI01030771.1.p1, pvar_GCVI01041877.1.p1, pvar_GCVI01054104.1.p1, pvar_GCVI01054494.1.p1, pvar_GCVI01055005.1.p1, pvar_GCVI01059529.1.p1, pvar_GCVI01062020.1.p1, pvar_GCVI01067824.1.p1, pvar_GCVI01079817.1.p1, pvar_GCVI01087281.1.p1, pvar_GCVI01089116.1.p1, pvar_GCVI01092158.1.p1, pvar_GCVI01093772.1.p1, pvar_GCVI01095982.1.p1, pvar_GCVI01104632.1.p1, pvar_GCVI011292…	xeni_XM_046983188.1, xeni_XM_046983373.1, xeni_XM_046983375.1, xeni_XM_046986986.1, xeni_XM_046986988.1, xeni_XM_046988793.1, xeni_XM_046991565.1, xeni_XM_046992731.1, xeni_XM_046992737.1, xeni_XM_047008985.1	zoan_GGTW01012927.1.p1, zoan_GGTW01012928.1.p1, zoan_GGTW01012929.1.p1, zoan_GGTW01012930.1.p1, zoan_GGTW01012931.1.p1, zoan_GGTW01012932.1.p1, zoan_GGTW01012933.1.p1, zoan_GGTW01015748.1.p1, zoan_GGTW01015749.1.p1, zoan_GGTW01020929.1.p1, zoan_GGTW01020930.1.p1, zoan_GGTW01021335.1.p1, zoan_GGTW01032766.1.p1, zoan_GGTW01032767.1.p1, zoan_GGTW01032768.1.p1, zoan_GGTW01033071.1.p1, zoan_GGTW010330…
OG0000050	acer_003208_3332.p1, acer_003212_3328.p1, acer_003215_3331.p1, acer_003425_3327.p1, acer_004594_4526.p1, acer_019306_19424.p1, acer_019422_19459.p1, acer_021580_21670.p1, acer_021634_21655.p1, acer_021996_22067.p1, acer_031344_31329.p1, acer_033544_33546.p1, acer_033547_33549.p1	adig_XM_015892545.1, adig_XM_015892622.1, adig_XM_015892623.1, adig_XM_015892627.1, adig_XM_015892629.1, adig_XM_015893218.1, adig_XM_015894995.1, adig_XM_015897490.1, adig_XM_015897494.1, adig_XM_015902862.1, adig_XM_015903708.1, adig_XM_015904870.1, adig_XM_015910876.1, adig_XM_015912518.1, adig_XM_015912530.1, adig_XM_015913124.1, adig_XM_015913136.1, adig_XM_015913147.1, adig_XM_015913157.1, …	amil_XM_029332251.2, amil_XM_029332868.2, amil_XM_029332890.2, amil_XM_029335844.2, amil_XM_029340789.2, amil_XM_029343164.2, amil_XM_044324029.1, amil_XM_044324031.1, amil_XM_044324032.1, amil_XM_044324217.1, amil_XM_044324218.1, amil_XM_044328025.1, amil_XM_044328026.1, amil_XM_044328226.1, amil_XM_044328227.1, amil_XM_044328228.1, amil_XM_044328229.1, amil_XM_044328386.1, amil_XM_044328387.1, …	aten_XM_031695952.1, aten_XM_031703844.1, aten_XM_031706181.1, aten_XM_031710398.1, aten_XM_031710691.1, aten_XM_031710699.1, aten_XM_031710716.1, aten_XM_031710717.1, aten_XM_031711186.1, aten_XM_031716346.1, aten_XM_031719285.1, aten_XM_031719381.1	dgig_XM_028536119.1, dgig_XM_028540259.1, dgig_XM_028540488.1, dgig_XM_028542181.1, dgig_XM_028552450.1, dgig_XM_028552451.1, dgig_XM_028553330.1, dgig_XM_028554445.1	edia_XM_021037933.2, edia_XM_021039079.2, edia_XM_021041114.2, edia_XM_021043558.2, edia_XM_021046607.2, edia_XM_021046623.2, edia_XM_021048880.1, edia_XM_021048888.2, edia_XM_021052269.1, edia_XM_021052728.2, edia_XM_021052732.2, edia_XM_021052733.2, edia_XM_021052965.2, edia_XM_021053947.2, edia_XM_021054038.1, edia_XM_021059245.2, edia_XM_021061419.2, edia_XM_028660201.1, edia_XM_028663504.1	nvec_XM_001636101.3, nvec_XM_032362616.2, nvec_XM_032379220.2, nvec_XM_048723185.1, nvec_XM_048732204.1	ofav_XM_020749383.1, ofav_XM_020749606.1, ofav_XM_020750432.1, ofav_XM_020750487.1, ofav_XM_020752017.1, ofav_XM_020753333.1, ofav_XM_020756299.1, ofav_XM_020758740.1, ofav_XM_020759912.1, ofav_XM_020763925.1, ofav_XM_020764772.1, ofav_XM_020766139.1, ofav_XM_020766259.1, ofav_XM_020766260.1, ofav_XM_020766723.1, ofav_XM_020766724.1, ofav_XM_020766993.1, ofav_XM_020767019.1, ofav_XM_020767037.1, …	pcar_GESO01014101.1.p1, pcar_GESO01014103.1.p1, pcar_GESO01028971.1.p1, pcar_GESO01028972.1.p1, pcar_GESO01028973.1.p1, pcar_GESO01028974.1.p1, pcar_GESO01028975.1.p1, pcar_GESO01040226.1.p1, pcar_GESO01042767.1.p1, pcar_GESO01042912.1.p1, pcar_GESO01045129.1.p1, pcar_GESO01051807.1.p1, pcar_GESO01063649.1.p1, pcar_GESO01064044.1.p1, pcar_GESO01070523.1.p1, pcar_GESO01097448.1.p1, pcar_GESO010983…	pdam_XM_027184167.1, pdam_XM_027185876.1, pdam_XM_027186771.1, pdam_XM_027186782.1, pdam_XM_027188009.1, pdam_XM_027188501.1, pdam_XM_027192033.1, pdam_XM_027192035.1, pdam_XM_027195089.1, pdam_XM_027195469.1, pdam_XM_027195470.1, pdam_XM_027195478.1, pdam_XM_027195488.1, pdam_XM_027196290.1, pdam_XM_027197715.1, pdam_XM_027200566.1, pdam_XM_027202705.1, pdam_XM_027204012.1, pdam_XM_027204223.1, …	plob_1_mrna_PLOB_00001174_24035, plob_1_mrna_PLOB_00002126_24698, plob_1_mrna_PLOB_00004791_5674, plob_1_mrna_PLOB_00004794_5676, plob_1_mrna_PLOB_00008480_6321, plob_1_mrna_PLOB_00010197_29948, plob_1_mrna_PLOB_00010408_30144, plob_1_mrna_PLOB_00015567_33391, plob_1_mrna_PLOB_00016298_1001, plob_1_mrna_PLOB_00017517_34186, plob_1_mrna_PLOB_00017518_34185, plob_1_mrna_PLOB_00017521_34188, plob_1_…	pmea_1_mrna_PMEA_00002922_9809, pmea_1_mrna_PMEA_00002923_9810, pmea_1_mrna_PMEA_00002925_9812, pmea_1_mrna_PMEA_00004160_9945, pmea_1_mrna_PMEA_00004214_9986, pmea_1_mrna_PMEA_00004215_9987, pmea_1_mrna_PMEA_00004230_10002, pmea_1_mrna_PMEA_00004605_10922, pmea_1_mrna_PMEA_00014069_32095, pmea_1_mrna_PMEA_00015961_18610, pmea_1_mrna_PMEA_00016661_2736, pmea_1_mrna_PMEA_00017731_19160, pmea_1_mrn…	pmiz_c0029.g007.t1.p1, pmiz_c0044.g019.t1.p1, pmiz_c0054.g038.t1.p1, pmiz_c0073.g004.t1.p1, pmiz_c0300.g016.t1.p1, pmiz_c0300.g017.t1.p1, pmiz_c0300.g018.t1.p1, pmiz_c0300.g019.t1.p1, pmiz_c0300.g030.t1.p1, pmiz_c0383.g011.t1.p1, pmiz_c0427.g010.t1.p1, pmiz_c0500.g012.t1.p1, pmiz_c0667.g013.t1.p1, pmiz_c0735.g004.t1.p1, pmiz_c0740.g001.t1.p1, pmiz_c3409.g001.t1.p1, pmiz_c3409.g002.t1.p1	pumb_c0189.g021.t1.p1, pumb_c0289.g032.t1.p1, pumb_c0445.g011.t1.p1, pumb_c0616.g004.t1.p1, pumb_c0746.g011.t1.p1, pumb_c0928.g006.t1.p1, pumb_c0928.g007.t1.p1	pvar_GCVI01002922.1.p1, pvar_GCVI01002923.1.p1, pvar_GCVI01002924.1.p1, pvar_GCVI01002925.1.p1, pvar_GCVI01002926.1.p1, pvar_GCVI01015323.1.p1, pvar_GCVI01019332.1.p1, pvar_GCVI01019940.1.p1, pvar_GCVI01024090.1.p1, pvar_GCVI01050288.1.p1, pvar_GCVI01054738.1.p1, pvar_GCVI01067434.1.p1, pvar_GCVI01093920.1.p1, pvar_GCVI01100841.1.p1, pvar_GCVI01105421.1.p1, pvar_GCVI01110735.1.p1, pvar_GCVI011122…	xeni_XM_046983677.1, xeni_XM_046986287.1, xeni_XM_046987483.1, xeni_XM_046987999.1, xeni_XM_046988394.1, xeni_XM_046989342.1	zoan_GGTW01028139.1.p1, zoan_GGTW01028140.1.p1, zoan_GGTW01034065.1.p1, zoan_GGTW01034066.1.p1, zoan_GGTW01034067.1.p1, zoan_GGTW01034828.1.p1, zoan_GGTW01034829.1.p1, zoan_GGTW01034830.1.p1, zoan_GGTW01055197.1.p1, zoan_GGTW01068494.1.p1, zoan_GGTW01088535.1.p1, zoan_GGTW01100725.1.p1, zoan_GGTW01108907.1.p1, zoan_GGTW01116266.1.p1, zoan_GGTW01127937.1.p1, zoan_GGTW01136425.1.p1, zoan_GGTW011751…
OG0000051	acer_011496_11422.p1, acer_011498_11424.p1, acer_015854_15686.p1, acer_015964_15685.p1, acer_017618_17616.p1, acer_019958_20149.p1	adig_XM_015902380.1, adig_XM_015904816.1, adig_XM_015904880.1, adig_XM_015922210.1, adig_XM_015925119.1	amil_XM_029326796.2, amil_XM_029332038.2, amil_XM_029345489.2, amil_XM_029345524.2, amil_XM_029345923.2, amil_XM_029351475.2, amil_XM_044322935.1, amil_XM_044322936.1	aten_XM_031693273.1, aten_XM_031694015.1, aten_XM_031694025.1, aten_XM_031694217.1, aten_XM_031694274.1, aten_XM_031695514.1, aten_XM_031699062.1, aten_XM_031699144.1, aten_XM_031701003.1, aten_XM_031704663.1, aten_XM_031704679.1, aten_XM_031704707.1, aten_XM_031704717.1, aten_XM_031704728.1, aten_XM_031704740.1, aten_XM_031704889.1, aten_XM_031704959.1, aten_XM_031705141.1, aten_XM_031705273.1, …	dgig_XM_028539624.1, dgig_XM_028542161.1, dgig_XM_028542187.1, dgig_XM_028542199.1, dgig_XM_028550216.1, dgig_XM_028552921.1, dgig_XM_028552923.1, dgig_XM_028552971.1	edia_XM_021039745.2, edia_XM_021039782.2, edia_XM_021039783.2, edia_XM_021041884.2, edia_XM_021044170.2, edia_XM_021044171.2, edia_XM_021045437.2, edia_XM_021045980.2, edia_XM_021046952.2, edia_XM_021048907.1, edia_XM_021048935.2, edia_XM_021048937.2, edia_XM_021049376.2, edia_XM_021049491.2, edia_XM_021051042.2, edia_XM_021051044.2, edia_XM_021051096.2, edia_XM_021051097.2, edia_XM_021051099.1, …	nvec_XM_001624283.3, nvec_XM_001627422.3, nvec_XM_001627440.3, nvec_XM_001629561.3, nvec_XM_001631000.3, nvec_XM_001638251.3, nvec_XM_001639254.3, nvec_XM_032363891.2, nvec_XM_032364102.2, nvec_XM_032364145.2, nvec_XM_032370987.2, nvec_XM_032371581.2, nvec_XM_032376522.2, nvec_XM_032379762.2, nvec_XM_048720731.1, nvec_XM_048722808.1	ofav_XM_020753542.1, ofav_XM_020753557.1, ofav_XM_020756015.1, ofav_XM_020760221.1, ofav_XM_020765590.1, ofav_XM_020765593.1, ofav_XM_020765628.1, ofav_XM_020765629.1, ofav_XM_020766962.1, ofav_XM_020766963.1, ofav_XM_020766964.1, ofav_XM_020766965.1, ofav_XM_020766966.1, ofav_XM_020768381.1, ofav_XM_020768392.1, ofav_XM_020768414.1, ofav_XM_020769277.1, ofav_XM_020769286.1, ofav_XM_020769368.1, …	pcar_GESO01005073.1.p1, pcar_GESO01005074.1.p1, pcar_GESO01016541.1.p1, pcar_GESO01016542.1.p1, pcar_GESO01023542.1.p1, pcar_GESO01023568.1.p1, pcar_GESO01029863.1.p1, pcar_GESO01031764.1.p1, pcar_GESO01040154.1.p1, pcar_GESO01040348.1.p1, pcar_GESO01044074.1.p1, pcar_GESO01063206.1.p1, pcar_GESO01063532.1.p1, pcar_GESO01070651.1.p1, pcar_GESO01076824.1.p1, pcar_GESO01078442.1.p1, pcar_GESO010884…	pdam_XM_027180354.1, pdam_XM_027180355.1, pdam_XM_027180373.1, pdam_XM_027180375.1, pdam_XM_027180381.1, pdam_XM_027182819.1, pdam_XM_027186340.1, pdam_XM_027186341.1, pdam_XM_027187278.1, pdam_XM_027187279.1, pdam_XM_027192050.1, pdam_XM_027196566.1	plob_1_mrna_PLOB_00010150_29908, plob_1_mrna_PLOB_00010151_29909, plob_1_mrna_PLOB_00016701_8131, plob_1_mrna_PLOB_00016702_8132, plob_1_mrna_PLOB_00018980_34808, plob_1_mrna_PLOB_00018981_34809, plob_1_mrna_PLOB_00018983_34810, plob_1_mrna_PLOB_00018984_34811, plob_1_mrna_PLOB_00021345_9907, plob_1_mrna_PLOB_00033104_40226, plob_1_mrna_PLOB_00034070_15034, plob_1_mrna_PLOB_00034071_15035, plob_1…	pmea_1_mrna_PMEA_00014169_17327, pmea_1_mrna_PMEA_00014170_17328, pmea_1_mrna_PMEA_00014194_17033, pmea_1_mrna_PMEA_00014203_17034, pmea_1_mrna_PMEA_00014204_17035, pmea_1_mrna_PMEA_00014205_17036, pmea_1_mrna_PMEA_00014206_17037, pmea_1_mrna_PMEA_00014207_17038, pmea_1_mrna_PMEA_00017143_3077, pmea_1_mrna_PMEA_00017144_3078, pmea_1_mrna_PMEA_00017145_3079, pmea_1_mrna_PMEA_00019678_21013, pmea_1…	pmiz_c0002.g058.t1.p1, pmiz_c0002.g059.t1.p1, pmiz_c0061.g032.t1.p1, pmiz_c0089.g027.t1.p1, pmiz_c0089.g028.t1.p1, pmiz_c0137.g035.t1.p1, pmiz_c0137.g036.t1.p1, pmiz_c0137.g037.t1.p1, pmiz_c0137.g038.t1.p1, pmiz_c0137.g039.t1.p1, pmiz_c0137.g040.t1.p1, pmiz_c0137.g041.t1.p1, pmiz_c0144.g012.t1.p1, pmiz_c0144.g014.t1.p1, pmiz_c0229.g015.t1.p1, pmiz_c0229.g018.t1.p1, pmiz_c0294.g018.t1.p1, pmiz_c03…	pumb_c0004.g041.t1.p1, pumb_c0017.g045.t1.p1, pumb_c0017.g046.t1.p1, pumb_c0127.g003.t1.p1, pumb_c0127.g004.t1.p1, pumb_c0191.g030.t1.p1, pumb_c0191.g032.t1.p1, pumb_c0213.g004.t1.p1, pumb_c0336.g003.t1.p1, pumb_c0336.g006.t1.p1, pumb_c0358.g002.t1.p1, pumb_c0374.g006.t1.p1, pumb_c0391.g012.t2.p1, pumb_c0391.g013.t1.p1, pumb_c0553.g014.t1.p1, pumb_c0553.g015.t1.p1, pumb_c0553.g016.t1.p1, pumb_c05…	pvar_GCVI01006048.1.p1, pvar_GCVI01007669.1.p1, pvar_GCVI01007696.1.p1, pvar_GCVI01007697.1.p1, pvar_GCVI01011749.1.p1, pvar_GCVI01014983.1.p1, pvar_GCVI01016325.1.p1, pvar_GCVI01016326.1.p1, pvar_GCVI01017516.1.p1, pvar_GCVI01017745.1.p1, pvar_GCVI01017746.1.p1, pvar_GCVI01017747.1.p1, pvar_GCVI01024312.1.p1, pvar_GCVI01031561.1.p1, pvar_GCVI01038279.1.p1, pvar_GCVI01038280.1.p1, pvar_GCVI010536…	xeni_XM_046983103.1, xeni_XM_046983213.1, xeni_XM_046983215.1, xeni_XM_046985555.1, xeni_XM_046990381.1, xeni_XM_047007133.1, xeni_XM_047007137.1, xeni_XM_047007404.1, xeni_XM_047007405.1, xeni_XM_047007908.1, xeni_XM_047008425.1, xeni_XM_047008426.1	zoan_GGTW01013551.1.p1, zoan_GGTW01013552.1.p1, zoan_GGTW01025053.1.p1, zoan_GGTW01025054.1.p1, zoan_GGTW01025055.1.p1, zoan_GGTW01038889.1.p1, zoan_GGTW01047545.1.p1, zoan_GGTW01047546.1.p1, zoan_GGTW01053740.1.p1, zoan_GGTW01056844.1.p1, zoan_GGTW01070044.1.p1, zoan_GGTW01075626.1.p1, zoan_GGTW01078498.1.p1, zoan_GGTW01081662.1.p1, zoan_GGTW01082791.1.p1, zoan_GGTW01087351.1.p1, zoan_GGTW011075…
OG0000052	acer_027190_27225.p1	adig_XM_015891832.1, adig_XM_015892222.1, adig_XM_015892224.1, adig_XM_015892348.1, adig_XM_015892807.1, adig_XM_015893162.1, adig_XM_015893390.1, adig_XM_015893639.1, adig_XM_015902788.1, adig_XM_015902804.1, adig_XM_015902805.1, adig_XM_015902811.1, adig_XM_015902813.1, adig_XM_015902814.1, adig_XM_015902815.1, adig_XM_015902816.1, adig_XM_015903729.1, adig_XM_015903756.1, adig_XM_015903951.1, …	amil_XM_029324258.2, amil_XM_029325818.2, amil_XM_029327332.2, amil_XM_029327338.2, amil_XM_029327346.2, amil_XM_029327348.2, amil_XM_029338889.2, amil_XM_029348649.2, amil_XM_029349624.2, amil_XM_029349649.2, amil_XM_029349973.2, amil_XM_029349976.2, amil_XM_029349978.2, amil_XM_029349985.2, amil_XM_029349987.2, amil_XM_029349990.2, amil_XM_029349991.2, amil_XM_029349994.2, amil_XM_029349996.2, …	aten_XM_031694197.1, aten_XM_031696750.1, aten_XM_031698868.1, aten_XM_031702387.1, aten_XM_031708136.1, aten_XM_031708432.1, aten_XM_031708596.1, aten_XM_031711319.1, aten_XM_031711320.1, aten_XM_031711321.1, aten_XM_031711325.1, aten_XM_031711350.1, aten_XM_031719173.1		edia_XM_021041929.2, edia_XM_021044506.2, edia_XM_021052003.1, edia_XM_021055404.2, edia_XM_021060586.2, edia_XM_028659427.1, edia_XM_028663539.1	nvec_XM_001625556.3, nvec_XM_001627842.3, nvec_XM_001638868.2, nvec_XM_032367591.2, nvec_XM_032378704.2, nvec_XM_032386272.2, nvec_XM_048723918.1, nvec_XM_048733914.1	ofav_XM_020756900.1, ofav_XM_020756904.1, ofav_XM_020757742.1, ofav_XM_020768410.1, ofav_XM_020768411.1, ofav_XM_020770603.1, ofav_XM_020773117.1, ofav_XM_020773118.1, ofav_XM_020773123.1, ofav_XM_020775356.1		pdam_XM_027181464.1, pdam_XM_027181795.1, pdam_XM_027181809.1, pdam_XM_027181822.1, pdam_XM_027182272.1, pdam_XM_027185958.1, pdam_XM_027185996.1, pdam_XM_027187232.1, pdam_XM_027187233.1, pdam_XM_027187234.1, pdam_XM_027187235.1, pdam_XM_027187238.1, pdam_XM_027189188.1, pdam_XM_027189189.1, pdam_XM_027189190.1, pdam_XM_027190996.1, pdam_XM_027190998.1, pdam_XM_027190999.1, pdam_XM_027191000.1, …	plob_1_mrna_PLOB_00004924_26485, plob_1_mrna_PLOB_00009943_6668, plob_1_mrna_PLOB_00009945_6669, plob_1_mrna_PLOB_00011548_30705, plob_1_mrna_PLOB_00012713_31498, plob_1_mrna_PLOB_00012721_31505, plob_1_mrna_PLOB_00012771_31481, plob_1_mrna_PLOB_00015235_33100, plob_1_mrna_PLOB_00015238_33103, plob_1_mrna_PLOB_00015241_33106, plob_1_mrna_PLOB_00015243_33108, plob_1_mrna_PLOB_00015247_33111, plob_…	pmea_1_mrna_PMEA_00007049_31286, pmea_1_mrna_PMEA_00007144_12779, pmea_1_mrna_PMEA_00007153_12787, pmea_1_mrna_PMEA_00007161_12795, pmea_1_mrna_PMEA_00007163_12796, pmea_1_mrna_PMEA_00007164_12797, pmea_1_mrna_PMEA_00007165_12798, pmea_1_mrna_PMEA_00007166_12799, pmea_1_mrna_PMEA_00007169_12802, pmea_1_mrna_PMEA_00007177_12809, pmea_1_mrna_PMEA_00007178_12810, pmea_1_mrna_PMEA_00007182_12812, pme…
OG0000053	acer_003665_4113.p1, acer_004834_5111.p1, acer_012798_12965.p1, acer_013258_13131.p1, acer_013301_13135.p1, acer_014866_14913.p1, acer_021105_20990.p1, acer_021153_21017.p1, acer_021485_21339.p1, acer_021489_21343.p1, acer_021490_21344.p1, acer_021492_21342.p1, acer_024177_24181.p1, acer_026482_26531.p1, acer_026483_26532.p1, acer_032579_32580.p1, acer_032589_32586.p1, acer_032590_32585.p1, acer_…	adig_XM_015892654.1, adig_XM_015893065.1, adig_XM_015895011.1, adig_XM_015895489.1, adig_XM_015896815.1, adig_XM_015896816.1, adig_XM_015905918.1, adig_XM_015906529.1, adig_XM_015906530.1, adig_XM_015911537.1, adig_XM_015911541.1, adig_XM_015915721.1, adig_XM_015915897.1, adig_XM_015915898.1, adig_XM_015916833.1, adig_XM_015917762.1, adig_XM_015919938.1, adig_XM_015921600.1, adig_XM_015921601.1, …	amil_XM_029327103.2, amil_XM_029341753.2, amil_XM_029344761.2, amil_XM_029344762.2, amil_XM_029346450.2, amil_XM_029351609.2, amil_XM_029351618.2, amil_XM_029351620.2, amil_XM_029351621.2, amil_XM_029352110.2, amil_XM_044309523.1, amil_XM_044309533.1, amil_XM_044309556.1, amil_XM_044309557.1, amil_XM_044313944.1, amil_XM_044316383.1, amil_XM_044320827.1, amil_XM_044321572.1, amil_XM_044321573.1, …	aten_XM_031699471.1, aten_XM_031700523.1, aten_XM_031700531.1, aten_XM_031702807.1, aten_XM_031703276.1, aten_XM_031708930.1, aten_XM_031713493.1, aten_XM_031714220.1, aten_XM_031714429.1, aten_XM_031715777.1	dgig_XM_028556045.1, dgig_XM_028556046.1, dgig_XM_028556047.1, dgig_XM_028556669.1, dgig_XM_028556670.1, dgig_XM_028560176.1, dgig_XM_028560177.1, dgig_XM_028560178.1, dgig_XM_028560180.1	edia_XM_021041618.2, edia_XM_021044755.2, edia_XM_021047198.2, edia_XM_021052225.2, edia_XM_021052231.2, edia_XM_021052232.2, edia_XM_021052238.2, edia_XM_021055444.2, edia_XM_021057202.2, edia_XM_021057209.2, edia_XM_021060994.2, edia_XM_028656805.1, edia_XM_028658427.1, edia_XM_028659799.1, edia_XM_028659891.1, edia_XM_028659897.1, edia_XM_028660208.1, edia_XM_028660209.1, edia_XM_028662011.1, …	nvec_XM_001623828.3, nvec_XM_001625522.3, nvec_XM_001628791.3, nvec_XM_032376464.2, nvec_XM_032376490.2, nvec_XM_032376492.2, nvec_XM_048721272.1, nvec_XM_048721278.1, nvec_XM_048721288.1, nvec_XM_048723831.1, nvec_XM_048724771.1, nvec_XM_048729790.1, nvec_XM_048729791.1, nvec_XM_048734535.1	ofav_XM_020745294.1, ofav_XM_020746228.1, ofav_XM_020746266.1, ofav_XM_020748687.1, ofav_XM_020750732.1, ofav_XM_020751505.1, ofav_XM_020751510.1, ofav_XM_020751893.1, ofav_XM_020753907.1, ofav_XM_020753912.1, ofav_XM_020753914.1, ofav_XM_020753915.1, ofav_XM_020753933.1, ofav_XM_020754055.1, ofav_XM_020754056.1, ofav_XM_020760274.1, ofav_XM_020761805.1, ofav_XM_020761806.1, ofav_XM_020761826.1, …	pcar_GESO01001095.1.p1, pcar_GESO01001096.1.p1, pcar_GESO01001098.1.p1, pcar_GESO01001099.1.p1, pcar_GESO01001100.1.p1, pcar_GESO01001101.1.p1, pcar_GESO01001102.1.p1, pcar_GESO01001103.1.p1, pcar_GESO01001105.1.p1, pcar_GESO01001106.1.p1, pcar_GESO01001107.1.p1, pcar_GESO01001108.1.p1, pcar_GESO01001109.1.p1, pcar_GESO01001110.1.p1, pcar_GESO01001111.1.p1, pcar_GESO01001114.1.p1, pcar_GESO010011…	pdam_XM_027179775.1, pdam_XM_027179905.1, pdam_XM_027182708.1, pdam_XM_027182709.1, pdam_XM_027182713.1, pdam_XM_027182725.1, pdam_XM_027183172.1, pdam_XM_027187327.1, pdam_XM_027189142.1, pdam_XM_027189886.1, pdam_XM_027189923.1	plob_1_mrna_PLOB_00002854_5176, plob_1_mrna_PLOB_00007647_28366, plob_1_mrna_PLOB_00009297_29476, plob_1_mrna_PLOB_00014411_32620, plob_1_mrna_PLOB_00014418_32621, plob_1_mrna_PLOB_00014463_32629, plob_1_mrna_PLOB_00014466_32633, plob_1_mrna_PLOB_00017418_34071, plob_1_mrna_PLOB_00020218_35556, plob_1_mrna_PLOB_00020225_35563, plob_1_mrna_PLOB_00022448_36584, plob_1_mrna_PLOB_00022452_36587, plob…	pmea_1_mrna_PMEA_00019640_20985, pmea_1_mrna_PMEA_00020630_21826, pmea_1_mrna_PMEA_00029834_27423, pmea_1_mrna_PMEA_00029836_27424, pmea_1_mrna_PMEA_00033285_7532, pmea_1_mrna_PMEA_00034148_29435, pmea_1_mrna_PMEA_00034577_8070, pmea_1_mrna_PMEA_00034584_8076, pmea_1_mrna_PMEA_00034630_8118, pmea_1_mrna_PMEA_00034640_8123, pmea_1_mrna_PMEA_00034641_8122, pmea_1_mrna_PMEA_00034729_8199	pmiz_c0132.g008.t1.p1, pmiz_c0132.g018.t1.p1, pmiz_c0194.g010.t1.p1, pmiz_c0241.g024.t1.p1, pmiz_c0241.g025.t1.p1, pmiz_c0338.g025.t1.p1, pmiz_c0383.g020.t1.p1, pmiz_c0383.g021.t1.p1, pmiz_c0388.g018.t1.p1, pmiz_c0500.g016.t1.p1, pmiz_c0547.g015.t1.p1, pmiz_c0547.g016.t1.p1, pmiz_c0549.g001.t1.p1, pmiz_c0593.g016.t1.p1, pmiz_c0593.g017.t1.p1, pmiz_c0663.g011.t1.p1, pmiz_c0682.g004.t1.p1, pmiz_c13…	pumb_c0006.g071.t1.p1, pumb_c0006.g072.t2.p1, pumb_c0114.g017.t1.p1, pumb_c0114.g018.t1.p1, pumb_c0122.g033.t1.p1, pumb_c0142.g011.t2.p1, pumb_c0289.g018.t1.p1, pumb_c0289.g019.t1.p1, pumb_c0291.g008.t2.p1, pumb_c0340.g009.t1.p1, pumb_c0340.g010.t1.p1, pumb_c0396.g006.t2.p1, pumb_c0396.g007.t1.p1, pumb_c0456.g013.t1.p1, pumb_c0517.g011.t1.p1, pumb_c0517.g012.t1.p1, pumb_c0803.g007.t1.p1, pumb_c10…	pvar_GCVI01005446.1.p1, pvar_GCVI01014161.1.p1, pvar_GCVI01014162.1.p1, pvar_GCVI01019186.1.p1, pvar_GCVI01022011.1.p1, pvar_GCVI01026183.1.p1, pvar_GCVI01031821.1.p1, pvar_GCVI01105672.1.p1, pvar_GCVI01109190.1.p1	xeni_XM_047002166.1	zoan_GGTW01005438.1.p1, zoan_GGTW01005439.1.p1, zoan_GGTW01012687.1.p1, zoan_GGTW01033532.1.p1, zoan_GGTW01068451.1.p1, zoan_GGTW01168131.1.p1, zoan_GGTW01199769.1.p1, zoan_GGTW01221455.1.p1, zoan_GGTW01223939.1.p1
OG0000054	acer_007092_6742.p1, acer_014093_14136.p1, acer_014098_14133.p1, acer_014099_14134.p1, acer_014100_14135.p1, acer_015020_15222.p1, acer_015023_15221.p1, acer_015026_15224.p1, acer_018459_18535.p1, acer_018635_18586.p1, acer_022339_22566.p1, acer_026542_26547.p1, acer_030410_30404.p1, acer_030646_30656.p1, acer_030664_30657.p1, acer_030843_30843.p1, acer_032182_32181.p1, acer_032183_32180.p1, acer…	adig_XM_015891950.1, adig_XM_015891951.1, adig_XM_015892035.1, adig_XM_015892335.1, adig_XM_015894806.1, adig_XM_015896307.1, adig_XM_015896309.1, adig_XM_015896313.1, adig_XM_015896509.1, adig_XM_015897961.1, adig_XM_015897962.1, adig_XM_015899772.1, adig_XM_015899773.1, adig_XM_015902467.1, adig_XM_015902477.1, adig_XM_015902478.1, adig_XM_015905589.1, adig_XM_015911700.1, adig_XM_015911701.1, …	amil_XM_029323875.2, amil_XM_029326377.2, amil_XM_029327752.2, amil_XM_029331357.2, amil_XM_029336660.2, amil_XM_029350616.2, amil_XM_029351132.2, amil_XM_029355043.2, amil_XM_044306924.1, amil_XM_044306925.1, amil_XM_044307018.1, amil_XM_044307019.1, amil_XM_044308939.1, amil_XM_044309203.1, amil_XM_044309204.1, amil_XM_044309414.1, amil_XM_044310159.1, amil_XM_044310167.1, amil_XM_044310999.1, …	aten_XM_031695834.1, aten_XM_031704998.1, aten_XM_031708730.1, aten_XM_031717738.1, aten_XM_031717739.1, aten_XM_031718389.1, aten_XM_031718713.1	dgig_XM_028535178.1, dgig_XM_028536863.1, dgig_XM_028539071.1, dgig_XM_028539912.1, dgig_XM_028539932.1, dgig_XM_028539933.1, dgig_XM_028541403.1, dgig_XM_028541405.1, dgig_XM_028543034.1, dgig_XM_028543136.1, dgig_XM_028543195.1, dgig_XM_028543459.1, dgig_XM_028543463.1, dgig_XM_028547597.1, dgig_XM_028548163.1, dgig_XM_028548301.1, dgig_XM_028549025.1, dgig_XM_028549448.1, dgig_XM_028549504.1, …	edia_XM_021040765.1, edia_XM_021043988.2, edia_XM_021048222.1, edia_XM_021051793.1, edia_XM_021053030.1, edia_XM_021055157.1, edia_XM_021055158.1, edia_XM_021055839.1, edia_XM_021055840.1, edia_XM_021056464.1, edia_XM_021060987.2, edia_XM_028657751.1	nvec_XM_032373538.2, nvec_XM_032375808.2, nvec_XM_032375881.2, nvec_XM_032376839.2, nvec_XM_048720459.1, nvec_XM_048721273.1, nvec_XM_048721274.1, nvec_XM_048723083.1, nvec_XM_048723386.1, nvec_XM_048723736.1, nvec_XM_048723745.1, nvec_XM_048734270.1	ofav_XM_020753640.1, ofav_XM_020754591.1, ofav_XM_020758698.1, ofav_XM_020767322.1, ofav_XM_020767327.1, ofav_XM_020768223.1, ofav_XM_020772365.1, ofav_XM_020772366.1, ofav_XM_020772367.1, ofav_XM_020775698.1, ofav_XM_020775699.1	pcar_GESO01046484.1.p1, pcar_GESO01059079.1.p1, pcar_GESO01077013.1.p1, pcar_GESO01091939.1.p1, pcar_GESO01104756.1.p1, pcar_GESO01106332.1.p1, pcar_GESO01112920.1.p1	pdam_XM_027182835.1, pdam_XM_027190084.1, pdam_XM_027190085.1, pdam_XM_027194497.1, pdam_XM_027194498.1, pdam_XM_027199332.1	plob_1_mrna_PLOB_00003306_25282, plob_1_mrna_PLOB_00017541_34162, plob_1_mrna_PLOB_00018022_34286, plob_1_mrna_PLOB_00020936_35870, plob_1_mrna_PLOB_00031553_13495, plob_1_mrna_PLOB_00033168_14505, plob_1_mrna_PLOB_00036367_15871, plob_1_mrna_PLOB_00039994_17852, plob_1_mrna_PLOB_00043939_20089, plob_1_mrna_PLOB_00047053_21865	pmea_1_mrna_PMEA_00000148_445, pmea_1_mrna_PMEA_00000459_657, pmea_1_mrna_PMEA_00002387_30424, pmea_1_mrna_PMEA_00004788_11076, pmea_1_mrna_PMEA_00005619_11629, pmea_1_mrna_PMEA_00010762_2048, pmea_1_mrna_PMEA_00012244_15375, pmea_1_mrna_PMEA_00013848_16966, pmea_1_mrna_PMEA_00018299_19686, pmea_1_mrna_PMEA_00021250_22449, pmea_1_mrna_PMEA_00028451_5414, pmea_1_mrna_PMEA_00030270_27844	pmiz_c0032.g028.t1.p1, pmiz_c0051.g033.t1.p1, pmiz_c0057.g069.t1.p1, pmiz_c0057.g070.t1.p1, pmiz_c0057.g071.t1.p1, pmiz_c0057.g072.t1.p1, pmiz_c0085.g006.t1.p1, pmiz_c0187.g022.t1.p1, pmiz_c0308.g001.t1.p1, pmiz_c0416.g042.t1.p1, pmiz_c0668.g004.t1.p1, pmiz_c0668.g005.t1.p1, pmiz_c0668.g006.t1.p1, pmiz_c0668.g007.t1.p1, pmiz_c0764.g008.t1.p1, pmiz_c1301.g008.t1.p1, pmiz_c1301.g009.t1.p1, pmiz_c20…	pumb_c0121.g042.t1.p1, pumb_c0121.g043.t1.p1, pumb_c0121.g044.t1.p1, pumb_c0158.g021.t1.p1, pumb_c0589.g006.t1.p1, pumb_c1759.g003.t1.p1	pvar_GCVI01007687.1.p1, pvar_GCVI01008136.1.p1, pvar_GCVI01008137.1.p1, pvar_GCVI01032235.1.p1, pvar_GCVI01033563.1.p1, pvar_GCVI01033564.1.p1, pvar_GCVI01041789.1.p1, pvar_GCVI01060345.1.p1, pvar_GCVI01089445.1.p1, pvar_GCVI01116163.1.p1	xeni_XM_046984169.1, xeni_XM_046984672.1, xeni_XM_046987276.1, xeni_XM_046987277.1, xeni_XM_046990706.1, xeni_XM_047000183.1, xeni_XM_047000184.1, xeni_XM_047006981.1, xeni_XM_047006982.1, xeni_XM_047007180.1, xeni_XM_047007381.1	zoan_GGTW01000537.1.p1, zoan_GGTW01000538.1.p1, zoan_GGTW01000539.1.p1, zoan_GGTW01006862.1.p1, zoan_GGTW01006863.1.p1, zoan_GGTW01006864.1.p1, zoan_GGTW01006865.1.p1, zoan_GGTW01006866.1.p1, zoan_GGTW01041557.1.p1, zoan_GGTW01041560.1.p1, zoan_GGTW01062384.1.p1, zoan_GGTW01062707.1.p1, zoan_GGTW01074607.1.p1, zoan_GGTW01089741.1.p1, zoan_GGTW01104891.1.p1, zoan_GGTW01106606.1.p1, zoan_GGTW011094…
OG0000055	acer_002428_2795.p1, acer_004216_4539.p1, acer_010152_10346.p1, acer_010153_10347.p1, acer_016998_17298.p1, acer_017109_17030.p1, acer_017439_17381.p1, acer_017440_17378.p1, acer_017442_17380.p1, acer_017560_17391.p1, acer_017563_17384.p1, acer_017564_17385.p1, acer_017565_17386.p1, acer_017568_17389.p1, acer_017569_17390.p1, acer_025765_25791.p1, acer_025769_25795.p1, acer_026185_26029.p1	adig_XM_015896402.1, adig_XM_015896423.1, adig_XM_015896424.1, adig_XM_015896426.1, adig_XM_015897720.1, adig_XM_015897800.1, adig_XM_015897808.1, adig_XM_015897809.1, adig_XM_015897810.1, adig_XM_015897811.1, adig_XM_015897813.1, adig_XM_015897814.1, adig_XM_015897816.1, adig_XM_015897820.1, adig_XM_015897866.1, adig_XM_015897867.1, adig_XM_015899828.1, adig_XM_015907241.1, adig_XM_015909059.1, …	amil_XM_029326069.2, amil_XM_029326525.2, amil_XM_029327859.2, amil_XM_029327860.2, amil_XM_029327861.2, amil_XM_029327864.2, amil_XM_029327865.2, amil_XM_029327866.2, amil_XM_029337672.2, amil_XM_029338061.2, amil_XM_029338073.2, amil_XM_029338977.2, amil_XM_029339682.2, amil_XM_029344816.2, amil_XM_029345717.2, amil_XM_029345718.2, amil_XM_029345720.2, amil_XM_029351365.2, amil_XM_029356420.2, …	aten_XM_031693266.1, aten_XM_031693267.1, aten_XM_031693268.1, aten_XM_031695017.1, aten_XM_031697818.1, aten_XM_031698661.1, aten_XM_031702798.1, aten_XM_031702894.1, aten_XM_031702895.1, aten_XM_031703138.1, aten_XM_031704730.1, aten_XM_031705572.1, aten_XM_031706660.1, aten_XM_031707219.1, aten_XM_031709433.1, aten_XM_031709434.1, aten_XM_031709436.1, aten_XM_031709437.1, aten_XM_031713843.1, …	dgig_XM_028537422.1, dgig_XM_028542515.1, dgig_XM_028549221.1, dgig_XM_028550290.1	edia_XM_021040494.2, edia_XM_021042496.2, edia_XM_021042652.2, edia_XM_021045640.2, edia_XM_021045641.1, edia_XM_021052781.1, edia_XM_021054605.2, edia_XM_021060114.2, edia_XM_021060820.2, edia_XM_028657316.1, edia_XM_028657319.1, edia_XM_028663639.1	nvec_XM_001622230.3, nvec_XM_001633451.3, nvec_XM_001637022.3, nvec_XM_001638382.3, nvec_XM_001638513.3, nvec_XM_032363094.2, nvec_XM_032363097.2, nvec_XM_032367452.2, nvec_XM_032367596.2, nvec_XM_032368248.2, nvec_XM_032374090.2, nvec_XM_032374113.2, nvec_XM_032384308.2, nvec_XM_032385033.2, nvec_XM_048725203.1, nvec_XM_048726866.1, nvec_XM_048731995.1, nvec_XM_048734173.1, nvec_XM_048734427.1, …	ofav_XM_020746792.1, ofav_XM_020747064.1, ofav_XM_020747287.1, ofav_XM_020747288.1, ofav_XM_020748652.1, ofav_XM_020752585.1, ofav_XM_020752586.1, ofav_XM_020752636.1, ofav_XM_020752657.1, ofav_XM_020754729.1, ofav_XM_020754730.1, ofav_XM_020754731.1, ofav_XM_020754770.1, ofav_XM_020754787.1, ofav_XM_020754789.1, ofav_XM_020763472.1, ofav_XM_020763489.1, ofav_XM_020764396.1, ofav_XM_020764420.1, …	pcar_GESO01046102.1.p1, pcar_GESO01051652.1.p1, pcar_GESO01078373.1.p1, pcar_GESO01078620.1.p1, pcar_GESO01078774.1.p1	pdam_XM_027180318.1, pdam_XM_027184522.1, pdam_XM_027185808.1, pdam_XM_027186073.1, pdam_XM_027189203.1, pdam_XM_027189205.1, pdam_XM_027191018.1, pdam_XM_027191124.1, pdam_XM_027194625.1, pdam_XM_027195637.1, pdam_XM_027195668.1, pdam_XM_027195669.1, pdam_XM_027195676.1, pdam_XM_027196641.1, pdam_XM_027198376.1, pdam_XM_027198822.1, pdam_XM_027200017.1, pdam_XM_027200484.1, pdam_XM_027200485.1, …	plob_1_mrna_PLOB_00002060_24771, plob_1_mrna_PLOB_00007796_28611, plob_1_mrna_PLOB_00007801_28616, plob_1_mrna_PLOB_00007802_28617, plob_1_mrna_PLOB_00007807_28621, plob_1_mrna_PLOB_00007809_28623, plob_1_mrna_PLOB_00007814_28627, plob_1_mrna_PLOB_00007816_28629, plob_1_mrna_PLOB_00007818_28631, plob_1_mrna_PLOB_00007900_28607, plob_1_mrna_PLOB_00013477_32068, plob_1_mrna_PLOB_00016837_8240, plob…	pmea_1_mrna_PMEA_00004690_10993, pmea_1_mrna_PMEA_00009106_13836, pmea_1_mrna_PMEA_00009719_14287, pmea_1_mrna_PMEA_00010758_2045, pmea_1_mrna_PMEA_00012029_15201, pmea_1_mrna_PMEA_00012823_15828, pmea_1_mrna_PMEA_00016448_2548, pmea_1_mrna_PMEA_00016449_2549, pmea_1_mrna_PMEA_00016450_2550, pmea_1_mrna_PMEA_00016451_2551, pmea_1_mrna_PMEA_00016453_2553, pmea_1_mrna_PMEA_00018862_20286, pmea_1_mr…	pmiz_c0009.g019.t1.p1, pmiz_c0023.g048.t1.p1, pmiz_c0121.g021.t1.p1, pmiz_c0130.g025.t1.p1, pmiz_c0343.g014.t1.p1, pmiz_c0629.g003.t1.p1, pmiz_c0977.g008.t1.p1, pmiz_c0977.g009.t1.p1, pmiz_c1026.g002.t1.p1, pmiz_c1626.g002.t1.p1	pumb_c0117.g023.t1.p1, pumb_c0146.g016.t1.p1, pumb_c0191.g003.t1.p1, pumb_c0346.g002.t1.p1, pumb_c0438.g012.t1.p1, pumb_c0666.g005.t1.p1, pumb_c0716.g005.t1.p1, pumb_c0716.g007.t1.p1, pumb_c1608.g002.t1.p1	pvar_GCVI01013724.1.p1, pvar_GCVI01013725.1.p1, pvar_GCVI01102532.1.p1, pvar_GCVI01115462.1.p1	xeni_XM_046989983.1	zoan_GGTW01120510.1.p1, zoan_GGTW01136090.1.p1, zoan_GGTW01158683.1.p1, zoan_GGTW01206674.1.p1, zoan_GGTW01211575.1.p1, zoan_GGTW01211807.1.p1, zoan_GGTW01220054.1.p1, zoan_GGTW01222132.1.p1
OG0000056				aten_XM_031692741.1, aten_XM_031693151.1, aten_XM_031693214.1, aten_XM_031693226.1, aten_XM_031693255.1, aten_XM_031693420.1, aten_XM_031693515.1, aten_XM_031693684.1, aten_XM_031693775.1, aten_XM_031694346.1, aten_XM_031694420.1, aten_XM_031694713.1, aten_XM_031695971.1, aten_XM_031696014.1, aten_XM_031696578.1, aten_XM_031697166.1, aten_XM_031697468.1, aten_XM_031697475.1, aten_XM_031698722.1, …	dgig_XM_028538578.1, dgig_XM_028552328.1, dgig_XM_028554736.1, dgig_XM_028554737.1, dgig_XM_028554769.1, dgig_XM_028559038.1, dgig_XM_028559125.1, dgig_XM_028559127.1, dgig_XM_028559838.1, dgig_XM_028559850.1, dgig_XM_028559859.1, dgig_XM_028560214.1, dgig_XM_028560215.1, dgig_XM_028560241.1, dgig_XM_028560242.1, dgig_XM_028560243.1, dgig_XM_028561241.1, dgig_XM_028563104.1, dgig_XM_028563105.1, …	edia_XM_021038065.2, edia_XM_021045172.2, edia_XM_021048227.1, edia_XM_021051357.2, edia_XM_021051362.2, edia_XM_021053342.1, edia_XM_021055294.1, edia_XM_021055883.1, edia_XM_021056352.2, edia_XM_021057485.2, edia_XM_021058635.1, edia_XM_021058636.1, edia_XM_021059455.2, edia_XM_021061081.1, edia_XM_021061918.2, edia_XM_028658921.1, edia_XM_028660054.1, edia_XM_028662261.1	nvec_XM_032375747.2, nvec_XM_032382994.2, nvec_XM_048721339.1, nvec_XM_048721850.1, nvec_XM_048721899.1, nvec_XM_048723085.1, nvec_XM_048723086.1, nvec_XM_048724486.1, nvec_XM_048725448.1, nvec_XM_048726260.1, nvec_XM_048727309.1, nvec_XM_048727528.1, nvec_XM_048727599.1, nvec_XM_048727601.1, nvec_XM_048727890.1, nvec_XM_048728604.1, nvec_XM_048729355.1, nvec_XM_048730415.1, nvec_XM_048731338.1, …	ofav_XM_020746582.1, ofav_XM_020747423.1, ofav_XM_020753259.1, ofav_XM_020756314.1, ofav_XM_020763040.1, ofav_XM_020772559.1, ofav_XM_020772561.1, ofav_XM_020774377.1, ofav_XM_020777310.1	pcar_GESO01038751.1.p1	pdam_XM_027193286.1	plob_1_mrna_PLOB_00000974_4623, plob_1_mrna_PLOB_00001512_24143, plob_1_mrna_PLOB_00001794_24545, plob_1_mrna_PLOB_00001795_24546, plob_1_mrna_PLOB_00002032_24686, plob_1_mrna_PLOB_00002123_24684, plob_1_mrna_PLOB_00002980_5271, plob_1_mrna_PLOB_00004311_26308, plob_1_mrna_PLOB_00004372_26362, plob_1_mrna_PLOB_00005703_27151, plob_1_mrna_PLOB_00006916_27861, plob_1_mrna_PLOB_00006917_27862, plob_…	pmea_1_mrna_PMEA_00000506_695, pmea_1_mrna_PMEA_00010124_1534, pmea_1_mrna_PMEA_00010169_1560, pmea_1_mrna_PMEA_00011364_14647, pmea_1_mrna_PMEA_00011556_14714, pmea_1_mrna_PMEA_00014984_18031, pmea_1_mrna_PMEA_00016956_2945, pmea_1_mrna_PMEA_00020496_21769, pmea_1_mrna_PMEA_00024796_24750, pmea_1_mrna_PMEA_00026937_25778	pmiz_c0071.g098.t1.p1, pmiz_c0233.g042.t1.p1, pmiz_c0322.g008.t1.p1, pmiz_c0332.g008.t1.p1, pmiz_c0332.g009.t1.p1, pmiz_c0332.g010.t2.p1, pmiz_c0377.g012.t1.p1, pmiz_c0393.g008.t1.p1, pmiz_c0530.g017.t1.p1, pmiz_c0530.g018.t1.p1, pmiz_c0623.g001.t1.p1, pmiz_c1316.g001.t1.p1, pmiz_c2833.g002.t1.p1, pmiz_c2833.g003.t1.p1, pmiz_c3024.g007.t1.p1, pmiz_c3346.g001.t1.p1, pmiz_c3346.g002.t1.p1	pumb_c0062.g062.t1.p1, pumb_c0114.g024.t1.p1, pumb_c0780.g004.t1.p1, pumb_c0780.g009.t1.p1, pumb_c1065.g015.t1.p1, pumb_c1151.g003.t1.p1, pumb_c1151.g004.t1.p1, pumb_c1645.g005.t1.p1	pvar_GCVI01081120.1.p1, pvar_GCVI01125013.1.p1	xeni_XM_046985835.1, xeni_XM_046995954.1, xeni_XM_047005551.1, xeni_XM_047005692.1	zoan_GGTW01005573.1.p1, zoan_GGTW01005574.1.p1, zoan_GGTW01007120.1.p1, zoan_GGTW01008682.1.p1, zoan_GGTW01008683.1.p1, zoan_GGTW01010305.1.p1, zoan_GGTW01010822.1.p1, zoan_GGTW01010823.1.p1, zoan_GGTW01013283.1.p1, zoan_GGTW01013284.1.p1, zoan_GGTW01016556.1.p1, zoan_GGTW01016557.1.p1, zoan_GGTW01021752.1.p1, zoan_GGTW01021753.1.p1, zoan_GGTW01021754.1.p1, zoan_GGTW01021755.1.p1, zoan_GGTW010217…
OG0000057	acer_002218_1712.p1, acer_005876_6022.p1, acer_009175_9475.p1, acer_011399_11479.p1, acer_012706_12840.p1, acer_012711_12839.p1, acer_013586_13399.p1, acer_020154_20049.p1, acer_026026_26165.p1, acer_026029_26164.p1, acer_026205_26167.p1, acer_027868_27893.p1, acer_032023_31999.p1, acer_033137_33147.p1, acer_033138_33148.p1	adig_XM_015891972.1, adig_XM_015904383.1, adig_XM_015907450.1, adig_XM_015907650.1, adig_XM_015910820.1, adig_XM_015912685.1, adig_XM_015913059.1, adig_XM_015913256.1, adig_XM_015914263.1, adig_XM_015914287.1, adig_XM_015914293.1, adig_XM_015917047.1, adig_XM_015918123.1, adig_XM_015919185.1, adig_XM_015920249.1, adig_XM_015920651.1	amil_XM_029324284.2, amil_XM_029337999.2, amil_XM_029338214.2, amil_XM_029338250.2, amil_XM_029340660.2, amil_XM_029342087.2, amil_XM_029343996.2, amil_XM_029344551.2, amil_XM_029347059.2, amil_XM_029347603.2, amil_XM_029350267.2, amil_XM_044311896.1, amil_XM_044322168.1, amil_XM_044322169.1, amil_XM_044328265.1, amil_XM_044328271.1	aten_XM_031693225.1, aten_XM_031694962.1, aten_XM_031697100.1, aten_XM_031698004.1, aten_XM_031698123.1, aten_XM_031698173.1, aten_XM_031698574.1, aten_XM_031699638.1, aten_XM_031700866.1, aten_XM_031702428.1, aten_XM_031704030.1, aten_XM_031704548.1, aten_XM_031705771.1, aten_XM_031706674.1, aten_XM_031706675.1, aten_XM_031706686.1, aten_XM_031709094.1, aten_XM_031713277.1, aten_XM_031713278.1, …	dgig_XM_028535295.1, dgig_XM_028535297.1, dgig_XM_028535378.1, dgig_XM_028535448.1, dgig_XM_028535598.1, dgig_XM_028537960.1, dgig_XM_028537963.1, dgig_XM_028538354.1, dgig_XM_028541768.1, dgig_XM_028541770.1, dgig_XM_028546026.1, dgig_XM_028546499.1, dgig_XM_028551053.1, dgig_XM_028554474.1, dgig_XM_028554475.1, dgig_XM_028554504.1, dgig_XM_028554505.1, dgig_XM_028554507.1, dgig_XM_028554509.1, …	edia_XM_021041509.2, edia_XM_021041518.2, edia_XM_021041520.2, edia_XM_021042141.2, edia_XM_021043526.2, edia_XM_021045559.2, edia_XM_021047532.2, edia_XM_021048517.2, edia_XM_021049283.2, edia_XM_021055518.1, edia_XM_021058156.2, edia_XM_021059813.2, edia_XM_021060977.2, edia_XM_028656639.1, edia_XM_028658165.1, edia_XM_028658338.1, edia_XM_028658697.1, edia_XM_028659053.1, edia_XM_028661740.1, …	nvec_XM_001633749.3, nvec_XM_001637223.3, nvec_XM_032367581.2, nvec_XM_032371254.2, nvec_XM_032380509.2, nvec_XM_032382711.2, nvec_XM_048724833.1, nvec_XM_048725183.1, nvec_XM_048725200.1, nvec_XM_048725561.1, nvec_XM_048725649.1, nvec_XM_048725654.1, nvec_XM_048725686.1, nvec_XM_048725735.1, nvec_XM_048725749.1, nvec_XM_048729831.1, nvec_XM_048732086.1, nvec_XM_048733437.1, nvec_XM_048733585.1	ofav_XM_020745448.1, ofav_XM_020745697.1, ofav_XM_020746795.1, ofav_XM_020748781.1, ofav_XM_020752841.1, ofav_XM_020755947.1, ofav_XM_020756380.1, ofav_XM_020756389.1, ofav_XM_020757071.1, ofav_XM_020757104.1, ofav_XM_020757186.1, ofav_XM_020757559.1, ofav_XM_020757638.1, ofav_XM_020757650.1, ofav_XM_020757658.1, ofav_XM_020757771.1, ofav_XM_020760443.1, ofav_XM_020760444.1, ofav_XM_020760461.1, …	pcar_GESO01012465.1.p1, pcar_GESO01012467.1.p1, pcar_GESO01028048.1.p1, pcar_GESO01028049.1.p1, pcar_GESO01037169.1.p1, pcar_GESO01041788.1.p1, pcar_GESO01046681.1.p1, pcar_GESO01054753.1.p1, pcar_GESO01077214.1.p1, pcar_GESO01077671.1.p1	pdam_XM_027179826.1, pdam_XM_027179856.1, pdam_XM_027185001.1, pdam_XM_027185010.1, pdam_XM_027186905.1, pdam_XM_027186937.1, pdam_XM_027191043.1, pdam_XM_027191055.1, pdam_XM_027191069.1, pdam_XM_027191105.1, pdam_XM_027191479.1, pdam_XM_027195078.1, pdam_XM_027195628.1, pdam_XM_027197385.1, pdam_XM_027198205.1, pdam_XM_027199695.1, pdam_XM_027203241.1	plob_1_mrna_PLOB_00015645_33418, plob_1_mrna_PLOB_00021416_9719, plob_1_mrna_PLOB_00025203_1196, plob_1_mrna_PLOB_00025204_1197, plob_1_mrna_PLOB_00025332_1292, plob_1_mrna_PLOB_00032920_14414, plob_1_mrna_PLOB_00039607_2821, plob_1_mrna_PLOB_00039668_2873, plob_1_mrna_PLOB_00046576_21538	pmea_1_mrna_PMEA_00005700_11672, pmea_1_mrna_PMEA_00008347_13235, pmea_1_mrna_PMEA_00016551_2638, pmea_1_mrna_PMEA_00028262_26957, pmea_1_mrna_PMEA_00032954_6831, pmea_1_mrna_PMEA_00032963_7263, pmea_1_mrna_PMEA_00034552_8049, pmea_1_mrna_PMEA_00035352_7978, pmea_1_mrna_PMEA_00035353_7979	pmiz_c0082.g009.t1.p1, pmiz_c0082.g010.t1.p1, pmiz_c0143.g017.t1.p1, pmiz_c0217.g021.t1.p1, pmiz_c0217.g033.t1.p1, pmiz_c0404.g017.t1.p1, pmiz_c0404.g019.t1.p1, pmiz_c0451.g013.t1.p1, pmiz_c0451.g014.t1.p1, pmiz_c0451.g016.t1.p1, pmiz_c0469.g007.t1.p1, pmiz_c0516.g013.t1.p1, pmiz_c0593.g001.t1.p1, pmiz_c0593.g002.t1.p1, pmiz_c0706.g020.t1.p1, pmiz_c0739.g003.t1.p1, pmiz_c1024.g003.t1.p1, pmiz_c10…	pumb_c0011.g037.t1.p1, pumb_c0110.g009.t1.p1, pumb_c0196.g014.t1.p1, pumb_c0289.g001.t1.p1, pumb_c0373.g001.t1.p1, pumb_c0373.g003.t1.p1, pumb_c0373.g005.t1.p1, pumb_c0424.g006.t1.p1, pumb_c0424.g007.t1.p1, pumb_c0424.g010.t1.p1, pumb_c0838.g007.t1.p1, pumb_c0838.g008.t1.p1, pumb_c0995.g006.t1.p1, pumb_c1020.g006.t1.p1, pumb_c1020.g007.t1.p1, pumb_c1020.g008.t1.p1, pumb_c1695.g001.t2.p1, pumb_c22…	pvar_GCVI01007132.1.p1, pvar_GCVI01008228.1.p1, pvar_GCVI01022012.1.p1, pvar_GCVI01028544.1.p1, pvar_GCVI01045428.1.p1, pvar_GCVI01059500.1.p1, pvar_GCVI01062145.1.p1, pvar_GCVI01069186.1.p1, pvar_GCVI01069600.1.p1, pvar_GCVI01072293.1.p1, pvar_GCVI01109791.1.p1, pvar_GCVI01112211.1.p1, pvar_GCVI01115912.1.p1	xeni_XM_046994009.1, xeni_XM_046994012.1, xeni_XM_046994547.1, xeni_XM_046994675.1, xeni_XM_046994745.1, xeni_XM_046995185.1, xeni_XM_046995186.1, xeni_XM_046995193.1, xeni_XM_046995239.1, xeni_XM_046995263.1, xeni_XM_046996397.1, xeni_XM_046996682.1, xeni_XM_046996683.1, xeni_XM_047002835.1, xeni_XM_047007105.1	zoan_GGTW01000899.1.p1, zoan_GGTW01000900.1.p1, zoan_GGTW01008149.1.p1, zoan_GGTW01008150.1.p1, zoan_GGTW01011972.1.p1, zoan_GGTW01021094.1.p1, zoan_GGTW01021097.1.p1, zoan_GGTW01027886.1.p1, zoan_GGTW01027887.1.p1, zoan_GGTW01036079.1.p1, zoan_GGTW01036080.1.p1, zoan_GGTW01041807.1.p1, zoan_GGTW01041809.1.p1, zoan_GGTW01043267.1.p1, zoan_GGTW01043268.1.p1, zoan_GGTW01052096.1.p1, zoan_GGTW010536…
OG0000058	acer_007700_7641.p1, acer_007859_7606.p1, acer_010857_10852.p1, acer_012528_12410.p1, acer_012535_12411.p1, acer_013986_14050.p1, acer_015384_15191.p1, acer_015433_15508.p1, acer_018620_18477.p1, acer_020833_20932.p1, acer_020836_20933.p1, acer_024554_24461.p1, acer_025174_25163.p1, acer_026543_26548.p1, acer_029882_29896.p1, acer_030753_30730.p1, acer_032855_32855.p1	adig_XM_015892259.1, adig_XM_015892271.1, adig_XM_015894120.1, adig_XM_015894522.1, adig_XM_015897446.1, adig_XM_015901237.1, adig_XM_015901542.1, adig_XM_015902325.1, adig_XM_015903270.1, adig_XM_015905786.1, adig_XM_015906783.1, adig_XM_015907206.1, adig_XM_015908292.1, adig_XM_015910071.1, adig_XM_015911622.1, adig_XM_015912559.1, adig_XM_015913143.1, adig_XM_015913993.1, adig_XM_015914965.1, …	amil_XM_029339582.2, amil_XM_029346789.2, amil_XM_029346815.2, amil_XM_029347729.2, amil_XM_044307108.1, amil_XM_044307436.1, amil_XM_044307794.1, amil_XM_044307795.1, amil_XM_044307961.1, amil_XM_044307982.1, amil_XM_044308730.1, amil_XM_044308744.1, amil_XM_044309245.1, amil_XM_044309308.1, amil_XM_044310204.1, amil_XM_044310222.1, amil_XM_044310814.1, amil_XM_044310998.1, amil_XM_044311157.1, …	aten_XM_031694952.1, aten_XM_031695353.1, aten_XM_031696069.1, aten_XM_031696110.1, aten_XM_031699151.1, aten_XM_031699163.1, aten_XM_031699284.1, aten_XM_031702560.1, aten_XM_031702561.1, aten_XM_031706772.1, aten_XM_031711143.1, aten_XM_031711268.1, aten_XM_031714539.1, aten_XM_031717118.1	dgig_XM_028541356.1, dgig_XM_028548128.1, dgig_XM_028557825.1, dgig_XM_028559689.1, dgig_XM_028559691.1	edia_XM_021043164.2, edia_XM_021044313.2, edia_XM_021048416.2, edia_XM_021049431.2, edia_XM_021052286.1, edia_XM_021054755.1, edia_XM_021054768.2, edia_XM_021054864.2, edia_XM_021056210.2, edia_XM_021056263.1, edia_XM_021061915.1, edia_XM_028659538.1, edia_XM_028659855.1, edia_XM_028662377.1	nvec_XM_001622992.3, nvec_XM_032380639.2, nvec_XM_048719762.1, nvec_XM_048720119.1, nvec_XM_048720796.1, nvec_XM_048722730.1, nvec_XM_048731514.1, nvec_XM_048733845.1	ofav_XM_020758382.1, ofav_XM_020764014.1, ofav_XM_020773905.1, ofav_XM_020775122.1	pcar_GESO01077373.1.p1, pcar_GESO01083936.1.p1, pcar_GESO01091189.1.p1, pcar_GESO01098097.1.p1, pcar_GESO01116447.1.p1	pdam_XM_027185859.1, pdam_XM_027188374.1, pdam_XM_027198459.1, pdam_XM_027200883.1, pdam_XM_027203796.1	plob_1_mrna_PLOB_00000089_320, plob_1_mrna_PLOB_00000091_322, plob_1_mrna_PLOB_00003494_25578, plob_1_mrna_PLOB_00003495_25579, plob_1_mrna_PLOB_00004362_26354, plob_1_mrna_PLOB_00005323_26842, plob_1_mrna_PLOB_00005372_26879, plob_1_mrna_PLOB_00008159_6435, plob_1_mrna_PLOB_00013183_31889, plob_1_mrna_PLOB_00013185_31891, plob_1_mrna_PLOB_00013186_31892, plob_1_mrna_PLOB_00013375_32136, plob_1_m…	pmea_1_mrna_PMEA_00000007_345, pmea_1_mrna_PMEA_00000012_349, pmea_1_mrna_PMEA_00000844_941, pmea_1_mrna_PMEA_00001936_9146, pmea_1_mrna_PMEA_00001958_9165, pmea_1_mrna_PMEA_00002418_30438, pmea_1_mrna_PMEA_00003036_9273, pmea_1_mrna_PMEA_00003295_30549, pmea_1_mrna_PMEA_00003541_30690, pmea_1_mrna_PMEA_00004460_30852, pmea_1_mrna_PMEA_00007151_12785, pmea_1_mrna_PMEA_00007425_13012, pmea_1_mrna_…	pmiz_c0003.g064.t1.p1, pmiz_c0032.g079.t1.p1, pmiz_c0032.g100.t1.p1, pmiz_c0043.g023.t1.p1, pmiz_c0057.g032.t1.p1, pmiz_c0057.g064.t1.p1, pmiz_c0057.g137.t1.p1, pmiz_c0083.g027.t1.p1, pmiz_c0097.g069.t1.p1, pmiz_c0110.g008.t1.p1, pmiz_c0111.g004.t1.p1, pmiz_c0185.g006.t1.p1, pmiz_c0317.g002.t1.p1, pmiz_c0407.g005.t1.p1, pmiz_c0533.g024.t1.p1, pmiz_c0690.g004.t1.p1, pmiz_c0744.g004.t1.p1, pmiz_c07…	pumb_c0056.g003.t1.p1, pumb_c0056.g084.t1.p1, pumb_c0067.g059.t1.p1, pumb_c0079.g026.t1.p1, pumb_c0079.g050.t1.p1, pumb_c0104.g078.t1.p1, pumb_c0136.g046.t1.p1, pumb_c0148.g023.t1.p1, pumb_c0190.g017.t1.p1, pumb_c0317.g020.t1.p1, pumb_c0336.g015.t1.p1, pumb_c0473.g003.t1.p1, pumb_c0552.g010.t1.p1, pumb_c0675.g011.t1.p1, pumb_c0950.g017.t1.p1, pumb_c1015.g009.t1.p1, pumb_c1019.g013.t1.p1, pumb_c11…		xeni_XM_046989660.1, xeni_XM_046999950.1, xeni_XM_047000007.1, xeni_XM_047000174.1, xeni_XM_047001649.1, xeni_XM_047001812.1, xeni_XM_047003086.1, xeni_XM_047004827.1, xeni_XM_047004997.1, xeni_XM_047005024.1, xeni_XM_047005931.1, xeni_XM_047006105.1, xeni_XM_047006466.1, xeni_XM_047007108.1, xeni_XM_047007190.1	zoan_GGTW01030981.1.p1, zoan_GGTW01030982.1.p1, zoan_GGTW01046736.1.p1, zoan_GGTW01046737.1.p1, zoan_GGTW01055406.1.p1, zoan_GGTW01059005.1.p1, zoan_GGTW01059311.1.p1, zoan_GGTW01060772.1.p1, zoan_GGTW01070261.1.p1, zoan_GGTW01115357.1.p1, zoan_GGTW01158453.1.p1, zoan_GGTW01216294.1.p1, zoan_GGTW01223726.1.p1
OG0000059	acer_001836_1710.p1, acer_004073_4095.p1, acer_004850_4860.p1, acer_007173_7500.p1, acer_007175_7498.p1, acer_011340_11336.p1, acer_012848_12700.p1, acer_017917_18012.p1, acer_017996_17956.p1, acer_018079_18022.p1, acer_019138_19097.p1, acer_019146_19267.p1, acer_019147_19266.p1, acer_023673_23656.p1	adig_XM_015892093.1, adig_XM_015898056.1, adig_XM_015898424.1, adig_XM_015902153.1, adig_XM_015902156.1, adig_XM_015902159.1, adig_XM_015906380.1, adig_XM_015910710.1, adig_XM_015910711.1, adig_XM_015910721.1, adig_XM_015913175.1, adig_XM_015913853.1, adig_XM_015919196.1, adig_XM_015919790.1, adig_XM_015919794.1, adig_XM_015919797.1, adig_XM_015922501.1, adig_XM_015924746.1, adig_XM_015924750.1, …	amil_XM_029332711.2, amil_XM_029338643.2, amil_XM_029342108.2, amil_XM_029353136.2, amil_XM_029356068.2, amil_XM_029356320.2, amil_XM_044310732.1, amil_XM_044310738.1, amil_XM_044310955.1, amil_XM_044311287.1, amil_XM_044312550.1, amil_XM_044315841.1, amil_XM_044319508.1, amil_XM_044323340.1, amil_XM_044323840.1, amil_XM_044323841.1, amil_XM_044326322.1	aten_XM_031696202.1, aten_XM_031698725.1, aten_XM_031704617.1, aten_XM_031705497.1, aten_XM_031707173.1, aten_XM_031710702.1, aten_XM_031711206.1, aten_XM_031711698.1, aten_XM_031711704.1, aten_XM_031711706.1, aten_XM_031714125.1, aten_XM_031714127.1, aten_XM_031714129.1, aten_XM_031717838.1	dgig_XM_028535608.1, dgig_XM_028535609.1, dgig_XM_028535616.1, dgig_XM_028540613.1, dgig_XM_028540756.1, dgig_XM_028547354.1, dgig_XM_028547459.1, dgig_XM_028553119.1, dgig_XM_028560488.1	edia_XM_021036528.2, edia_XM_021040968.2, edia_XM_021042313.2, edia_XM_021042331.2, edia_XM_021045813.2, edia_XM_021057027.2, edia_XM_021057031.2, edia_XM_021057056.2, edia_XM_021060018.2, edia_XM_028657454.1, edia_XM_028657969.1, edia_XM_028659331.1, edia_XM_028661399.1	nvec_XM_001623753.3, nvec_XM_001626774.3, nvec_XM_001629096.2, nvec_XM_001631637.3, nvec_XM_001634434.3, nvec_XM_001639677.3, nvec_XM_001639849.3, nvec_XM_032366660.2, nvec_XM_032384270.2, nvec_XM_048725248.1, nvec_XM_048725380.1, nvec_XM_048725601.1, nvec_XM_048725793.1, nvec_XM_048731404.1	ofav_XM_020745519.1, ofav_XM_020751071.1, ofav_XM_020751191.1, ofav_XM_020752842.1, ofav_XM_020752892.1, ofav_XM_020754044.1, ofav_XM_020756881.1, ofav_XM_020756885.1, ofav_XM_020757035.1, ofav_XM_020757037.1, ofav_XM_020757462.1, ofav_XM_020759798.1, ofav_XM_020759802.1, ofav_XM_020759877.1, ofav_XM_020759878.1, ofav_XM_020759880.1, ofav_XM_020760556.1, ofav_XM_020760557.1, ofav_XM_020763483.1, …	pcar_GESO01004411.1.p1, pcar_GESO01004412.1.p1, pcar_GESO01009004.1.p1, pcar_GESO01009005.1.p1, pcar_GESO01024992.1.p1, pcar_GESO01024993.1.p1, pcar_GESO01035674.1.p1, pcar_GESO01054155.1.p1, pcar_GESO01064565.1.p1, pcar_GESO01074764.1.p1, pcar_GESO01075289.1.p1, pcar_GESO01077307.1.p1, pcar_GESO01077514.1.p1, pcar_GESO01084183.1.p1, pcar_GESO01090035.1.p1	pdam_XM_027180441.1, pdam_XM_027181023.1, pdam_XM_027183268.1, pdam_XM_027183284.1, pdam_XM_027183301.1, pdam_XM_027183320.1, pdam_XM_027183471.1, pdam_XM_027183989.1, pdam_XM_027184003.1, pdam_XM_027186056.1, pdam_XM_027186058.1, pdam_XM_027187117.1, pdam_XM_027191090.1, pdam_XM_027191091.1, pdam_XM_027191092.1, pdam_XM_027191242.1, pdam_XM_027193174.1, pdam_XM_027193176.1, pdam_XM_027193194.1, …	plob_1_mrna_PLOB_00009942_6667, plob_1_mrna_PLOB_00010398_30034, plob_1_mrna_PLOB_00010400_30035, plob_1_mrna_PLOB_00010403_30039, plob_1_mrna_PLOB_00016396_568, plob_1_mrna_PLOB_00016397_569, plob_1_mrna_PLOB_00016450_610, plob_1_mrna_PLOB_00020211_35550, plob_1_mrna_PLOB_00020212_35551, plob_1_mrna_PLOB_00020214_35553, plob_1_mrna_PLOB_00020216_35555, plob_1_mrna_PLOB_00023297_36957, plob_1_mrn…	pmea_1_mrna_PMEA_00000047_374, pmea_1_mrna_PMEA_00005104_10781, pmea_1_mrna_PMEA_00009776_14333, pmea_1_mrna_PMEA_00018909_20327, pmea_1_mrna_PMEA_00021045_22276, pmea_1_mrna_PMEA_00023579_23416, pmea_1_mrna_PMEA_00025892_4794, pmea_1_mrna_PMEA_00030896_6404, pmea_1_mrna_PMEA_00034548_8045, pmea_1_mrna_PMEA_00035280_7922, pmea_1_mrna_PMEA_00035287_7926, pmea_1_mrna_PMEA_00035303_7938, pmea_1_mrna…	pmiz_c0009.g005.t1.p1, pmiz_c0022.g009.t1.p1, pmiz_c0098.g003.t1.p1, pmiz_c0202.g033.t1.p1, pmiz_c0235.g002.t1.p1, pmiz_c0283.g010.t1.p1, pmiz_c0310.g020.t1.p1, pmiz_c0371.g024.t1.p1, pmiz_c0371.g025.t1.p1, pmiz_c0420.g003.t2.p1, pmiz_c0503.g002.t1.p1, pmiz_c0836.g006.t2.p1, pmiz_c1617.g001.t1.p1, pmiz_c3574.g001.t1.p1	pumb_c0002.g011.t1.p1, pumb_c0002.g016.t1.p1, pumb_c0002.g017.t1.p1, pumb_c0003.g047.t1.p1, pumb_c0003.g058.t1.p1, pumb_c0088.g021.t1.p1, pumb_c0185.g017.t1.p1, pumb_c0252.g005.t1.p1, pumb_c0316.g015.t1.p1, pumb_c0376.g009.t1.p1, pumb_c0429.g014.t2.p1, pumb_c0651.g003.t1.p1, pumb_c0685.g001.t1.p1, pumb_c0689.g007.t1.p1, pumb_c0689.g009.t2.p1, pumb_c1227.g003.t2.p1, pumb_c1228.g001.t1.p1, pumb_c14…	pvar_GCVI01000304.1.p1, pvar_GCVI01000305.1.p1, pvar_GCVI01003834.1.p1, pvar_GCVI01003835.1.p1, pvar_GCVI01005290.1.p1, pvar_GCVI01009240.1.p1, pvar_GCVI01040961.1.p1, pvar_GCVI01044010.1.p1, pvar_GCVI01058936.1.p1, pvar_GCVI01062143.1.p1, pvar_GCVI01063693.1.p1, pvar_GCVI01065737.1.p1, pvar_GCVI01067778.1.p1, pvar_GCVI01071391.1.p1, pvar_GCVI01104372.1.p1	xeni_XM_046990370.1, xeni_XM_046990372.1, xeni_XM_046990903.1, xeni_XM_046994593.1, xeni_XM_046994599.1, xeni_XM_047006602.1	zoan_GGTW01001228.1.p1, zoan_GGTW01001229.1.p1, zoan_GGTW01001230.1.p1, zoan_GGTW01008916.1.p1, zoan_GGTW01008917.1.p1, zoan_GGTW01020202.1.p1, zoan_GGTW01023170.1.p1, zoan_GGTW01023783.1.p1, zoan_GGTW01023784.1.p1, zoan_GGTW01025295.1.p1, zoan_GGTW01025296.1.p1, zoan_GGTW01056774.1.p1, zoan_GGTW01063203.1.p1, zoan_GGTW01069124.1.p1, zoan_GGTW01086865.1.p1, zoan_GGTW01096881.1.p1, zoan_GGTW011143…
OG0000060	acer_005682_5851.p1, acer_006953_6600.p1, acer_011796_11863.p1, acer_012325_12292.p1, acer_012326_12293.p1, acer_014375_14302.p1, acer_015291_15140.p1, acer_018528_18690.p1, acer_018633_18584.p1, acer_020822_20920.p1, acer_020848_20903.p1, acer_021832_21728.p1, acer_022254_22165.p1, acer_026567_26514.p1, acer_026570_26515.p1, acer_027766_27784.p1, acer_029281_29303.p1, acer_029604_29654.p1, acer_…	adig_XM_015892586.1, adig_XM_015892814.1, adig_XM_015892943.1, adig_XM_015893459.1, adig_XM_015894534.1, adig_XM_015894536.1, adig_XM_015896323.1, adig_XM_015896981.1, adig_XM_015897880.1, adig_XM_015898557.1, adig_XM_015901118.1, adig_XM_015901363.1, adig_XM_015901607.1, adig_XM_015902732.1, adig_XM_015904942.1, adig_XM_015906641.1, adig_XM_015908175.1, adig_XM_015908178.1, adig_XM_015908854.1, …	amil_XM_029324013.2, amil_XM_029326810.2, amil_XM_029327991.2, amil_XM_029328384.2, amil_XM_029330461.2, amil_XM_029334649.2, amil_XM_029339449.2, amil_XM_029341279.2, amil_XM_029342319.2, amil_XM_029347202.2, amil_XM_029347851.2, amil_XM_029349019.2, amil_XM_029351006.2, amil_XM_029353210.2, amil_XM_044307965.1, amil_XM_044307966.1, amil_XM_044308689.1, amil_XM_044309328.1, amil_XM_044309602.1, …	aten_XM_031694042.1, aten_XM_031694141.1, aten_XM_031698865.1, aten_XM_031703992.1, aten_XM_031704622.1, aten_XM_031709267.1, aten_XM_031715019.1, aten_XM_031715026.1, aten_XM_031717296.1	dgig_XM_028538732.1, dgig_XM_028540231.1, dgig_XM_028543394.1, dgig_XM_028548135.1, dgig_XM_028548199.1, dgig_XM_028548262.1, dgig_XM_028549937.1, dgig_XM_028550998.1, dgig_XM_028551658.1, dgig_XM_028552026.1, dgig_XM_028552836.1, dgig_XM_028553456.1, dgig_XM_028556784.1, dgig_XM_028557504.1, dgig_XM_028560324.1, dgig_XM_028560325.1, dgig_XM_028561766.1, dgig_XM_028562195.1, dgig_XM_028563271.1	edia_XM_021045998.2, edia_XM_021055585.1	nvec_XM_032371662.1, nvec_XM_032372013.2, nvec_XM_032374254.2, nvec_XM_032380568.2, nvec_XM_048720445.1, nvec_XM_048720596.1, nvec_XM_048721246.1, nvec_XM_048721787.1, nvec_XM_048722681.1, nvec_XM_048726002.1, nvec_XM_048730656.1, nvec_XM_048731520.1, nvec_XM_048731873.1, nvec_XM_048732578.1, nvec_XM_048733520.1, nvec_XM_048734595.1	ofav_XM_020745764.1, ofav_XM_020753456.1, ofav_XM_020753513.1, ofav_XM_020753965.1, ofav_XM_020753966.1, ofav_XM_020758614.1, ofav_XM_020761586.1, ofav_XM_020761637.1, ofav_XM_020762733.1, ofav_XM_020764048.1, ofav_XM_020764057.1, ofav_XM_020768692.1, ofav_XM_020768693.1, ofav_XM_020769152.1, ofav_XM_020769155.1, ofav_XM_020772191.1, ofav_XM_020774790.1, ofav_XM_020774853.1, ofav_XM_020775209.1, …	pcar_GESO01050048.1.p1, pcar_GESO01065126.1.p1, pcar_GESO01068698.1.p1, pcar_GESO01070210.1.p1, pcar_GESO01090861.1.p1, pcar_GESO01101225.1.p1, pcar_GESO01130116.1.p1, pcar_GESO01131672.1.p1	pdam_XM_027179892.1, pdam_XM_027180692.1, pdam_XM_027184163.1, pdam_XM_027184594.1, pdam_XM_027186669.1, pdam_XM_027188672.1, pdam_XM_027196212.1	plob_1_mrna_PLOB_00002679_5400, plob_1_mrna_PLOB_00007320_28203, plob_1_mrna_PLOB_00017777_8475, plob_1_mrna_PLOB_00029288_12752, plob_1_mrna_PLOB_00029868_13056, plob_1_mrna_PLOB_00046518_21494, plob_1_mrna_PLOB_00049538_23388, plob_1_mrna_PLOB_00049932_23723	pmea_1_mrna_PMEA_00000154_448, pmea_1_mrna_PMEA_00001131_170, pmea_1_mrna_PMEA_00003339_30543, pmea_1_mrna_PMEA_00006364_12147, pmea_1_mrna_PMEA_00013596_32076, pmea_1_mrna_PMEA_00015284_17904, pmea_1_mrna_PMEA_00016850_2873, pmea_1_mrna_PMEA_00017368_2366, pmea_1_mrna_PMEA_00019326_20733, pmea_1_mrna_PMEA_00022675_22795, pmea_1_mrna_PMEA_00023284_23374	pmiz_c0045.g050.t1.p1, pmiz_c0052.g077.t1.p1, pmiz_c0062.g046.t1.p1, pmiz_c0071.g007.t1.p1, pmiz_c0170.g019.t1.p1, pmiz_c0170.g025.t1.p1, pmiz_c0170.g041.t1.p1, pmiz_c0215.g014.t1.p1, pmiz_c0326.g019.t1.p1, pmiz_c0326.g023.t1.p1, pmiz_c0483.g014.t2.p1, pmiz_c0508.g009.t1.p1, pmiz_c1050.g005.t1.p1, pmiz_c3616.g002.t1.p1	pumb_c0015.g051.t1.p1, pumb_c0056.g011.t1.p1, pumb_c0067.g078.t1.p1, pumb_c0104.g066.t1.p1, pumb_c0121.g059.t1.p1, pumb_c0121.g060.t1.p1, pumb_c0121.g062.t1.p1, pumb_c0180.g006.t1.p1, pumb_c0234.g007.t1.p1, pumb_c0393.g018.t1.p1, pumb_c0504.g022.t1.p1, pumb_c0789.g008.t1.p1, pumb_c0996.g005.t1.p1, pumb_c1019.g025.t1.p1, pumb_c1174.g002.t1.p1, pumb_c2520.g001.t1.p1, pumb_c2809.g001.t1.p1, pumb_c28…	pvar_GCVI01045670.1.p1, pvar_GCVI01082381.1.p1, pvar_GCVI01091147.1.p1, pvar_GCVI01102739.1.p1	xeni_XM_046995831.1, xeni_XM_047000166.1, xeni_XM_047001645.1, xeni_XM_047001912.1, xeni_XM_047002702.1, xeni_XM_047005849.1, xeni_XM_047005958.1, xeni_XM_047007217.1, xeni_XM_047007238.1, xeni_XM_047008408.1, xeni_XM_047008414.1, xeni_XM_047008807.1, xeni_XM_047009080.1	zoan_GGTW01007593.1.p1, zoan_GGTW01015405.1.p1, zoan_GGTW01020820.1.p1, zoan_GGTW01020821.1.p1, zoan_GGTW01031490.1.p1, zoan_GGTW01034425.1.p1, zoan_GGTW01041379.1.p1, zoan_GGTW01042501.1.p1, zoan_GGTW01052849.1.p1, zoan_GGTW01055801.1.p1, zoan_GGTW01055888.1.p1, zoan_GGTW01058878.1.p1, zoan_GGTW01059262.1.p1, zoan_GGTW01062612.1.p1, zoan_GGTW01072809.1.p1, zoan_GGTW01079993.1.p1, zoan_GGTW010863…
OG0000061	acer_001616_2039.p1, acer_001769_2053.p1, acer_001907_2056.p1, acer_002047_2038.p1, acer_002132_2054.p1, acer_005465_5355.p1, acer_006074_6045.p1, acer_006075_6046.p1, acer_006077_6048.p1, acer_011021_11014.p1, acer_011023_11012.p1, acer_011122_11002.p1, acer_018283_18217.p1, acer_020013_20042.p1, acer_020014_20044.p1, acer_020015_20043.p1, acer_021440_21463.p1, acer_024988_25037.p1, acer_024989_…	adig_XM_015898755.1, adig_XM_015901281.1, adig_XM_015901282.1, adig_XM_015901296.1, adig_XM_015902165.1, adig_XM_015904186.1, adig_XM_015905752.1, adig_XM_015905753.1, adig_XM_015905763.1, adig_XM_015905765.1, adig_XM_015905766.1, adig_XM_015905768.1, adig_XM_015908255.1, adig_XM_015911437.1, adig_XM_015913110.1, adig_XM_015918984.1, adig_XM_015920656.1, adig_XM_015920679.1, adig_XM_015920682.1, …	amil_XM_029330705.2, amil_XM_029333544.2, amil_XM_029340960.2, amil_XM_029342708.2, amil_XM_029344887.2, amil_XM_029344914.2, amil_XM_029344917.2, amil_XM_029344942.2, amil_XM_029344948.2, amil_XM_029346329.2, amil_XM_029346330.2, amil_XM_029356537.2, amil_XM_044313258.1, amil_XM_044316653.1, amil_XM_044316654.1, amil_XM_044316655.1, amil_XM_044316656.1, amil_XM_044316657.1, amil_XM_044316665.1, …	aten_XM_031695136.1, aten_XM_031695315.1, aten_XM_031697974.1, aten_XM_031697975.1, aten_XM_031699426.1, aten_XM_031700675.1, aten_XM_031700766.1, aten_XM_031710004.1, aten_XM_031710007.1, aten_XM_031710010.1, aten_XM_031710012.1, aten_XM_031710229.1, aten_XM_031711120.1, aten_XM_031714209.1, aten_XM_031716180.1, aten_XM_031716181.1, aten_XM_031716186.1, aten_XM_031717509.1, aten_XM_031718369.1	dgig_XM_028545985.1, dgig_XM_028546220.1, dgig_XM_028548847.1, dgig_XM_028551445.1, dgig_XM_028552441.1, dgig_XM_028552442.1, dgig_XM_028552444.1, dgig_XM_028552447.1, dgig_XM_028552475.1, dgig_XM_028552476.1, dgig_XM_028552591.1, dgig_XM_028554912.1, dgig_XM_028554915.1, dgig_XM_028554916.1, dgig_XM_028554917.1, dgig_XM_028554918.1, dgig_XM_028554919.1, dgig_XM_028554920.1, dgig_XM_028554921.1, …	edia_XM_021036892.2, edia_XM_021037098.2, edia_XM_021037105.2, edia_XM_021040097.2, edia_XM_021041489.2, edia_XM_021052166.2, edia_XM_021054156.2, edia_XM_021054168.2, edia_XM_021054185.2, edia_XM_021054209.2, edia_XM_021054210.2, edia_XM_021060337.1, edia_XM_028657590.1, edia_XM_028660975.1, edia_XM_028662327.1	nvec_XM_001624592.3, nvec_XM_001634043.3, nvec_XM_032363640.2, nvec_XM_032374746.2, nvec_XM_032378460.2, nvec_XM_032379428.2, nvec_XM_032380707.2, nvec_XM_032381481.2, nvec_XM_032381852.2, nvec_XM_032384851.2, nvec_XM_048722804.1, nvec_XM_048722841.1, nvec_XM_048723094.1, nvec_XM_048726292.1, nvec_XM_048730583.1	ofav_XM_020749001.1, ofav_XM_020749002.1, ofav_XM_020749017.1, ofav_XM_020749040.1, ofav_XM_020749124.1, ofav_XM_020749691.1, ofav_XM_020750339.1, ofav_XM_020750372.1, ofav_XM_020750373.1, ofav_XM_020750374.1, ofav_XM_020751328.1, ofav_XM_020759697.1, ofav_XM_020759699.1, ofav_XM_020759706.1, ofav_XM_020759707.1, ofav_XM_020759708.1, ofav_XM_020759711.1, ofav_XM_020759714.1, ofav_XM_020759715.1, …	pcar_GESO01058987.1.p1, pcar_GESO01084302.1.p1, pcar_GESO01112146.1.p1, pcar_GESO01119430.1.p1, pcar_GESO01127571.1.p1	pdam_XM_027182957.1, pdam_XM_027184586.1, pdam_XM_027184996.1, pdam_XM_027185037.1, pdam_XM_027185039.1, pdam_XM_027185107.1, pdam_XM_027185183.1, pdam_XM_027185909.1, pdam_XM_027185910.1, pdam_XM_027185924.1, pdam_XM_027191203.1, pdam_XM_027191207.1, pdam_XM_027191274.1, pdam_XM_027191354.1, pdam_XM_027192112.1, pdam_XM_027193895.1, pdam_XM_027194780.1, pdam_XM_027197660.1, pdam_XM_027197663.1, …	plob_1_mrna_PLOB_00007977_28687, plob_1_mrna_PLOB_00014182_32390, plob_1_mrna_PLOB_00014190_32391, plob_1_mrna_PLOB_00014210_32392, plob_1_mrna_PLOB_00014215_32394, plob_1_mrna_PLOB_00014217_32395, plob_1_mrna_PLOB_00015883_33643, plob_1_mrna_PLOB_00024377_10914, plob_1_mrna_PLOB_00031360_13481, plob_1_mrna_PLOB_00031378_13482, plob_1_mrna_PLOB_00031415_13484, plob_1_mrna_PLOB_00039562_2783, plob…	pmea_1_mrna_PMEA_00009501_14524, pmea_1_mrna_PMEA_00009502_14525, pmea_1_mrna_PMEA_00009604_14193, pmea_1_mrna_PMEA_00009606_14194, pmea_1_mrna_PMEA_00009653_14137, pmea_1_mrna_PMEA_00009709_14141, pmea_1_mrna_PMEA_00009721_14142, pmea_1_mrna_PMEA_00012009_15183, pmea_1_mrna_PMEA_00014987_18034, pmea_1_mrna_PMEA_00015891_18958, pmea_1_mrna_PMEA_00015980_18627, pmea_1_mrna_PMEA_00016315_2437, pmea…	pmiz_c0013.g033.t1.p1, pmiz_c0039.g008.t1.p1, pmiz_c0058.g026.t1.p1, pmiz_c0082.g004.t1.p1, pmiz_c0082.g005.t1.p1, pmiz_c0082.g035.t1.p1, pmiz_c0120.g017.t1.p1, pmiz_c0200.g020.t1.p1, pmiz_c0223.g026.t1.p1, pmiz_c0316.g003.t1.p1, pmiz_c0478.g007.t1.p1, pmiz_c0478.g008.t1.p1, pmiz_c0525.g018.t1.p1, pmiz_c0629.g007.t1.p1, pmiz_c0688.g014.t1.p1, pmiz_c1504.g003.t1.p1, pmiz_c1943.g004.t1.p1	pumb_c0008.g068.t1.p1, pumb_c0008.g069.t1.p1, pumb_c0018.g026.t1.p1, pumb_c0021.g042.t1.p1, pumb_c0034.g026.t1.p1, pumb_c0041.g034.t1.p1, pumb_c0112.g002.t1.p1, pumb_c0117.g002.t1.p1, pumb_c0117.g017.t1.p1, pumb_c0210.g021.t1.p1, pumb_c0277.g018.t1.p1, pumb_c0313.g016.t1.p1, pumb_c0327.g019.t1.p1, pumb_c0415.g005.t1.p1, pumb_c0838.g002.t1.p1, pumb_c0838.g003.t1.p1, pumb_c1627.g003.t1.p1	pvar_GCVI01029909.1.p1, pvar_GCVI01030820.1.p1, pvar_GCVI01058742.1.p1, pvar_GCVI01112318.1.p1, pvar_GCVI01123361.1.p1	xeni_XM_046989592.1, xeni_XM_046989809.1, xeni_XM_046989810.1, xeni_XM_046995814.1, xeni_XM_046995816.1, xeni_XM_046997074.1, xeni_XM_046997075.1	zoan_GGTW01054913.1.p1, zoan_GGTW01054983.1.p1, zoan_GGTW01057781.1.p1, zoan_GGTW01066349.1.p1, zoan_GGTW01076381.1.p1, zoan_GGTW01085171.1.p1, zoan_GGTW01173977.1.p1, zoan_GGTW01207678.1.p1, zoan_GGTW01209026.1.p1, zoan_GGTW01210534.1.p1, zoan_GGTW01211668.1.p1
OG0000062	acer_002267_1996.p1, acer_010320_10111.p1, acer_011692_11459.p1, acer_013635_13487.p1, acer_013636_13488.p1, acer_014762_14732.p1, acer_015704_15726.p1, acer_020489_20538.p1, acer_021659_21634.p1, acer_024750_24821.p1, acer_025805_25866.p1, acer_026361_26390.p1, acer_026385_26374.p1	adig_XM_015894404.1, adig_XM_015895789.1, adig_XM_015897473.1, adig_XM_015900565.1, adig_XM_015900688.1, adig_XM_015900690.1, adig_XM_015900717.1, adig_XM_015901421.1, adig_XM_015909611.1, adig_XM_015909649.1, adig_XM_015911232.1, adig_XM_015911644.1, adig_XM_015914969.1, adig_XM_015915459.1, adig_XM_015920040.1, adig_XM_015920060.1, adig_XM_015920301.1, adig_XM_015920304.1, adig_XM_015921114.1, …	amil_XM_029326836.2, amil_XM_029326851.2, amil_XM_029331383.2, amil_XM_029331963.2, amil_XM_029333815.2, amil_XM_029338026.2, amil_XM_029343902.2, amil_XM_029358668.2, amil_XM_044308028.1, amil_XM_044308639.1, amil_XM_044308712.1, amil_XM_044320266.1, amil_XM_044320948.1, amil_XM_044321071.1, amil_XM_044322094.1, amil_XM_044322097.1, amil_XM_044322884.1, amil_XM_044326596.1, amil_XM_044327140.1	aten_XM_031696041.1, aten_XM_031697025.1, aten_XM_031699073.1, aten_XM_031700979.1, aten_XM_031702338.1, aten_XM_031705262.1, aten_XM_031705275.1, aten_XM_031706106.1, aten_XM_031706234.1, aten_XM_031710471.1, aten_XM_031710472.1, aten_XM_031710939.1, aten_XM_031711145.1, aten_XM_031711633.1, aten_XM_031711634.1, aten_XM_031713585.1, aten_XM_031714753.1	dgig_XM_028535628.1, dgig_XM_028538517.1, dgig_XM_028545824.1, dgig_XM_028547231.1, dgig_XM_028547235.1, dgig_XM_028551804.1, dgig_XM_028553186.1, dgig_XM_028553217.1, dgig_XM_028558644.1, dgig_XM_028562395.1	edia_XM_021036418.2, edia_XM_021042741.2, edia_XM_021042770.2, edia_XM_021043297.2, edia_XM_021044535.2, edia_XM_021047723.2, edia_XM_021054591.1, edia_XM_021056335.2, edia_XM_021056455.1, edia_XM_021058174.2, edia_XM_021060147.2, edia_XM_021061527.2, edia_XM_028656867.1, edia_XM_028656947.1, edia_XM_028658924.1, edia_XM_028659119.1, edia_XM_028660109.1, edia_XM_028661043.1, edia_XM_028663763.1	nvec_XM_001626357.3, nvec_XM_001629342.3, nvec_XM_001633867.3, nvec_XM_032364655.2, nvec_XM_032365592.2, nvec_XM_032367439.2, nvec_XM_032370179.2, nvec_XM_032373970.2, nvec_XM_032383140.2, nvec_XM_032383142.2, nvec_XM_032385755.2, nvec_XM_048722121.1, nvec_XM_048723875.1, nvec_XM_048725756.1, nvec_XM_048728593.1	ofav_XM_020747266.1, ofav_XM_020747276.1, ofav_XM_020749094.1, ofav_XM_020749582.1, ofav_XM_020750037.1, ofav_XM_020750422.1, ofav_XM_020757524.1, ofav_XM_020758847.1, ofav_XM_020759658.1, ofav_XM_020760750.1, ofav_XM_020762158.1, ofav_XM_020763559.1, ofav_XM_020764663.1, ofav_XM_020765516.1, ofav_XM_020769628.1, ofav_XM_020769629.1, ofav_XM_020769630.1, ofav_XM_020770286.1, ofav_XM_020772155.1, …	pcar_GESO01030236.1.p1, pcar_GESO01044570.1.p1, pcar_GESO01045948.1.p1, pcar_GESO01067684.1.p1, pcar_GESO01070574.1.p1, pcar_GESO01071449.1.p1, pcar_GESO01076732.1.p1, pcar_GESO01081169.1.p1, pcar_GESO01089012.1.p1, pcar_GESO01090601.1.p1, pcar_GESO01091513.1.p1, pcar_GESO01120700.1.p1, pcar_GESO01127901.1.p1	pdam_XM_027182183.1, pdam_XM_027182847.1, pdam_XM_027183283.1, pdam_XM_027185697.1, pdam_XM_027187530.1, pdam_XM_027188240.1, pdam_XM_027189743.1, pdam_XM_027190588.1, pdam_XM_027191961.1, pdam_XM_027192420.1, pdam_XM_027192717.1, pdam_XM_027192727.1, pdam_XM_027193805.1, pdam_XM_027198072.1, pdam_XM_027198144.1, pdam_XM_027198673.1, pdam_XM_027202715.1, pdam_XM_027203152.1, pdam_XM_027203342.1, …	plob_1_mrna_PLOB_00009775_6798, plob_1_mrna_PLOB_00009776_6799, plob_1_mrna_PLOB_00031154_1739, plob_1_mrna_PLOB_00031462_13580, plob_1_mrna_PLOB_00033702_14789, plob_1_mrna_PLOB_00033718_14804, plob_1_mrna_PLOB_00037982_17011, plob_1_mrna_PLOB_00048864_22868	pmea_1_mrna_PMEA_00009731_14297, pmea_1_mrna_PMEA_00010338_1208, pmea_1_mrna_PMEA_00010791_2074, pmea_1_mrna_PMEA_00014632_17397, pmea_1_mrna_PMEA_00014650_17399, pmea_1_mrna_PMEA_00016857_2879, pmea_1_mrna_PMEA_00017600_19016, pmea_1_mrna_PMEA_00031686_6218, pmea_1_mrna_PMEA_00033348_7582	pmiz_c0051.g067.t1.p1, pmiz_c0180.g004.t1.p1, pmiz_c0199.g003.t2.p1, pmiz_c0202.g011.t1.p1, pmiz_c0217.g016.t1.p1, pmiz_c0231.g001.t1.p1, pmiz_c0273.g008.t1.p1, pmiz_c0282.g024.t1.p1, pmiz_c0345.g007.t1.p1, pmiz_c0354.g011.t1.p1, pmiz_c0398.g008.t1.p1, pmiz_c0453.g015.t5.p1, pmiz_c0507.g008.t1.p1, pmiz_c0956.g003.t1.p1, pmiz_c0960.g003.t1.p1, pmiz_c1107.g009.t1.p1, pmiz_c1639.g003.t1.p1, pmiz_c22…	pumb_c0049.g030.t1.p1, pumb_c0054.g030.t1.p1, pumb_c0121.g065.t1.p1, pumb_c0206.g021.t1.p1, pumb_c0269.g007.t1.p1, pumb_c0276.g006.t1.p1, pumb_c0463.g004.t1.p1, pumb_c0497.g001.t1.p1, pumb_c0685.g010.t1.p1, pumb_c0730.g005.t1.p1, pumb_c0750.g001.t1.p1, pumb_c0799.g007.t1.p1, pumb_c0799.g008.t1.p1, pumb_c0856.g005.t1.p1, pumb_c0856.g006.t1.p1, pumb_c0913.g002.t1.p1, pumb_c1102.g001.t1.p1, pumb_c11…	pvar_GCVI01006983.1.p1, pvar_GCVI01016760.1.p1, pvar_GCVI01020408.1.p1, pvar_GCVI01020409.1.p1, pvar_GCVI01025898.1.p1, pvar_GCVI01026109.1.p1, pvar_GCVI01049293.1.p1, pvar_GCVI01055620.1.p1, pvar_GCVI01058250.1.p1, pvar_GCVI01062366.1.p1, pvar_GCVI01063355.1.p1, pvar_GCVI01085585.1.p1, pvar_GCVI01099199.1.p1, pvar_GCVI01109991.1.p1, pvar_GCVI01110424.1.p1, pvar_GCVI01114418.1.p1, pvar_GCVI011225…	xeni_XM_046988017.1, xeni_XM_046994101.1, xeni_XM_046994874.1, xeni_XM_046997920.1, xeni_XM_046997942.1, xeni_XM_046997946.1, xeni_XM_047004272.1	zoan_GGTW01007386.1.p1, zoan_GGTW01008531.1.p1, zoan_GGTW01008532.1.p1, zoan_GGTW01012354.1.p1, zoan_GGTW01012355.1.p1, zoan_GGTW01012850.1.p1, zoan_GGTW01012851.1.p1, zoan_GGTW01012852.1.p1, zoan_GGTW01027497.1.p1, zoan_GGTW01029678.1.p1, zoan_GGTW01036596.1.p1, zoan_GGTW01048047.1.p1, zoan_GGTW01048048.1.p1, zoan_GGTW01052939.1.p1, zoan_GGTW01056447.1.p1, zoan_GGTW01063629.1.p1, zoan_GGTW010689…
OG0000063	acer_028136_28129.p1	adig_XM_015900323.1, adig_XM_015900324.1, adig_XM_015901474.1, adig_XM_015902352.1, adig_XM_015911052.1, adig_XM_015911438.1, adig_XM_015911439.1, adig_XM_015912223.1, adig_XM_015915149.1, adig_XM_015915151.1, adig_XM_015915152.1, adig_XM_015915153.1, adig_XM_015915157.1, adig_XM_015917293.1, adig_XM_015918706.1, adig_XM_015918707.1, adig_XM_015918717.1, adig_XM_015918718.1, adig_XM_015921547.1, …	amil_XM_029323922.2, amil_XM_029332469.2, amil_XM_029336087.2, amil_XM_029338747.2, amil_XM_029338748.2, amil_XM_029345433.2, amil_XM_029348659.2, amil_XM_029355027.2, amil_XM_044318232.1, amil_XM_044318233.1, amil_XM_044318234.1, amil_XM_044318235.1, amil_XM_044318236.1, amil_XM_044318237.1, amil_XM_044318259.1, amil_XM_044318260.1, amil_XM_044318456.1, amil_XM_044319690.1, amil_XM_044319697.1, …		dgig_XM_028550513.1			ofav_XM_020747225.1, ofav_XM_020747226.1, ofav_XM_020748177.1, ofav_XM_020751002.1, ofav_XM_020753323.1, ofav_XM_020753431.1, ofav_XM_020753454.1, ofav_XM_020754188.1, ofav_XM_020754674.1, ofav_XM_020754675.1, ofav_XM_020759057.1, ofav_XM_020759058.1, ofav_XM_020759059.1, ofav_XM_020759118.1, ofav_XM_020762628.1, ofav_XM_020771991.1, ofav_XM_020774204.1, ofav_XM_020774230.1, ofav_XM_020774251.1, …	pcar_GESO01003097.1.p1, pcar_GESO01003099.1.p1, pcar_GESO01003100.1.p1, pcar_GESO01003103.1.p1, pcar_GESO01003104.1.p1, pcar_GESO01003105.1.p1, pcar_GESO01026450.1.p1, pcar_GESO01036747.1.p1, pcar_GESO01126675.1.p1	pdam_XM_027192687.1, pdam_XM_027192699.1, pdam_XM_027192700.1, pdam_XM_027192701.1, pdam_XM_027192704.1, pdam_XM_027192747.1, pdam_XM_027192765.1, pdam_XM_027192766.1, pdam_XM_027193512.1, pdam_XM_027195682.1, pdam_XM_027198024.1, pdam_XM_027198026.1, pdam_XM_027198909.1, pdam_XM_027198954.1, pdam_XM_027200053.1, pdam_XM_027203470.1, pdam_XM_027204779.1, pdam_XM_027204780.1, pdam_XM_027204781.1, …	plob_1_mrna_PLOB_00000113_337, plob_1_mrna_PLOB_00006425_5845, plob_1_mrna_PLOB_00006509_5846, plob_1_mrna_PLOB_00006543_5854, plob_1_mrna_PLOB_00006552_5861, plob_1_mrna_PLOB_00006555_5863, plob_1_mrna_PLOB_00013000_31684, plob_1_mrna_PLOB_00015595_33365, plob_1_mrna_PLOB_00015596_33366, plob_1_mrna_PLOB_00019104_34907, plob_1_mrna_PLOB_00019105_34906, plob_1_mrna_PLOB_00019107_34908, plob_1_mrn…	pmea_1_mrna_PMEA_00003563_9877, pmea_1_mrna_PMEA_00003614_9854, pmea_1_mrna_PMEA_00003638_9879, pmea_1_mrna_PMEA_00003809_9882, pmea_1_mrna_PMEA_00003955_9884, pmea_1_mrna_PMEA_00004122_9919, pmea_1_mrna_PMEA_00004129_9924, pmea_1_mrna_PMEA_00004130_9853, pmea_1_mrna_PMEA_00004132_9926, pmea_1_mrna_PMEA_00004137_9928, pmea_1_mrna_PMEA_00004139_9930, pmea_1_mrna_PMEA_00004141_9931, pmea_1_mrna_PME…	pmiz_c0004.g014.t1.p1, pmiz_c0004.g015.t1.p1, pmiz_c0004.g068.t1.p1, pmiz_c0010.g008.t1.p1, pmiz_c0197.g012.t1.p1, pmiz_c0380.g020.t1.p1, pmiz_c0568.g002.t1.p1, pmiz_c0568.g003.t1.p1, pmiz_c1331.g003.t1.p1, pmiz_c1331.g004.t1.p1, pmiz_c1331.g005.t1.p1, pmiz_c1331.g006.t1.p1, pmiz_c1331.g007.t1.p1, pmiz_c1331.g008.t1.p1, pmiz_c1331.g009.t1.p1, pmiz_c1331.g010.t1.p1, pmiz_c1331.g011.t1.p1, pmiz_c13…	pumb_c0025.g018.t1.p1, pumb_c0033.g013.t1.p1, pumb_c0036.g045.t1.p1, pumb_c0098.g029.t1.p1, pumb_c0098.g039.t1.p1, pumb_c0098.g041.t1.p1, pumb_c0098.g042.t1.p1, pumb_c0098.g043.t1.p1, pumb_c0098.g044.t1.p1, pumb_c0098.g045.t1.p1, pumb_c0098.g046.t1.p1, pumb_c0098.g047.t1.p1, pumb_c0098.g048.t1.p1, pumb_c0098.g049.t1.p1, pumb_c0098.g050.t1.p1, pumb_c0321.g005.t1.p1, pumb_c0321.g006.t1.p1, pumb_c05…	pvar_GCVI01004734.1.p1, pvar_GCVI01004736.1.p1, pvar_GCVI01004737.1.p1, pvar_GCVI01006719.1.p1, pvar_GCVI01006720.1.p1, pvar_GCVI01070529.1.p1
OG0000064	acer_010786_10491.p1, acer_012777_12815.p1, acer_018675_18656.p1, acer_021782_21715.p1, acer_021865_21936.p1, acer_021936_21716.p1, acer_025645_25543.p1, acer_026231_26295.p1, acer_026297_26286.p1, acer_029065_29005.p1, acer_029066_29004.p1, acer_029181_29230.p1, acer_030392_30387.p1, acer_030997_31005.p1, acer_031668_31674.p1, acer_032062_32059.p1	adig_XM_015893941.1, adig_XM_015895985.1, adig_XM_015896288.1, adig_XM_015902644.1, adig_XM_015907604.1, adig_XM_015907605.1, adig_XM_015909204.1, adig_XM_015909818.1, adig_XM_015912562.1, adig_XM_015914328.1, adig_XM_015917150.1, adig_XM_015919837.1, adig_XM_015920274.1, adig_XM_015923972.1, adig_XM_015924730.1	amil_XM_029328058.2, amil_XM_029341244.2, amil_XM_029348508.2, amil_XM_029348611.2, amil_XM_044306992.1, amil_XM_044307599.1, amil_XM_044308522.1, amil_XM_044309274.1, amil_XM_044309292.1, amil_XM_044309296.1, amil_XM_044309429.1, amil_XM_044310218.1, amil_XM_044310277.1, amil_XM_044310654.1, amil_XM_044312417.1, amil_XM_044313582.1, amil_XM_044313998.1, amil_XM_044314600.1, amil_XM_044314663.1, …	aten_XM_031692949.1, aten_XM_031693150.1, aten_XM_031693153.1, aten_XM_031694419.1, aten_XM_031696182.1, aten_XM_031698179.1, aten_XM_031699752.1, aten_XM_031701326.1, aten_XM_031701854.1, aten_XM_031702118.1, aten_XM_031702437.1, aten_XM_031703895.1, aten_XM_031704219.1, aten_XM_031704466.1, aten_XM_031704482.1, aten_XM_031705358.1, aten_XM_031706072.1, aten_XM_031707653.1, aten_XM_031708581.1, …		edia_XM_021053185.2, edia_XM_028661398.1, edia_XM_028661425.1	nvec_XM_032366617.2, nvec_XM_032371916.2, nvec_XM_032380293.2, nvec_XM_032380294.2, nvec_XM_032380296.2, nvec_XM_048720327.1, nvec_XM_048721052.1, nvec_XM_048723867.1, nvec_XM_048730527.1, nvec_XM_048733333.1, nvec_XM_048733580.1	ofav_XM_020745160.1, ofav_XM_020749325.1, ofav_XM_020749329.1, ofav_XM_020749330.1, ofav_XM_020749825.1, ofav_XM_020750845.1, ofav_XM_020752655.1, ofav_XM_020753174.1, ofav_XM_020753178.1, ofav_XM_020753630.1, ofav_XM_020753764.1, ofav_XM_020758345.1, ofav_XM_020759405.1, ofav_XM_020759444.1, ofav_XM_020759465.1, ofav_XM_020760423.1, ofav_XM_020761589.1, ofav_XM_020765198.1, ofav_XM_020768321.1, …	pcar_GESO01046495.1.p1, pcar_GESO01050357.1.p1	pdam_XM_027180639.1, pdam_XM_027180641.1, pdam_XM_027180985.1, pdam_XM_027181261.1, pdam_XM_027181265.1, pdam_XM_027181266.1, pdam_XM_027181425.1, pdam_XM_027182084.1, pdam_XM_027184357.1, pdam_XM_027185795.1, pdam_XM_027188337.1, pdam_XM_027190509.1, pdam_XM_027190657.1, pdam_XM_027195122.1, pdam_XM_027196141.1, pdam_XM_027199495.1, pdam_XM_027200223.1, pdam_XM_027200949.1, pdam_XM_027201557.1, …	plob_1_mrna_PLOB_00001448_24098, plob_1_mrna_PLOB_00001457_24101, plob_1_mrna_PLOB_00001461_24105, plob_1_mrna_PLOB_00001463_24107, plob_1_mrna_PLOB_00001464_24108, plob_1_mrna_PLOB_00001471_24111, plob_1_mrna_PLOB_00009339_29508, plob_1_mrna_PLOB_00009617_29746, plob_1_mrna_PLOB_00009624_29751, plob_1_mrna_PLOB_00010009_6719, plob_1_mrna_PLOB_00011076_30633, plob_1_mrna_PLOB_00012741_31518, plob…	pmea_1_mrna_PMEA_00000178_467, pmea_1_mrna_PMEA_00000258_526, pmea_1_mrna_PMEA_00001158_193, pmea_1_mrna_PMEA_00011773_31832, pmea_1_mrna_PMEA_00011774_31833, pmea_1_mrna_PMEA_00011776_31835, pmea_1_mrna_PMEA_00014311_17122, pmea_1_mrna_PMEA_00020329_21639, pmea_1_mrna_PMEA_00020331_21640, pmea_1_mrna_PMEA_00020335_21643, pmea_1_mrna_PMEA_00020337_21645, pmea_1_mrna_PMEA_00020341_21648, pmea_1_mr…	pmiz_c0103.g006.t1.p1, pmiz_c0243.g012.t1.p1, pmiz_c0426.g018.t1.p1, pmiz_c0545.g007.t1.p1, pmiz_c0545.g009.t1.p1, pmiz_c0589.g003.t1.p1, pmiz_c1239.g001.t1.p1	pumb_c0010.g025.t1.p1, pumb_c0072.g038.t1.p1, pumb_c0443.g009.t1.p1, pumb_c0549.g003.t1.p1, pumb_c0599.g004.t1.p1, pumb_c2519.g001.t1.p1	pvar_GCVI01064976.1.p1, pvar_GCVI01093567.1.p1		zoan_GGTW01046459.1.p1, zoan_GGTW01046460.1.p1, zoan_GGTW01123096.1.p1, zoan_GGTW01135555.1.p1
OG0000065	acer_007019_7112.p1, acer_010818_10876.p1, acer_010819_10875.p1, acer_010820_10874.p1, acer_011932_12001.p1, acer_012036_11802.p1, acer_012332_12281.p1, acer_014083_14173.p1, acer_015014_15036.p1, acer_015130_15201.p1, acer_015144_15035.p1, acer_017367_17399.p1, acer_018468_18521.p1, acer_018563_18525.p1, acer_018694_18502.p1, acer_020310_20349.p1, acer_020824_20919.p1, acer_021790_21819.p1, acer…	adig_XM_015891674.1, adig_XM_015894674.1, adig_XM_015895290.1, adig_XM_015897135.1, adig_XM_015901792.1, adig_XM_015904905.1, adig_XM_015905345.1, adig_XM_015908148.1, adig_XM_015910927.1, adig_XM_015916555.1, adig_XM_015918813.1, adig_XM_015919764.1, adig_XM_015919765.1, adig_XM_015921150.1, adig_XM_015921981.1, adig_XM_015925105.1	amil_XM_029323911.2, amil_XM_029324979.2, amil_XM_029327628.2, amil_XM_029327730.2, amil_XM_029343839.1, amil_XM_029347425.2, amil_XM_029354880.2, amil_XM_044309605.1, amil_XM_044309900.1, amil_XM_044309904.1, amil_XM_044310239.1, amil_XM_044311350.1, amil_XM_044311411.1, amil_XM_044311412.1, amil_XM_044311413.1, amil_XM_044311995.1, amil_XM_044312176.1, amil_XM_044315356.1, amil_XM_044315788.1, …	aten_XM_031709265.1, aten_XM_031711128.1	dgig_XM_028552860.1, dgig_XM_028553450.1, dgig_XM_028561030.1, dgig_XM_028563293.1		nvec_XM_048726703.1	ofav_XM_020745784.1, ofav_XM_020766338.1, ofav_XM_020766349.1, ofav_XM_020773096.1, ofav_XM_020773097.1	pcar_GESO01002472.1.p1, pcar_GESO01002473.1.p1, pcar_GESO01004461.1.p1, pcar_GESO01004462.1.p1, pcar_GESO01004464.1.p1, pcar_GESO01056539.1.p1, pcar_GESO01059073.1.p1, pcar_GESO01076888.1.p1, pcar_GESO01079069.1.p1, pcar_GESO01099861.1.p1, pcar_GESO01104170.1.p1, pcar_GESO01104703.1.p1, pcar_GESO01110770.1.p1	pdam_XM_027201506.1	plob_1_mrna_PLOB_00000488_156, plob_1_mrna_PLOB_00002377_25026, plob_1_mrna_PLOB_00002681_5402, plob_1_mrna_PLOB_00002948_5245, plob_1_mrna_PLOB_00002950_5246, plob_1_mrna_PLOB_00002970_5265, plob_1_mrna_PLOB_00003491_25577, plob_1_mrna_PLOB_00003492_25576, plob_1_mrna_PLOB_00003583_25643, plob_1_mrna_PLOB_00003584_25644, plob_1_mrna_PLOB_00005291_26820, plob_1_mrna_PLOB_00005361_26871, plob_1_mr…	pmea_1_mrna_PMEA_00000155_449, pmea_1_mrna_PMEA_00000321_566, pmea_1_mrna_PMEA_00001836_9072, pmea_1_mrna_PMEA_00006216_31083, pmea_1_mrna_PMEA_00007960_31491, pmea_1_mrna_PMEA_00012545_15990, pmea_1_mrna_PMEA_00012584_16021, pmea_1_mrna_PMEA_00014858_17530, pmea_1_mrna_PMEA_00014859_17531, pmea_1_mrna_PMEA_00017771_19191, pmea_1_mrna_PMEA_00020023_21362, pmea_1_mrna_PMEA_00020304_21622, pmea_1_m…	pmiz_c0015.g027.t2.p1, pmiz_c0015.g028.t2.p1, pmiz_c0045.g049.t1.p1, pmiz_c0050.g041.t1.p1, pmiz_c0050.g055.t1.p1, pmiz_c0141.g012.t1.p1, pmiz_c0141.g013.t1.p1, pmiz_c0233.g050.t1.p1, pmiz_c0256.g048.t1.p1, pmiz_c0256.g049.t1.p1, pmiz_c0265.g040.t1.p1, pmiz_c0265.g066.t1.p1, pmiz_c0265.g067.t1.p1, pmiz_c0265.g068.t1.p1, pmiz_c0317.g007.t1.p1, pmiz_c0349.g015.t1.p1, pmiz_c0416.g043.t1.p1, pmiz_c04…	pumb_c0008.g059.t1.p1, pumb_c0008.g060.t1.p1, pumb_c0013.g029.t1.p1, pumb_c0013.g030.t1.p1, pumb_c0044.g006.t1.p1, pumb_c0048.g035.t1.p1, pumb_c0048.g036.t1.p1, pumb_c0048.g055.t1.p1, pumb_c0048.g100.t1.p1, pumb_c0048.g101.t1.p1, pumb_c0121.g058.t2.p1, pumb_c0459.g020.t1.p1, pumb_c0474.g010.t1.p1, pumb_c0499.g023.t2.p1, pumb_c0560.g007.t1.p1, pumb_c0589.g009.t1.p1, pumb_c0589.g021.t1.p1, pumb_c05…	pvar_GCVI01052430.1.p1	xeni_XM_046984445.1, xeni_XM_046984534.1, xeni_XM_046985743.1, xeni_XM_046985855.1, xeni_XM_046985856.1, xeni_XM_046988940.1, xeni_XM_046992017.1, xeni_XM_046993951.1, xeni_XM_046994146.1, xeni_XM_046994569.1, xeni_XM_046995817.1, xeni_XM_046996292.1, xeni_XM_046996422.1, xeni_XM_047005668.1, xeni_XM_047005871.1, xeni_XM_047006875.1, xeni_XM_047008411.1	zoan_GGTW01015184.1.p1, zoan_GGTW01015185.1.p1, zoan_GGTW01021598.1.p1, zoan_GGTW01027949.1.p1, zoan_GGTW01027950.1.p1, zoan_GGTW01027951.1.p1, zoan_GGTW01054970.1.p1, zoan_GGTW01079222.1.p1, zoan_GGTW01088766.1.p1, zoan_GGTW01097402.1.p1, zoan_GGTW01097403.1.p1, zoan_GGTW01116756.1.p1, zoan_GGTW01122481.1.p1, zoan_GGTW01131018.1.p1, zoan_GGTW01148062.1.p1, zoan_GGTW01163229.1.p1, zoan_GGTW011692…
OG0000066	acer_006652_7104.p1, acer_011896_12153.p1, acer_012151_12145.p1, acer_012153_12143.p1, acer_012154_12142.p1, acer_017805_17866.p1, acer_020231_20340.p1, acer_023069_23227.p1, acer_028489_28502.p1	adig_XM_015892596.1, adig_XM_015893420.1, adig_XM_015893424.1, adig_XM_015893426.1, adig_XM_015893430.1, adig_XM_015893847.1, adig_XM_015893888.1, adig_XM_015894581.1, adig_XM_015895097.1, adig_XM_015898477.1, adig_XM_015898478.1, adig_XM_015899308.1, adig_XM_015899543.1, adig_XM_015899555.1, adig_XM_015899596.1, adig_XM_015899724.1, adig_XM_015899912.1, adig_XM_015900951.1, adig_XM_015903861.1, …	amil_XM_029328001.2, amil_XM_029349106.2, amil_XM_044306767.1, amil_XM_044306768.1, amil_XM_044306769.1, amil_XM_044307017.1, amil_XM_044307021.1, amil_XM_044307037.1, amil_XM_044307039.1, amil_XM_044307042.1, amil_XM_044307043.1, amil_XM_044307054.1, amil_XM_044307064.1, amil_XM_044307162.1, amil_XM_044307361.1, amil_XM_044307362.1, amil_XM_044307481.1, amil_XM_044307742.1, amil_XM_044307749.1, …	aten_XM_031706173.1, aten_XM_031715776.1, aten_XM_031715778.1	dgig_XM_028540770.1	edia_XM_021037657.2	nvec_XM_001624472.3, nvec_XM_032366071.2, nvec_XM_048720437.1, nvec_XM_048720438.1, nvec_XM_048722917.1, nvec_XM_048722923.1, nvec_XM_048733916.1, nvec_XM_048733995.1	ofav_XM_020748316.1, ofav_XM_020748329.1, ofav_XM_020748331.1, ofav_XM_020749044.1, ofav_XM_020749598.1, ofav_XM_020751480.1, ofav_XM_020768383.1, ofav_XM_020773010.1, ofav_XM_020773086.1	pcar_GESO01016705.1.p1, pcar_GESO01030290.1.p1, pcar_GESO01037772.1.p1, pcar_GESO01043626.1.p1, pcar_GESO01077154.1.p1	pdam_XM_027179908.1, pdam_XM_027179910.1, pdam_XM_027180333.1, pdam_XM_027185860.1, pdam_XM_027185861.1, pdam_XM_027187021.1, pdam_XM_027188221.1, pdam_XM_027192238.1, pdam_XM_027192249.1, pdam_XM_027193285.1, pdam_XM_027194571.1, pdam_XM_027195333.1, pdam_XM_027196748.1, pdam_XM_027196830.1, pdam_XM_027202898.1	plob_1_mrna_PLOB_00011358_6995, plob_1_mrna_PLOB_00011361_6997, plob_1_mrna_PLOB_00011362_6999, plob_1_mrna_PLOB_00011368_7001, plob_1_mrna_PLOB_00011372_7004, plob_1_mrna_PLOB_00011977_31132, plob_1_mrna_PLOB_00012046_31127, plob_1_mrna_PLOB_00012047_31128, plob_1_mrna_PLOB_00012048_31129, plob_1_mrna_PLOB_00012460_7237, plob_1_mrna_PLOB_00013043_31740, plob_1_mrna_PLOB_00013046_31776, plob_1_mr…	pmea_1_mrna_PMEA_00000649_788, pmea_1_mrna_PMEA_00004374_30793, pmea_1_mrna_PMEA_00004375_30794, pmea_1_mrna_PMEA_00004383_30801, pmea_1_mrna_PMEA_00004387_30806, pmea_1_mrna_PMEA_00004393_30812, pmea_1_mrna_PMEA_00006210_31079, pmea_1_mrna_PMEA_00006212_31076, pmea_1_mrna_PMEA_00006218_31084, pmea_1_mrna_PMEA_00006219_31077, pmea_1_mrna_PMEA_00007093_31315, pmea_1_mrna_PMEA_00007094_31318, pmea_…	pmiz_c0827.g002.t1.p1, pmiz_c2128.g002.t1.p1	pumb_c0182.g019.t1.p1, pumb_c2088.g002.t1.p1	pvar_GCVI01005041.1.p1, pvar_GCVI01028921.1.p1, pvar_GCVI01045964.1.p1, pvar_GCVI01089056.1.p1	xeni_XM_046985665.1	zoan_GGTW01047898.1.p1, zoan_GGTW01047899.1.p1
OG0000067	acer_000267_390.p1, acer_000393_792.p1, acer_011552_11450.p1, acer_011609_11444.p1, acer_015697_15735.p1, acer_015698_15732.p1, acer_015699_15733.p1, acer_015700_15730.p1, acer_015701_15731.p1, acer_015702_15728.p1, acer_015703_15729.p1, acer_015760_15736.p1, acer_023902_23862.p1, acer_030581_30560.p1	adig_XM_015892931.1, adig_XM_015892932.1, adig_XM_015892933.1, adig_XM_015892935.1, adig_XM_015894270.1, adig_XM_015894271.1, adig_XM_015894273.1, adig_XM_015895304.1, adig_XM_015901428.1, adig_XM_015910185.1, adig_XM_015910190.1, adig_XM_015913448.1, adig_XM_015913450.1, adig_XM_015913452.1, adig_XM_015913460.1, adig_XM_015913461.1, adig_XM_015913463.1, adig_XM_015913693.1, adig_XM_015913694.1, …	amil_XM_029331980.2, amil_XM_029338368.2, amil_XM_044308497.1, amil_XM_044320657.1, amil_XM_044320661.1, amil_XM_044320663.1, amil_XM_044320673.1, amil_XM_044323042.1, amil_XM_044323360.1	aten_XM_031693353.1, aten_XM_031695379.1, aten_XM_031695401.1, aten_XM_031701535.1, aten_XM_031701536.1, aten_XM_031701540.1, aten_XM_031701556.1, aten_XM_031703266.1, aten_XM_031703287.1, aten_XM_031703757.1, aten_XM_031705506.1, aten_XM_031706700.1, aten_XM_031709458.1, aten_XM_031709538.1, aten_XM_031709539.1, aten_XM_031711389.1, aten_XM_031717146.1	dgig_XM_028535116.1, dgig_XM_028536809.1, dgig_XM_028537028.1, dgig_XM_028537030.1, dgig_XM_028537031.1, dgig_XM_028538612.1, dgig_XM_028554734.1, dgig_XM_028556364.1, dgig_XM_028558550.1, dgig_XM_028558935.1, dgig_XM_028559252.1, dgig_XM_028563255.1	edia_XM_021037750.2, edia_XM_021038810.2, edia_XM_021038866.2, edia_XM_021040137.2, edia_XM_021040159.2, edia_XM_021040311.2, edia_XM_021041617.2, edia_XM_021042950.2, edia_XM_021052241.1, edia_XM_021053360.2, edia_XM_021053378.2, edia_XM_021055925.2, edia_XM_021056576.2, edia_XM_021059666.2, edia_XM_021061574.2, edia_XM_028657484.1, edia_XM_028660087.1, edia_XM_028660088.1, edia_XM_028663944.1	nvec_XM_001624482.3, nvec_XM_001640912.3, nvec_XM_032362382.2, nvec_XM_032363610.2, nvec_XM_032366235.2, nvec_XM_032366238.2, nvec_XM_032381357.2, nvec_XM_032381408.2, nvec_XM_048723569.1, nvec_XM_048723882.1, nvec_XM_048725023.1, nvec_XM_048726282.1, nvec_XM_048726348.1, nvec_XM_048726350.1, nvec_XM_048730348.1	ofav_XM_020745095.1, ofav_XM_020745542.1, ofav_XM_020746496.1, ofav_XM_020751231.1, ofav_XM_020754865.1, ofav_XM_020754867.1, ofav_XM_020755959.1, ofav_XM_020755964.1, ofav_XM_020755965.1, ofav_XM_020755966.1, ofav_XM_020757923.1, ofav_XM_020757926.1, ofav_XM_020758152.1, ofav_XM_020758163.1, ofav_XM_020758167.1, ofav_XM_020760206.1, ofav_XM_020763321.1, ofav_XM_020765520.1, ofav_XM_020765707.1, …	pcar_GESO01022338.1.p1, pcar_GESO01030827.1.p1, pcar_GESO01038425.1.p1, pcar_GESO01039235.1.p1, pcar_GESO01045132.1.p1, pcar_GESO01068958.1.p1, pcar_GESO01098641.1.p1, pcar_GESO01104216.1.p1	pdam_XM_027185516.1, pdam_XM_027196193.1, pdam_XM_027201270.1, pdam_XM_027201937.1, pdam_XM_027201939.1, pdam_XM_027201971.1, pdam_XM_027201972.1, pdam_XM_027203232.1, pdam_XM_027203263.1, pdam_XM_027203267.1	plob_1_mrna_PLOB_00010065_6764, plob_1_mrna_PLOB_00010066_6763, plob_1_mrna_PLOB_00010078_6774, plob_1_mrna_PLOB_00010130_29890, plob_1_mrna_PLOB_00010900_30487, plob_1_mrna_PLOB_00010928_30474, plob_1_mrna_PLOB_00017346_34060, plob_1_mrna_PLOB_00022866_10257, plob_1_mrna_PLOB_00027936_12221, plob_1_mrna_PLOB_00027939_12224, plob_1_mrna_PLOB_00046742_21638, plob_1_mrna_PLOB_00046743_21639, plob_1…	pmea_1_mrna_PMEA_00002739_9651, pmea_1_mrna_PMEA_00002741_9649, pmea_1_mrna_PMEA_00002746_9655, pmea_1_mrna_PMEA_00006434_12210, pmea_1_mrna_PMEA_00007565_12570, pmea_1_mrna_PMEA_00007566_12571, pmea_1_mrna_PMEA_00007567_12572, pmea_1_mrna_PMEA_00007568_12573, pmea_1_mrna_PMEA_00010354_1702, pmea_1_mrna_PMEA_00011320_14978, pmea_1_mrna_PMEA_00011322_14996, pmea_1_mrna_PMEA_00011325_14981, pmea_1_…	pmiz_c0014.g063.t1.p1, pmiz_c0065.g031.t1.p1, pmiz_c0076.g036.t1.p1, pmiz_c0108.g002.t1.p1, pmiz_c0108.g003.t1.p1, pmiz_c0133.g004.t1.p1, pmiz_c0142.g020.t1.p1, pmiz_c0142.g021.t1.p1, pmiz_c0374.g002.t2.p1, pmiz_c0678.g001.t1.p1, pmiz_c0678.g002.t1.p1, pmiz_c0678.g005.t1.p1, pmiz_c0678.g006.t1.p1, pmiz_c0678.g007.t1.p1, pmiz_c0936.g001.t2.p1, pmiz_c1153.g002.t1.p1, pmiz_c1153.g003.t1.p1, pmiz_c13…	pumb_c0014.g035.t1.p1, pumb_c0014.g041.t2.p1, pumb_c0058.g011.t2.p1, pumb_c0180.g016.t1.p1, pumb_c0180.g017.t1.p1, pumb_c0333.g003.t1.p1, pumb_c0333.g004.t1.p1, pumb_c0333.g006.t1.p1, pumb_c0333.g007.t1.p1, pumb_c0333.g008.t1.p1, pumb_c0333.g009.t1.p1, pumb_c0333.g016.t1.p1, pumb_c0333.g017.t1.p1, pumb_c0343.g002.t1.p1, pumb_c0343.g003.t1.p1, pumb_c1096.g002.t1.p1, pumb_c1195.g004.t1.p1, pumb_c14…	pvar_GCVI01004141.1.p1, pvar_GCVI01004142.1.p1, pvar_GCVI01015574.1.p1, pvar_GCVI01028117.1.p1, pvar_GCVI01032171.1.p1, pvar_GCVI01044462.1.p1, pvar_GCVI01045279.1.p1, pvar_GCVI01058168.1.p1, pvar_GCVI01062429.1.p1, pvar_GCVI01069382.1.p1, pvar_GCVI01077354.1.p1, pvar_GCVI01102847.1.p1, pvar_GCVI01109523.1.p1	xeni_XM_046990621.1, xeni_XM_046990952.1, xeni_XM_046991956.1, xeni_XM_046992729.1, xeni_XM_046995070.1, xeni_XM_046995529.1, xeni_XM_047000095.1, xeni_XM_047000110.1	zoan_GGTW01025472.1.p1, zoan_GGTW01027551.1.p1, zoan_GGTW01027552.1.p1, zoan_GGTW01039908.1.p1, zoan_GGTW01045457.1.p1, zoan_GGTW01045618.1.p1, zoan_GGTW01045619.1.p1, zoan_GGTW01058717.1.p1, zoan_GGTW01068675.1.p1, zoan_GGTW01070362.1.p1, zoan_GGTW01076243.1.p1, zoan_GGTW01085401.1.p1, zoan_GGTW01121607.1.p1, zoan_GGTW01126312.1.p1, zoan_GGTW01127733.1.p1, zoan_GGTW01129955.1.p1, zoan_GGTW011343…
OG0000068	acer_003036_3503.p1, acer_004829_5225.p1, acer_004831_5221.p1, acer_006143_6371.p1, acer_006703_6605.p1, acer_007898_7648.p1, acer_008500_8249.p1, acer_008648_8833.p1, acer_009332_9255.p1, acer_009876_9934.p1, acer_010013_9994.p1, acer_010913_10818.p1, acer_010935_10843.p1, acer_011821_11904.p1, acer_012012_12057.p1, acer_012260_12524.p1, acer_012512_12565.p1, acer_013901_13762.p1, acer_014678_14…	adig_XM_015893846.1, adig_XM_015894303.1, adig_XM_015901662.1, adig_XM_015905838.1, adig_XM_015906723.1, adig_XM_015909595.1, adig_XM_015912001.1, adig_XM_015914692.1, adig_XM_015914910.1, adig_XM_015916910.1, adig_XM_015917261.1, adig_XM_015918208.1, adig_XM_015919393.1, adig_XM_015922237.1	amil_XM_029324486.2, amil_XM_029342938.2, amil_XM_044307385.1, amil_XM_044309324.1, amil_XM_044310303.1, amil_XM_044312040.1, amil_XM_044313816.1, amil_XM_044316395.1, amil_XM_044317338.1, amil_XM_044318089.1, amil_XM_044318434.1, amil_XM_044320699.1, amil_XM_044320792.1, amil_XM_044321533.1, amil_XM_044323740.1, amil_XM_044324571.1, amil_XM_044325163.1, amil_XM_044328808.1	aten_XM_031695052.1, aten_XM_031701094.1, aten_XM_031707374.1, aten_XM_031710706.1, aten_XM_031712415.1, aten_XM_031712517.1, aten_XM_031712619.1, aten_XM_031717870.1	dgig_XM_028537491.1, dgig_XM_028547621.1, dgig_XM_028548133.1, dgig_XM_028549508.1, dgig_XM_028556572.1, dgig_XM_028557843.1, dgig_XM_028558832.1, dgig_XM_028560356.1, dgig_XM_028563281.1	edia_XM_021037855.1, edia_XM_021040358.2, edia_XM_028658008.1, edia_XM_028658742.1, edia_XM_028661391.1, edia_XM_028662559.1, edia_XM_028663342.1	nvec_XM_032381283.2, nvec_XM_048727036.1, nvec_XM_048731505.1	ofav_XM_020745695.1, ofav_XM_020745787.1, ofav_XM_020749339.1, ofav_XM_020758453.1, ofav_XM_020759042.1, ofav_XM_020762241.1, ofav_XM_020766494.1	pcar_GESO01007361.1.p1, pcar_GESO01013845.1.p1, pcar_GESO01013847.1.p1, pcar_GESO01041122.1.p1, pcar_GESO01070395.1.p1, pcar_GESO01079760.1.p1, pcar_GESO01101639.1.p1, pcar_GESO01109744.1.p1, pcar_GESO01111882.1.p1, pcar_GESO01133750.1.p1	pdam_XM_027182936.1, pdam_XM_027183508.1	plob_1_mrna_PLOB_00000469_142, plob_1_mrna_PLOB_00000829_5053, plob_1_mrna_PLOB_00000924_4708, plob_1_mrna_PLOB_00001361_24288, plob_1_mrna_PLOB_00001517_24095, plob_1_mrna_PLOB_00001520_24150, plob_1_mrna_PLOB_00001665_24344, plob_1_mrna_PLOB_00002062_24773, plob_1_mrna_PLOB_00002661_5385, plob_1_mrna_PLOB_00002736_5113, plob_1_mrna_PLOB_00004506_5765, plob_1_mrna_PLOB_00005285_26817, plob_1_mrn…	pmea_1_mrna_PMEA_00000530_91, pmea_1_mrna_PMEA_00001786_9046, pmea_1_mrna_PMEA_00002293_30336, pmea_1_mrna_PMEA_00002661_9583, pmea_1_mrna_PMEA_00004124_9921, pmea_1_mrna_PMEA_00004398_30835, pmea_1_mrna_PMEA_00004449_30843, pmea_1_mrna_PMEA_00004926_10632, pmea_1_mrna_PMEA_00005190_10854, pmea_1_mrna_PMEA_00011031_1405, pmea_1_mrna_PMEA_00011528_14690, pmea_1_mrna_PMEA_00011559_14717, pmea_1_mrn…	pmiz_c0043.g002.t1.p1, pmiz_c0365.g039.t1.p1, pmiz_c0484.g020.t1.p1, pmiz_c2628.g004.t1.p1	pumb_c0221.g011.t1.p1, pumb_c0221.g012.t1.p1, pumb_c0221.g014.t1.p1, pumb_c0240.g005.t1.p1, pumb_c0496.g010.t1.p1, pumb_c2772.g001.t1.p1	pvar_GCVI01044554.1.p1, pvar_GCVI01109984.1.p1, pvar_GCVI01126403.1.p1		zoan_GGTW01001273.1.p1, zoan_GGTW01008170.1.p1, zoan_GGTW01020998.1.p1, zoan_GGTW01021626.1.p1, zoan_GGTW01046113.1.p1, zoan_GGTW01058622.1.p1, zoan_GGTW01059212.1.p1, zoan_GGTW01062261.1.p1, zoan_GGTW01063844.1.p1, zoan_GGTW01064425.1.p1, zoan_GGTW01068085.1.p1, zoan_GGTW01076827.1.p1, zoan_GGTW01078015.1.p1, zoan_GGTW01078888.1.p1, zoan_GGTW01082961.1.p1, zoan_GGTW01083498.1.p1, zoan_GGTW010835…
OG0000069	acer_004503_4372.p1, acer_018557_18724.p1, acer_028834_28835.p1, acer_033444_33444.p1	adig_XM_015893324.1, adig_XM_015893350.1, adig_XM_015893865.1, adig_XM_015894328.1, adig_XM_015894765.1, adig_XM_015895212.1, adig_XM_015895233.1, adig_XM_015895244.1, adig_XM_015895298.1, adig_XM_015900749.1, adig_XM_015901681.1, adig_XM_015901686.1, adig_XM_015907697.1, adig_XM_015907699.1, adig_XM_015909361.1, adig_XM_015909894.1, adig_XM_015910096.1, adig_XM_015910115.1, adig_XM_015912477.1, …	amil_XM_029331440.2, amil_XM_029351180.2, amil_XM_044308065.1, amil_XM_044308066.1, amil_XM_044308204.1, amil_XM_044311189.1, amil_XM_044314134.1, amil_XM_044314148.1, amil_XM_044314486.1, amil_XM_044315038.1, amil_XM_044326055.1, amil_XM_044326666.1, amil_XM_044326668.1, amil_XM_044326687.1, amil_XM_044326696.1, amil_XM_044327816.1, amil_XM_044327818.1, amil_XM_044327944.1	aten_XM_031696681.1, aten_XM_031696760.1, aten_XM_031697972.1, aten_XM_031700101.1, aten_XM_031700111.1, aten_XM_031700127.1, aten_XM_031702124.1, aten_XM_031711709.1, aten_XM_031711718.1, aten_XM_031713001.1	dgig_XM_028546321.1, dgig_XM_028546346.1, dgig_XM_028547556.1, dgig_XM_028547561.1, dgig_XM_028547562.1, dgig_XM_028547565.1, dgig_XM_028547624.1, dgig_XM_028547643.1, dgig_XM_028547659.1, dgig_XM_028547689.1, dgig_XM_028554723.1, dgig_XM_028554739.1, dgig_XM_028554768.1, dgig_XM_028554852.1, dgig_XM_028556264.1, dgig_XM_028556283.1, dgig_XM_028556286.1, dgig_XM_028556287.1, dgig_XM_028556302.1, …	edia_XM_021037753.2, edia_XM_021040577.1, edia_XM_021049790.2, edia_XM_021049792.2, edia_XM_021049807.2, edia_XM_021051739.1, edia_XM_021051746.2, edia_XM_028658334.1, edia_XM_028658396.1		ofav_XM_020746851.1, ofav_XM_020746893.1, ofav_XM_020748159.1, ofav_XM_020748210.1, ofav_XM_020748542.1, ofav_XM_020749308.1, ofav_XM_020749312.1, ofav_XM_020749313.1, ofav_XM_020749314.1, ofav_XM_020749317.1, ofav_XM_020749318.1, ofav_XM_020749321.1, ofav_XM_020749322.1, ofav_XM_020755594.1, ofav_XM_020755595.1, ofav_XM_020760400.1, ofav_XM_020760543.1, ofav_XM_020760564.1, ofav_XM_020760574.1, …	pcar_GESO01037318.1.p1, pcar_GESO01044091.1.p1, pcar_GESO01063518.1.p1, pcar_GESO01078742.1.p1, pcar_GESO01092587.1.p1	pdam_XM_027179786.1, pdam_XM_027181433.1, pdam_XM_027183667.1, pdam_XM_027194538.1, pdam_XM_027194539.1, pdam_XM_027197611.1, pdam_XM_027197612.1, pdam_XM_027197613.1, pdam_XM_027197614.1, pdam_XM_027201561.1, pdam_XM_027201562.1, pdam_XM_027201604.1	plob_1_mrna_PLOB_00000210_401, plob_1_mrna_PLOB_00000218_408, plob_1_mrna_PLOB_00007194_28093, plob_1_mrna_PLOB_00007195_28094, plob_1_mrna_PLOB_00007197_28096, plob_1_mrna_PLOB_00007198_28097, plob_1_mrna_PLOB_00007209_28106, plob_1_mrna_PLOB_00013545_32233, plob_1_mrna_PLOB_00013577_32236, plob_1_mrna_PLOB_00013596_32231, plob_1_mrna_PLOB_00023805_37137, plob_1_mrna_PLOB_00023809_37149, plob_1_…	pmea_1_mrna_PMEA_00000273_57, pmea_1_mrna_PMEA_00008832_14086, pmea_1_mrna_PMEA_00014269_17090, pmea_1_mrna_PMEA_00014270_17088, pmea_1_mrna_PMEA_00014273_17091, pmea_1_mrna_PMEA_00014275_17093, pmea_1_mrna_PMEA_00014277_17094, pmea_1_mrna_PMEA_00014279_17096, pmea_1_mrna_PMEA_00014280_17097, pmea_1_mrna_PMEA_00014284_17098, pmea_1_mrna_PMEA_00014285_17099, pmea_1_mrna_PMEA_00019582_20943, pmea_1…	pmiz_c0273.g015.t1.p1, pmiz_c0383.g016.t1.p1, pmiz_c0557.g007.t1.p1	pumb_c0049.g037.t1.p1, pumb_c0340.g005.t1.p1, pumb_c0677.g010.t1.p1	pvar_GCVI01021723.1.p1, pvar_GCVI01031960.1.p1, pvar_GCVI01101080.1.p1	xeni_XM_046990739.1, xeni_XM_046992762.1, xeni_XM_046992767.1, xeni_XM_046992949.1, xeni_XM_047001533.1, xeni_XM_047001602.1, xeni_XM_047001603.1, xeni_XM_047001605.1, xeni_XM_047001766.1, xeni_XM_047001777.1, xeni_XM_047001807.1, xeni_XM_047001826.1, xeni_XM_047001827.1, xeni_XM_047001892.1, xeni_XM_047001913.1, xeni_XM_047001922.1, xeni_XM_047001968.1, xeni_XM_047001973.1, xeni_XM_047002173.1, …	zoan_GGTW01056338.1.p1, zoan_GGTW01082941.1.p1, zoan_GGTW01128144.1.p1, zoan_GGTW01129857.1.p1
OG0000070	acer_003142_3363.p1, acer_007874_7862.p1, acer_009490_9110.p1, acer_014228_14295.p1, acer_014414_14339.p1, acer_014792_14935.p1, acer_015261_15060.p1, acer_015341_15167.p1, acer_015343_15169.p1, acer_016625_16476.p1, acer_016651_16665.p1, acer_017061_16995.p1, acer_017323_17327.p1, acer_017328_17326.p1, acer_018312_18426.p1, acer_018527_18687.p1, acer_018887_18881.p1, acer_019157_19198.p1, acer_0…	adig_XM_015893628.1, adig_XM_015894755.1, adig_XM_015895604.1, adig_XM_015899033.1, adig_XM_015900073.1, adig_XM_015903275.1, adig_XM_015903967.1, adig_XM_015905311.1, adig_XM_015906485.1, adig_XM_015906767.1, adig_XM_015910256.1, adig_XM_015910677.1, adig_XM_015913261.1, adig_XM_015913992.1, adig_XM_015918100.1, adig_XM_015918216.1, adig_XM_015919376.1, adig_XM_015920707.1, adig_XM_015921445.1, …	amil_XM_029347018.2, amil_XM_044310659.1, amil_XM_044311246.1, amil_XM_044311391.1, amil_XM_044311395.1, amil_XM_044311520.1, amil_XM_044312010.1, amil_XM_044312363.1, amil_XM_044313044.1, amil_XM_044314845.1, amil_XM_044314974.1, amil_XM_044315407.1, amil_XM_044315727.1, amil_XM_044316027.1, amil_XM_044316384.1, amil_XM_044317525.1, amil_XM_044318025.1, amil_XM_044320112.1, amil_XM_044320747.1, …	aten_XM_031696649.1, aten_XM_031699506.1, aten_XM_031711267.1, aten_XM_031711491.1, aten_XM_031717872.1	dgig_XM_028534863.1, dgig_XM_028538698.1, dgig_XM_028538707.1, dgig_XM_028539946.1, dgig_XM_028543537.1, dgig_XM_028557148.1, dgig_XM_028562953.1	edia_XM_021045007.2, edia_XM_021051796.1, edia_XM_021055587.1, edia_XM_028661501.1, edia_XM_028663086.1, edia_XM_028663255.1	nvec_XM_048722288.1, nvec_XM_048722422.1, nvec_XM_048722936.1, nvec_XM_048725553.1, nvec_XM_048728914.1, nvec_XM_048730203.1, nvec_XM_048730204.1, nvec_XM_048730363.1, nvec_XM_048730668.1, nvec_XM_048731415.1, nvec_XM_048734706.1	ofav_XM_020748128.1, ofav_XM_020765402.1, ofav_XM_020774418.1, ofav_XM_020777139.1	pcar_GESO01004631.1.p1, pcar_GESO01030895.1.p1, pcar_GESO01123973.1.p1	pdam_XM_027185045.1, pdam_XM_027187148.1, pdam_XM_027200306.1	plob_1_mrna_PLOB_00000102_330, plob_1_mrna_PLOB_00002115_24689, plob_1_mrna_PLOB_00004038_26150, plob_1_mrna_PLOB_00004988_26557, plob_1_mrna_PLOB_00005692_27142, plob_1_mrna_PLOB_00006339_27688, plob_1_mrna_PLOB_00006383_6031, plob_1_mrna_PLOB_00006758_6010, plob_1_mrna_PLOB_00008759_28956, plob_1_mrna_PLOB_00008908_29137, plob_1_mrna_PLOB_00009192_29292, plob_1_mrna_PLOB_00011442_7063, plob_1_m…	pmea_1_mrna_PMEA_00000606_757, pmea_1_mrna_PMEA_00001483_8790, pmea_1_mrna_PMEA_00001702_8973, pmea_1_mrna_PMEA_00001847_9080, pmea_1_mrna_PMEA_00003029_9268, pmea_1_mrna_PMEA_00003579_10071, pmea_1_mrna_PMEA_00005405_11479, pmea_1_mrna_PMEA_00005460_11515, pmea_1_mrna_PMEA_00005693_11669, pmea_1_mrna_PMEA_00010306_1206, pmea_1_mrna_PMEA_00011200_14876, pmea_1_mrna_PMEA_00012582_16019, pmea_1_mrn…	pmiz_c0032.g054.t1.p1, pmiz_c0256.g003.t1.p1, pmiz_c0316.g021.t1.p1, pmiz_c0355.g013.t1.p1, pmiz_c0483.g018.t1.p1, pmiz_c1061.g001.t1.p1, pmiz_c1627.g001.t1.p1, pmiz_c1868.g004.t1.p1, pmiz_c3417.g001.t1.p1	pumb_c0205.g013.t1.p1, pumb_c0300.g007.t1.p1, pumb_c0359.g003.t1.p1, pumb_c0658.g002.t1.p1, pumb_c0678.g001.t1.p1, pumb_c2046.g007.t1.p1	pvar_GCVI01029935.1.p1, pvar_GCVI01030626.1.p1, pvar_GCVI01062280.1.p1, pvar_GCVI01087451.1.p1, pvar_GCVI01107010.1.p1, pvar_GCVI01107596.1.p1, pvar_GCVI01117710.1.p1	xeni_XM_047007038.1	zoan_GGTW01002388.1.p1, zoan_GGTW01002389.1.p1, zoan_GGTW01018586.1.p1, zoan_GGTW01024370.1.p1, zoan_GGTW01024373.1.p1, zoan_GGTW01026187.1.p1, zoan_GGTW01028713.1.p1, zoan_GGTW01032678.1.p1, zoan_GGTW01032679.1.p1, zoan_GGTW01035897.1.p1, zoan_GGTW01036816.1.p1, zoan_GGTW01040751.1.p1, zoan_GGTW01044120.1.p1, zoan_GGTW01044121.1.p1, zoan_GGTW01051633.1.p1, zoan_GGTW01052038.1.p1, zoan_GGTW010556…
OG0000071	acer_001391_1198.p1, acer_001482_1445.p1, acer_002858_2698.p1, acer_013980_14048.p1, acer_019792_19931.p1, acer_020064_20115.p1, acer_022153_22238.p1, acer_023155_23245.p1, acer_027088_27042.p1, acer_028927_28896.p1, acer_030024_30016.p1, acer_032804_32805.p1	adig_XM_015893277.1, adig_XM_015902326.1, adig_XM_015908852.1, adig_XM_015923405.1, adig_XM_015925108.1, adig_XM_015925423.1	amil_XM_029327336.2, amil_XM_044310442.1, amil_XM_044311012.1, amil_XM_044314790.1, amil_XM_044320033.1, amil_XM_044327701.1	aten_XM_031699699.1, aten_XM_031715555.1	dgig_XM_028538724.1, dgig_XM_028552034.1, dgig_XM_028553000.1, dgig_XM_028554821.1, dgig_XM_028556305.1, dgig_XM_028559210.1, dgig_XM_028559707.1, dgig_XM_028559708.1, dgig_XM_028561642.1, dgig_XM_028561916.1, dgig_XM_028562617.1, dgig_XM_028562806.1, dgig_XM_028563074.1, dgig_XM_028563090.1	edia_XM_021044853.1, edia_XM_021058841.1, edia_XM_028662565.1		ofav_XM_020750962.1, ofav_XM_020759985.1, ofav_XM_020762744.1, ofav_XM_020762888.1, ofav_XM_020768580.1, ofav_XM_020770355.1, ofav_XM_020777183.1	pcar_GESO01002698.1.p1, pcar_GESO01010855.1.p1, pcar_GESO01010856.1.p1, pcar_GESO01011623.1.p1, pcar_GESO01014282.1.p1, pcar_GESO01014302.1.p1, pcar_GESO01042673.1.p1, pcar_GESO01055796.1.p1, pcar_GESO01056970.1.p1, pcar_GESO01065847.1.p1, pcar_GESO01086075.1.p1, pcar_GESO01101401.1.p1, pcar_GESO01105283.1.p1, pcar_GESO01118208.1.p1	pdam_XM_027179717.1, pdam_XM_027187361.1, pdam_XM_027188786.1, pdam_XM_027193783.1, pdam_XM_027198667.1, pdam_XM_027201077.1, pdam_XM_027201974.1	plob_1_mrna_PLOB_00000223_410, plob_1_mrna_PLOB_00002284_24966, plob_1_mrna_PLOB_00002376_25025, plob_1_mrna_PLOB_00004402_26386, plob_1_mrna_PLOB_00004460_5733, plob_1_mrna_PLOB_00004593_5478, plob_1_mrna_PLOB_00004598_5479, plob_1_mrna_PLOB_00007379_28171, plob_1_mrna_PLOB_00007380_28172, plob_1_mrna_PLOB_00008203_6468, plob_1_mrna_PLOB_00012352_31386, plob_1_mrna_PLOB_00013834_7631, plob_1_mrn…	pmea_1_mrna_PMEA_00000689_820, pmea_1_mrna_PMEA_00000769_883, pmea_1_mrna_PMEA_00000770_884, pmea_1_mrna_PMEA_00002110_8630, pmea_1_mrna_PMEA_00002245_30290, pmea_1_mrna_PMEA_00002972_9222, pmea_1_mrna_PMEA_00003426_30607, pmea_1_mrna_PMEA_00003500_30695, pmea_1_mrna_PMEA_00004676_10979, pmea_1_mrna_PMEA_00005018_10710, pmea_1_mrna_PMEA_00005071_10754, pmea_1_mrna_PMEA_00005235_30949, pmea_1_mrna…	pmiz_c0025.g104.t1.p1, pmiz_c0045.g066.t1.p1, pmiz_c0052.g023.t1.p1, pmiz_c0052.g024.t1.p1, pmiz_c0142.g018.t1.p1, pmiz_c0265.g038.t1.p1, pmiz_c0268.g016.t1.p1, pmiz_c0376.g003.t1.p1, pmiz_c0499.g003.t1.p1, pmiz_c0534.g001.t1.p1, pmiz_c0628.g013.t1.p1, pmiz_c1117.g006.t1.p1, pmiz_c1694.g001.t1.p1, pmiz_c1786.g002.t1.p1, pmiz_c2112.g001.t1.p1	pumb_c0016.g019.t1.p1, pumb_c0040.g036.t1.p1, pumb_c0067.g062.t1.p1, pumb_c0158.g005.t1.p1, pumb_c0355.g012.t1.p1, pumb_c0537.g005.t1.p1, pumb_c0640.g008.t1.p1, pumb_c0669.g001.t1.p1, pumb_c0701.g002.t1.p1, pumb_c0753.g005.t1.p1, pumb_c0792.g023.t1.p1, pumb_c0887.g024.t1.p1, pumb_c0887.g025.t1.p1, pumb_c1286.g002.t1.p1, pumb_c1286.g003.t1.p1, pumb_c1291.g003.t1.p1, pumb_c1303.g001.t1.p1, pumb_c13…	pvar_GCVI01000729.1.p1, pvar_GCVI01002266.1.p1, pvar_GCVI01006927.1.p1, pvar_GCVI01011876.1.p1, pvar_GCVI01022805.1.p1, pvar_GCVI01026077.1.p1, pvar_GCVI01067390.1.p1, pvar_GCVI01096228.1.p1, pvar_GCVI01124001.1.p1		zoan_GGTW01003495.1.p1, zoan_GGTW01005487.1.p1, zoan_GGTW01009534.1.p1, zoan_GGTW01009535.1.p1, zoan_GGTW01013921.1.p1, zoan_GGTW01018567.1.p1, zoan_GGTW01021035.1.p1, zoan_GGTW01021036.1.p1, zoan_GGTW01021037.1.p1, zoan_GGTW01022610.1.p1, zoan_GGTW01022611.1.p1, zoan_GGTW01035041.1.p1, zoan_GGTW01035042.1.p1, zoan_GGTW01036316.1.p1, zoan_GGTW01036317.1.p1, zoan_GGTW01038216.1.p1, zoan_GGTW010524…
OG0000072	acer_000132_320.p1, acer_001951_1619.p1, acer_002206_1622.p1, acer_004888_5295.p1, acer_005248_4818.p1, acer_016439_16419.p1, acer_018065_17916.p1, acer_018190_17918.p1, acer_020993_21001.p1, acer_021012_21107.p1, acer_023288_23286.p1, acer_026906_26863.p1, acer_026907_26864.p1, acer_026920_26866.p1, acer_026922_26868.p1, acer_029498_29534.p1, acer_029503_29533.p1	adig_XM_015894767.1, adig_XM_015897143.1, adig_XM_015901246.1, adig_XM_015901509.1, adig_XM_015901706.1, adig_XM_015901742.1, adig_XM_015905982.1, adig_XM_015907833.1, adig_XM_015908869.1, adig_XM_015915729.1, adig_XM_015916089.1, adig_XM_015916093.1, adig_XM_015917605.1, adig_XM_015918052.1, adig_XM_015918078.1, adig_XM_015924458.1, adig_XM_015924462.1, adig_XM_015924794.1	amil_XM_029328644.2, amil_XM_029329034.2, amil_XM_029334763.2, amil_XM_029334764.2, amil_XM_029336540.2, amil_XM_029336639.2, amil_XM_029348862.2, amil_XM_029357283.2, amil_XM_029357285.2, amil_XM_029357286.2, amil_XM_029358039.2, amil_XM_044315816.1, amil_XM_044317736.1, amil_XM_044319939.1	aten_XM_031693464.1, aten_XM_031695657.1, aten_XM_031696703.1, aten_XM_031703216.1, aten_XM_031704257.1, aten_XM_031704261.1, aten_XM_031704262.1, aten_XM_031708477.1, aten_XM_031709468.1, aten_XM_031711455.1, aten_XM_031714808.1, aten_XM_031716540.1, aten_XM_031717618.1, aten_XM_031718921.1, aten_XM_031718922.1, aten_XM_031718932.1, aten_XM_031718933.1, aten_XM_031718959.1, aten_XM_031718990.1	dgig_XM_028536039.1, dgig_XM_028536600.1, dgig_XM_028536914.1, dgig_XM_028543605.1, dgig_XM_028544058.1, dgig_XM_028544135.1, dgig_XM_028549676.1, dgig_XM_028549711.1, dgig_XM_028549713.1, dgig_XM_028549855.1, dgig_XM_028549880.1, dgig_XM_028553777.1, dgig_XM_028553782.1, dgig_XM_028557882.1	edia_XM_021042090.2, edia_XM_021044846.2, edia_XM_021044890.2, edia_XM_021044908.2, edia_XM_021048775.1, edia_XM_021048776.2, edia_XM_021048778.1, edia_XM_021050904.2, edia_XM_021050926.2, edia_XM_021051816.2, edia_XM_021057715.2, edia_XM_021058392.2, edia_XM_021059122.2, edia_XM_021059449.2, edia_XM_021062211.2, edia_XM_028658696.1, edia_XM_028661085.1, edia_XM_028662342.1	nvec_XM_001631720.3, nvec_XM_032363464.2, nvec_XM_032366599.2, nvec_XM_032367264.2, nvec_XM_032367447.2, nvec_XM_032370728.2, nvec_XM_032371726.2, nvec_XM_048720945.1, nvec_XM_048722338.1, nvec_XM_048722932.1, nvec_XM_048723130.1, nvec_XM_048725379.1, nvec_XM_048729079.1, nvec_XM_048730096.1, nvec_XM_048730371.1, nvec_XM_048730497.1	ofav_XM_020745876.1, ofav_XM_020746211.1, ofav_XM_020746213.1, ofav_XM_020746215.1, ofav_XM_020746216.1, ofav_XM_020746218.1, ofav_XM_020747194.1, ofav_XM_020747715.1, ofav_XM_020751019.1, ofav_XM_020752764.1, ofav_XM_020752767.1, ofav_XM_020753867.1, ofav_XM_020753870.1, ofav_XM_020755937.1, ofav_XM_020755948.1, ofav_XM_020755999.1, ofav_XM_020760408.1, ofav_XM_020762510.1, ofav_XM_020769605.1, …	pcar_GESO01009280.1.p1, pcar_GESO01009281.1.p1, pcar_GESO01010027.1.p1, pcar_GESO01010028.1.p1, pcar_GESO01010029.1.p1, pcar_GESO01010030.1.p1, pcar_GESO01011620.1.p1, pcar_GESO01011621.1.p1, pcar_GESO01013908.1.p1, pcar_GESO01013909.1.p1, pcar_GESO01019726.1.p1, pcar_GESO01019727.1.p1, pcar_GESO01019728.1.p1, pcar_GESO01019729.1.p1, pcar_GESO01024264.1.p1, pcar_GESO01024265.1.p1, pcar_GESO010504…	pdam_XM_027181399.1, pdam_XM_027181540.1, pdam_XM_027184861.1, pdam_XM_027186722.1, pdam_XM_027187054.1, pdam_XM_027187058.1, pdam_XM_027187059.1, pdam_XM_027187118.1, pdam_XM_027189811.1, pdam_XM_027189873.1, pdam_XM_027189939.1, pdam_XM_027190034.1, pdam_XM_027190801.1, pdam_XM_027193274.1, pdam_XM_027193275.1, pdam_XM_027193277.1, pdam_XM_027197388.1	plob_1_mrna_PLOB_00002938_5238, plob_1_mrna_PLOB_00004342_26335, plob_1_mrna_PLOB_00017260_33985, plob_1_mrna_PLOB_00017264_33989, plob_1_mrna_PLOB_00018300_34448, plob_1_mrna_PLOB_00019561_9317, plob_1_mrna_PLOB_00021115_36025, plob_1_mrna_PLOB_00032935_14425	pmea_1_mrna_PMEA_00001005_1067, pmea_1_mrna_PMEA_00001068_1119, pmea_1_mrna_PMEA_00002710_9625, pmea_1_mrna_PMEA_00005721_11689, pmea_1_mrna_PMEA_00007047_31292, pmea_1_mrna_PMEA_00021016_22252, pmea_1_mrna_PMEA_00021018_22254, pmea_1_mrna_PMEA_00021021_22255, pmea_1_mrna_PMEA_00029268_5253, pmea_1_mrna_PMEA_00031602_6143	pmiz_c0064.g054.t1.p1, pmiz_c0097.g095.t1.p1, pmiz_c0102.g039.t1.p1, pmiz_c0223.g022.t1.p1, pmiz_c0367.g007.t1.p1, pmiz_c0514.g008.t1.p1, pmiz_c0524.g008.t1.p1, pmiz_c0556.g001.t1.p1, pmiz_c0578.g011.t1.p1, pmiz_c0913.g002.t1.p1, pmiz_c0935.g005.t1.p1, pmiz_c1002.g001.t2.p1, pmiz_c1002.g003.t1.p1, pmiz_c1077.g008.t1.p1, pmiz_c1207.g004.t1.p1, pmiz_c1238.g005.t1.p1, pmiz_c2047.g001.t1.p1, pmiz_c20…	pumb_c0086.g017.t1.p1, pumb_c0092.g013.t1.p1, pumb_c0112.g006.t1.p1, pumb_c0112.g007.t1.p1, pumb_c0114.g031.t1.p1, pumb_c0176.g004.t1.p1, pumb_c0218.g010.t1.p1, pumb_c0256.g022.t1.p1, pumb_c0357.g012.t1.p1, pumb_c0357.g014.t1.p1, pumb_c0459.g002.t1.p1, pumb_c0596.g016.t1.p1, pumb_c0596.g017.t1.p1, pumb_c0696.g012.t1.p1, pumb_c0917.g012.t1.p1, pumb_c1345.g006.t1.p1	pvar_GCVI01003583.1.p1, pvar_GCVI01003585.1.p1, pvar_GCVI01004605.1.p1, pvar_GCVI01004606.1.p1, pvar_GCVI01010473.1.p1, pvar_GCVI01010474.1.p1, pvar_GCVI01023543.1.p1, pvar_GCVI01031470.1.p1, pvar_GCVI01047730.1.p1, pvar_GCVI01050139.1.p1, pvar_GCVI01057618.1.p1, pvar_GCVI01057619.1.p1, pvar_GCVI01061090.1.p1, pvar_GCVI01063117.1.p1, pvar_GCVI01063449.1.p1, pvar_GCVI01070504.1.p1, pvar_GCVI010705…	xeni_XM_046986836.1, xeni_XM_046986942.1, xeni_XM_046987185.1, xeni_XM_046993457.1, xeni_XM_046997367.1, xeni_XM_046997679.1, xeni_XM_047001066.1, xeni_XM_047001486.1, xeni_XM_047002797.1, xeni_XM_047003569.1	zoan_GGTW01001811.1.p1, zoan_GGTW01001812.1.p1, zoan_GGTW01004342.1.p1, zoan_GGTW01004343.1.p1, zoan_GGTW01012196.1.p1, zoan_GGTW01012197.1.p1, zoan_GGTW01012199.1.p1, zoan_GGTW01025682.1.p1, zoan_GGTW01025683.1.p1, zoan_GGTW01034835.1.p1, zoan_GGTW01034836.1.p1, zoan_GGTW01034969.1.p1, zoan_GGTW01061504.1.p1, zoan_GGTW01068822.1.p1, zoan_GGTW01084882.1.p1, zoan_GGTW01093733.1.p1, zoan_GGTW011044…
OG0000073	acer_005084_4847.p1, acer_005444_5718.p1, acer_008243_8439.p1, acer_008289_8440.p1, acer_030357_30355.p1	adig_XM_015893240.1, adig_XM_015893242.1, adig_XM_015893735.1, adig_XM_015893736.1, adig_XM_015898928.1, adig_XM_015900136.1, adig_XM_015903203.1, adig_XM_015903204.1, adig_XM_015903239.1, adig_XM_015903240.1, adig_XM_015908188.1, adig_XM_015908189.1, adig_XM_015908190.1, adig_XM_015908208.1, adig_XM_015908209.1, adig_XM_015908210.1, adig_XM_015908211.1, adig_XM_015908213.1, adig_XM_015908218.1, …	amil_XM_029335463.2, amil_XM_029336598.2, amil_XM_029340067.2, amil_XM_029341671.2, amil_XM_029341740.2, amil_XM_029351938.2, amil_XM_029351945.2, amil_XM_029351946.2, amil_XM_029351947.2, amil_XM_044308516.1, amil_XM_044309931.1, amil_XM_044309933.1, amil_XM_044309935.1, amil_XM_044309936.1, amil_XM_044309937.1, amil_XM_044309960.1, amil_XM_044309966.1, amil_XM_044309968.1, amil_XM_044309971.1, …	aten_XM_031692927.1, aten_XM_031694317.1, aten_XM_031694347.1, aten_XM_031697802.1, aten_XM_031700043.1, aten_XM_031702515.1, aten_XM_031703428.1, aten_XM_031704185.1, aten_XM_031704476.1, aten_XM_031704811.1, aten_XM_031704829.1, aten_XM_031705649.1, aten_XM_031708425.1, aten_XM_031708451.1, aten_XM_031708452.1, aten_XM_031708453.1, aten_XM_031708454.1, aten_XM_031712078.1, aten_XM_031713403.1, …	dgig_XM_028535350.1, dgig_XM_028535472.1, dgig_XM_028535512.1, dgig_XM_028547348.1, dgig_XM_028547476.1, dgig_XM_028547929.1, dgig_XM_028550464.1, dgig_XM_028550678.1, dgig_XM_028558118.1, dgig_XM_028558151.1, dgig_XM_028560483.1, dgig_XM_028560503.1, dgig_XM_028560506.1, dgig_XM_028560619.1	edia_XM_021036824.2, edia_XM_021036831.2, edia_XM_021036832.2, edia_XM_021036833.2, edia_XM_021036834.2, edia_XM_021038826.2, edia_XM_021038840.2, edia_XM_021038841.1, edia_XM_021038849.2, edia_XM_021038850.2, edia_XM_021038911.2, edia_XM_021041934.2, edia_XM_021042979.2, edia_XM_021044519.2, edia_XM_021050110.1, edia_XM_021050747.2, edia_XM_021054436.1, edia_XM_021057609.2, edia_XM_021060242.2, …	nvec_XM_001630388.3, nvec_XM_001633193.3, nvec_XM_032363029.2, nvec_XM_032374803.2, nvec_XM_032383005.2, nvec_XM_032383012.2, nvec_XM_032386792.2, nvec_XM_032386890.2, nvec_XM_048719980.1, nvec_XM_048721566.1, nvec_XM_048732714.1, nvec_XM_048733937.1, nvec_XM_048733938.1, nvec_XM_048733940.1, nvec_XM_048733943.1, nvec_XM_048733944.1, nvec_XM_048733945.1, nvec_XM_048734481.1	ofav_XM_020745169.1, ofav_XM_020748719.1, ofav_XM_020755205.1, ofav_XM_020757911.1, ofav_XM_020768972.1, ofav_XM_020771613.1, ofav_XM_020772068.1, ofav_XM_020772088.1, ofav_XM_020772165.1, ofav_XM_020773901.1, ofav_XM_020776828.1, ofav_XM_020776836.1		pdam_XM_027184883.1, pdam_XM_027186024.1, pdam_XM_027186025.1, pdam_XM_027186026.1, pdam_XM_027186027.1, pdam_XM_027188339.1, pdam_XM_027189225.1, pdam_XM_027189666.1, pdam_XM_027192969.1, pdam_XM_027193941.1, pdam_XM_027196623.1	plob_1_mrna_PLOB_00008822_29071, plob_1_mrna_PLOB_00014318_32562, plob_1_mrna_PLOB_00014319_32561, plob_1_mrna_PLOB_00014321_32565, plob_1_mrna_PLOB_00014322_32563, plob_1_mrna_PLOB_00014324_32567, plob_1_mrna_PLOB_00014328_32571, plob_1_mrna_PLOB_00014330_32573, plob_1_mrna_PLOB_00014331_32574, plob_1_mrna_PLOB_00014333_32576, plob_1_mrna_PLOB_00014335_32577, plob_1_mrna_PLOB_00014336_32578, plo…	pmea_1_mrna_PMEA_00003301_30554, pmea_1_mrna_PMEA_00006753_11942, pmea_1_mrna_PMEA_00008776_14041, pmea_1_mrna_PMEA_00013593_32063, pmea_1_mrna_PMEA_00013684_16827, pmea_1_mrna_PMEA_00013777_16910, pmea_1_mrna_PMEA_00019246_20666, pmea_1_mrna_PMEA_00022525_22668, pmea_1_mrna_PMEA_00029613_27233, pmea_1_mrna_PMEA_00030800_6330, pmea_1_mrna_PMEA_00030802_6332, pmea_1_mrna_PMEA_00030808_6337, pmea_1…	pmiz_c0214.g003.t1.p1, pmiz_c0214.g004.t1.p1, pmiz_c0316.g007.t1.p1, pmiz_c0327.g024.t1.p1, pmiz_c0468.g011.t1.p1	pumb_c0049.g010.t1.p1, pumb_c0105.g019.t1.p1, pumb_c0143.g014.t1.p1, pumb_c0143.g015.t1.p1, pumb_c0143.g016.t1.p1, pumb_c0210.g016.t1.p1, pumb_c0210.g017.t1.p1, pumb_c0380.g011.t1.p1, pumb_c0536.g009.t1.p1, pumb_c0536.g010.t1.p1	pvar_GCVI01020825.1.p1	xeni_XM_047006263.1, xeni_XM_047006348.1, xeni_XM_047006412.1	zoan_GGTW01085914.1.p1, zoan_GGTW01091295.1.p1
OG0000074	acer_001072_1039.p1, acer_001073_1040.p1, acer_001081_1027.p1, acer_005991_6282.p1, acer_006155_5978.p1, acer_006251_6123.p1, acer_012794_12969.p1, acer_013364_13327.p1, acer_019441_19404.p1, acer_021418_21396.p1, acer_021594_21545.p1, acer_021599_21544.p1, acer_027621_27691.p1, acer_028455_28461.p1, acer_031750_31738.p1, acer_032870_32868.p1	adig_XM_015892053.1, adig_XM_015892659.1, adig_XM_015897949.1, adig_XM_015897960.1, adig_XM_015898128.1, adig_XM_015900404.1, adig_XM_015901882.1, adig_XM_015902061.1, adig_XM_015910838.1, adig_XM_015914145.1, adig_XM_015919295.1, adig_XM_015919330.1, adig_XM_015922326.1, adig_XM_015922331.1, adig_XM_015924287.1	amil_XM_029326925.2, amil_XM_029327746.2, amil_XM_029329355.2, amil_XM_029329883.2, amil_XM_029332956.2, amil_XM_029333303.2, amil_XM_029333758.2, amil_XM_029333769.2, amil_XM_029334082.2, amil_XM_029338129.2, amil_XM_029339938.2, amil_XM_029344029.2, amil_XM_029347549.2, amil_XM_029349594.2, amil_XM_029358614.2, amil_XM_044317913.1, amil_XM_044318997.1	aten_XM_031694258.1, aten_XM_031699013.1, aten_XM_031699208.1, aten_XM_031699637.1, aten_XM_031699650.1, aten_XM_031699679.1, aten_XM_031699691.1, aten_XM_031701683.1, aten_XM_031701719.1, aten_XM_031702876.1, aten_XM_031709090.1, aten_XM_031709092.1, aten_XM_031709270.1, aten_XM_031709771.1, aten_XM_031709803.1, aten_XM_031715084.1, aten_XM_031718051.1	dgig_XM_028534958.1, dgig_XM_028538428.1, dgig_XM_028541133.1, dgig_XM_028541288.1, dgig_XM_028541289.1, dgig_XM_028544862.1, dgig_XM_028545989.1, dgig_XM_028546418.1, dgig_XM_028546420.1, dgig_XM_028549725.1, dgig_XM_028549797.1, dgig_XM_028549861.1, dgig_XM_028553632.1, dgig_XM_028556805.1, dgig_XM_028560975.1	edia_XM_021036811.2, edia_XM_021038226.2, edia_XM_021039053.2, edia_XM_021039869.2, edia_XM_021039870.2, edia_XM_021045290.2, edia_XM_021047418.2, edia_XM_021048660.2, edia_XM_021048664.2, edia_XM_021049739.2, edia_XM_021049992.2, edia_XM_021052402.2, edia_XM_021052414.2, edia_XM_021055960.2, edia_XM_021058286.2, edia_XM_021060727.1, edia_XM_021061459.2, edia_XM_028658214.1	nvec_XM_001622296.3, nvec_XM_001623818.3, nvec_XM_001624655.3, nvec_XM_001624948.3, nvec_XM_001627964.3, nvec_XM_001629536.3, nvec_XM_001640573.3, nvec_XM_032376521.2, nvec_XM_032376563.2, nvec_XM_032376873.2, nvec_XM_032376877.2, nvec_XM_032376889.2, nvec_XM_032377133.2, nvec_XM_032382578.2, nvec_XM_032382879.2, nvec_XM_048722353.1, nvec_XM_048724815.1, nvec_XM_048728569.1	ofav_XM_020746281.1, ofav_XM_020747841.1, ofav_XM_020749399.1, ofav_XM_020749402.1, ofav_XM_020749701.1, ofav_XM_020749710.1, ofav_XM_020750099.1, ofav_XM_020752673.1, ofav_XM_020754124.1, ofav_XM_020754125.1, ofav_XM_020754288.1, ofav_XM_020754800.1, ofav_XM_020759151.1, ofav_XM_020759184.1, ofav_XM_020765089.1, ofav_XM_020765384.1, ofav_XM_020765387.1, ofav_XM_020765444.1, ofav_XM_020768336.1, …	pcar_GESO01010101.1.p1, pcar_GESO01010102.1.p1, pcar_GESO01059048.1.p1, pcar_GESO01089160.1.p1	pdam_XM_027181126.1, pdam_XM_027182368.1, pdam_XM_027183480.1, pdam_XM_027186686.1, pdam_XM_027186697.1, pdam_XM_027188506.1, pdam_XM_027189490.1, pdam_XM_027189827.1, pdam_XM_027190510.1, pdam_XM_027191019.1, pdam_XM_027193576.1, pdam_XM_027193961.1, pdam_XM_027196526.1, pdam_XM_027197528.1, pdam_XM_027198489.1, pdam_XM_027199072.1, pdam_XM_027199095.1, pdam_XM_027199578.1	plob_1_mrna_PLOB_00001878_24613, plob_1_mrna_PLOB_00002871_5192, plob_1_mrna_PLOB_00010276_30007, plob_1_mrna_PLOB_00016316_1019, plob_1_mrna_PLOB_00016343_1039, plob_1_mrna_PLOB_00018963_34795, plob_1_mrna_PLOB_00030842_1961, plob_1_mrna_PLOB_00031545_13651, plob_1_mrna_PLOB_00039795_2977, plob_1_mrna_PLOB_00040001_17856, plob_1_mrna_PLOB_00042922_3333, plob_1_mrna_PLOB_00045001_20778, plob_1_mr…	pmea_1_mrna_PMEA_00001764_9025, pmea_1_mrna_PMEA_00004105_9905, pmea_1_mrna_PMEA_00008070_13096, pmea_1_mrna_PMEA_00008205_13059, pmea_1_mrna_PMEA_00008483_13076, pmea_1_mrna_PMEA_00012172_15146, pmea_1_mrna_PMEA_00013087_16473, pmea_1_mrna_PMEA_00016230_18844, pmea_1_mrna_PMEA_00016864_2886, pmea_1_mrna_PMEA_00021492_3632, pmea_1_mrna_PMEA_00024327_24280, pmea_1_mrna_PMEA_00024480_24294, pmea_1_…	pmiz_c0011.g049.t1.p1, pmiz_c0011.g050.t1.p1, pmiz_c0011.g051.t1.p1, pmiz_c0029.g034.t1.p1, pmiz_c0029.g038.t1.p1, pmiz_c0046.g025.t1.p1, pmiz_c0093.g012.t1.p1, pmiz_c0093.g013.t1.p1, pmiz_c0127.g025.t1.p1, pmiz_c0292.g003.t1.p1, pmiz_c0342.g021.t1.p1, pmiz_c0342.g024.t1.p1, pmiz_c0342.g026.t1.p1, pmiz_c0377.g024.t1.p1, pmiz_c0621.g014.t1.p1, pmiz_c0699.g001.t1.p1, pmiz_c0715.g001.t1.p1, pmiz_c13…	pumb_c0043.g039.t1.p1, pumb_c0130.g010.t1.p1, pumb_c0130.g013.t1.p1, pumb_c0130.g016.t1.p1, pumb_c0218.g026.t1.p1, pumb_c0238.g014.t1.p1, pumb_c0285.g010.t1.p1, pumb_c0285.g011.t1.p1, pumb_c0392.g007.t1.p1, pumb_c0392.g011.t1.p1, pumb_c0498.g005.t1.p1, pumb_c0498.g006.t1.p1, pumb_c0498.g007.t1.p1, pumb_c0578.g001.t1.p1, pumb_c0895.g011.t1.p1, pumb_c0963.g006.t1.p1, pumb_c1059.g002.t1.p1, pumb_c10…	pvar_GCVI01043269.1.p1, pvar_GCVI01047853.1.p1, pvar_GCVI01052546.1.p1, pvar_GCVI01058880.1.p1, pvar_GCVI01103820.1.p1, pvar_GCVI01106073.1.p1, pvar_GCVI01116457.1.p1, pvar_GCVI01116479.1.p1	xeni_XM_046984692.1, xeni_XM_046989273.1, xeni_XM_046989289.1, xeni_XM_046994286.1, xeni_XM_046997750.1, xeni_XM_046998255.1, xeni_XM_047002383.1, xeni_XM_047005049.1, xeni_XM_047005067.1, xeni_XM_047005529.1	zoan_GGTW01004509.1.p1, zoan_GGTW01013539.1.p1, zoan_GGTW01013540.1.p1, zoan_GGTW01017876.1.p1, zoan_GGTW01017877.1.p1, zoan_GGTW01039505.1.p1, zoan_GGTW01039506.1.p1, zoan_GGTW01045508.1.p1, zoan_GGTW01045509.1.p1, zoan_GGTW01050411.1.p1, zoan_GGTW01050412.1.p1, zoan_GGTW01053299.1.p1, zoan_GGTW01053907.1.p1, zoan_GGTW01092388.1.p1, zoan_GGTW01099833.1.p1, zoan_GGTW01103116.1.p1, zoan_GGTW011187…
OG0000075	acer_003044_3466.p1, acer_005296_5127.p1, acer_005451_5798.p1, acer_007799_7762.p1, acer_013922_14000.p1, acer_015032_15328.p1, acer_015405_15399.p1, acer_017986_18142.p1, acer_018137_18139.p1, acer_018985_18940.p1, acer_020307_20254.p1, acer_020503_20375.p1, acer_020532_20366.p1, acer_020538_20374.p1, acer_020842_20856.p1, acer_020889_20836.p1, acer_021120_21127.p1, acer_024824_24783.p1, acer_02…	adig_XM_015896395.1, adig_XM_015896397.1, adig_XM_015900986.1, adig_XM_015901768.1, adig_XM_015903121.1, adig_XM_015907561.1, adig_XM_015907954.1, adig_XM_015911580.1, adig_XM_015911582.1, adig_XM_015914332.1, adig_XM_015915172.1, adig_XM_015915818.1, adig_XM_015916983.1, adig_XM_015920234.1, adig_XM_015925137.1	amil_XM_029323458.2, amil_XM_029323631.2, amil_XM_029324594.2, amil_XM_029326551.2, amil_XM_029337546.2, amil_XM_029338543.2, amil_XM_029338614.2, amil_XM_029343684.2, amil_XM_029346267.2, amil_XM_029349714.2, amil_XM_029353835.2, amil_XM_029354661.2, amil_XM_044306831.1, amil_XM_044306889.1, amil_XM_044307226.1, amil_XM_044307369.1, amil_XM_044308824.1, amil_XM_044308920.1, amil_XM_044308972.1, …	aten_XM_031693440.1, aten_XM_031696682.1, aten_XM_031696727.1, aten_XM_031706254.1, aten_XM_031710690.1, aten_XM_031715527.1, aten_XM_031715692.1, aten_XM_031716382.1, aten_XM_031716785.1		edia_XM_021038595.1, edia_XM_021048807.1, edia_XM_021056820.2, edia_XM_028661843.1, edia_XM_028663287.1			pcar_GESO01000535.1.p1, pcar_GESO01000536.1.p1, pcar_GESO01013948.1.p1, pcar_GESO01013949.1.p1, pcar_GESO01013950.1.p1, pcar_GESO01058031.1.p1, pcar_GESO01073978.1.p1, pcar_GESO01097465.1.p1, pcar_GESO01100814.1.p1, pcar_GESO01103119.1.p1	pdam_XM_027185174.1, pdam_XM_027197496.1	plob_1_mrna_PLOB_00001896_24628, plob_1_mrna_PLOB_00002623_5362, plob_1_mrna_PLOB_00003107_25233, plob_1_mrna_PLOB_00006739_5996, plob_1_mrna_PLOB_00006908_27858, plob_1_mrna_PLOB_00007567_28412, plob_1_mrna_PLOB_00008512_6347, plob_1_mrna_PLOB_00008813_29063, plob_1_mrna_PLOB_00008845_28975, plob_1_mrna_PLOB_00009692_29790, plob_1_mrna_PLOB_00013683_7794, plob_1_mrna_PLOB_00015973_755, plob_1_mr…	pmea_1_mrna_PMEA_00003337_30544, pmea_1_mrna_PMEA_00005620_11630, pmea_1_mrna_PMEA_00006088_11402, pmea_1_mrna_PMEA_00006165_11463, pmea_1_mrna_PMEA_00006166_11464, pmea_1_mrna_PMEA_00009360_31681, pmea_1_mrna_PMEA_00011011_1388, pmea_1_mrna_PMEA_00015376_17973, pmea_1_mrna_PMEA_00023854_23899, pmea_1_mrna_PMEA_00023858_23900, pmea_1_mrna_PMEA_00027352_26155, pmea_1_mrna_PMEA_00030859_6375, pmea_…	pmiz_c0049.g030.t1.p1, pmiz_c0071.g064.t1.p1, pmiz_c0071.g065.t2.p1, pmiz_c0170.g031.t1.p1, pmiz_c0261.g021.t1.p1, pmiz_c0438.g011.t2.p1, pmiz_c0465.g003.t1.p1, pmiz_c0514.g001.t1.p1, pmiz_c0580.g014.t1.p1, pmiz_c0680.g009.t1.p1, pmiz_c1104.g003.t1.p1, pmiz_c1117.g005.t1.p1	pumb_c0434.g004.t1.p1, pumb_c0648.g002.t1.p1, pumb_c1107.g002.t1.p1, pumb_c1107.g003.t1.p1, pumb_c1212.g006.t1.p1	pvar_GCVI01012470.1.p1, pvar_GCVI01088310.1.p1, pvar_GCVI01111268.1.p1		zoan_GGTW01010301.1.p1, zoan_GGTW01019446.1.p1, zoan_GGTW01019447.1.p1, zoan_GGTW01023537.1.p1, zoan_GGTW01033343.1.p1, zoan_GGTW01033344.1.p1, zoan_GGTW01038206.1.p1, zoan_GGTW01042026.1.p1, zoan_GGTW01049893.1.p1, zoan_GGTW01049894.1.p1, zoan_GGTW01059579.1.p1, zoan_GGTW01066061.1.p1, zoan_GGTW01076344.1.p1, zoan_GGTW01101916.1.p1, zoan_GGTW01106369.1.p1, zoan_GGTW01107560.1.p1, zoan_GGTW011164…
OG0000076	acer_005061_5238.p1, acer_007953_7694.p1, acer_009953_9915.p1, acer_010870_10916.p1, acer_011781_11793.p1, acer_015018_15228.p1, acer_016352_16571.p1, acer_018896_19012.p1, acer_020528_20403.p1, acer_020529_20402.p1, acer_024561_24366.p1, acer_031277_31299.p1, acer_031278_31298.p1, acer_031320_31308.p1	adig_XM_015895744.1, adig_XM_015909189.1, adig_XM_015909884.1, adig_XM_015918273.1, adig_XM_015918820.1, adig_XM_015920054.1, adig_XM_015923257.1	amil_XM_029325321.2, amil_XM_029326406.2, amil_XM_029328198.2, amil_XM_029336645.2, amil_XM_029341106.2, amil_XM_029351715.2, amil_XM_029352783.2, amil_XM_029356820.2, amil_XM_029358532.2, amil_XM_044309372.1, amil_XM_044313176.1, amil_XM_044313879.1, amil_XM_044315139.1, amil_XM_044315284.1, amil_XM_044315494.1, amil_XM_044316276.1, amil_XM_044319453.1, amil_XM_044321031.1, amil_XM_044322665.1, …	aten_XM_031696448.1, aten_XM_031698150.1, aten_XM_031699048.1, aten_XM_031700376.1, aten_XM_031707665.1, aten_XM_031709217.1, aten_XM_031709426.1, aten_XM_031711195.1, aten_XM_031712257.1, aten_XM_031712703.1, aten_XM_031716218.1, aten_XM_031717110.1, aten_XM_031718197.1, aten_XM_031718354.1	dgig_XM_028552478.1, dgig_XM_028554500.1, dgig_XM_028556240.1, dgig_XM_028558117.1, dgig_XM_028562150.1	edia_XM_021059987.2, edia_XM_028656829.1, edia_XM_028658937.1, edia_XM_028659542.1, edia_XM_028660098.1		ofav_XM_020749545.1, ofav_XM_020750722.1, ofav_XM_020753954.1, ofav_XM_020754163.1, ofav_XM_020754284.1, ofav_XM_020756502.1, ofav_XM_020762465.1	pcar_GESO01018055.1.p1, pcar_GESO01022499.1.p1, pcar_GESO01023211.1.p1, pcar_GESO01025624.1.p1, pcar_GESO01025625.1.p1, pcar_GESO01027936.1.p1, pcar_GESO01034927.1.p1, pcar_GESO01048317.1.p1, pcar_GESO01048464.1.p1, pcar_GESO01075657.1.p1, pcar_GESO01089107.1.p1, pcar_GESO01114293.1.p1	pdam_XM_027190885.1	plob_1_mrna_PLOB_00000080_311, plob_1_mrna_PLOB_00000606_247, plob_1_mrna_PLOB_00000607_248, plob_1_mrna_PLOB_00001950_24669, plob_1_mrna_PLOB_00001954_24671, plob_1_mrna_PLOB_00003094_25223, plob_1_mrna_PLOB_00003117_25169, plob_1_mrna_PLOB_00003467_25561, plob_1_mrna_PLOB_00003832_25880, plob_1_mrna_PLOB_00004000_26123, plob_1_mrna_PLOB_00004436_5713, plob_1_mrna_PLOB_00004921_26482, plob_1_mrn…	pmea_1_mrna_PMEA_00000127_429, pmea_1_mrna_PMEA_00001673_8949, pmea_1_mrna_PMEA_00002984_9230, pmea_1_mrna_PMEA_00003524_30681, pmea_1_mrna_PMEA_00004469_30871, pmea_1_mrna_PMEA_00004974_10674, pmea_1_mrna_PMEA_00005343_31036, pmea_1_mrna_PMEA_00005350_31043, pmea_1_mrna_PMEA_00005888_11817, pmea_1_mrna_PMEA_00006224_31108, pmea_1_mrna_PMEA_00007852_31378, pmea_1_mrna_PMEA_00007853_31379, pmea_1_…	pmiz_c0264.g007.t1.p1	pumb_c0014.g004.t1.p1, pumb_c0053.g032.t1.p1, pumb_c0079.g104.t1.p1, pumb_c0126.g010.t1.p1, pumb_c0126.g011.t1.p1, pumb_c0148.g017.t1.p1, pumb_c0204.g010.t1.p1, pumb_c0303.g024.t1.p1, pumb_c0804.g011.t1.p1, pumb_c0824.g003.t1.p1, pumb_c0826.g008.t1.p1, pumb_c1154.g005.t1.p1	pvar_GCVI01022683.1.p1, pvar_GCVI01022684.1.p1, pvar_GCVI01022685.1.p1, pvar_GCVI01022686.1.p1, pvar_GCVI01028585.1.p1, pvar_GCVI01060146.1.p1, pvar_GCVI01065004.1.p1, pvar_GCVI01065353.1.p1, pvar_GCVI01066471.1.p1, pvar_GCVI01085707.1.p1, pvar_GCVI01096046.1.p1, pvar_GCVI01099972.1.p1, pvar_GCVI01116155.1.p1, pvar_GCVI01116394.1.p1		zoan_GGTW01002965.1.p1, zoan_GGTW01009479.1.p1, zoan_GGTW01012794.1.p1, zoan_GGTW01012795.1.p1, zoan_GGTW01060795.1.p1, zoan_GGTW01064688.1.p1, zoan_GGTW01064907.1.p1, zoan_GGTW01105849.1.p1, zoan_GGTW01107536.1.p1, zoan_GGTW01117576.1.p1, zoan_GGTW01141860.1.p1, zoan_GGTW01143893.1.p1, zoan_GGTW01158336.1.p1, zoan_GGTW01179061.1.p1, zoan_GGTW01221045.1.p1
[truncated: 66,793 more rows]
