# Supplementary material for: Azooxanthellate Palythoa (Cnidaria: Anthozoa) Genomes Reveal Toxin-related Gene Clusters and Loss of Neuronal Genes in Hexacorals
Source: Genome Biol Evol. 2024 Sep 6;16(9):evae197. doi: 10.1093/gbe/evae197 (PMC11413580; doi:10.1093/gbe/evae197)
Supplement: evae197_Supplementary_Data [file evae197_supplementary_data.zip › Yoshioka_et_al_Suppl_materials0717/Yoshioka_et_al_Suppl_materials0717/Yoshioka_Suppl_tableS1-S9_0712.xlsx]

## Sheet: S1
	Supplementary table S1. Summary of PacBio HiFi sequencing (long reads) and accession numbers.
	Species	SRA ID	No. of raw-reads	Total base (Mb)	No. of reads after cleaning	Total base after cleaning (Mb)
	P. mizigama	DRR546399; DRR546400	7021457	56177	5122843	40908
	P. umbrosa	DRR546401; DRR546402	6743091	53721	5058557	40244

## Sheet: S2
	Supplementary table S2. Statistics of genome assemblies among Zoantharia.
	Genus	Palythoa							Zoanthus						Isaurus
	Species	P. mizigama	P. umbrosa	P. caribaeorum	P. grandiflora	P. grandis	P. heliodiscus	P. mutuki	Z. gigantus	Z. pulchellus	Z. sanctaehelenae	Z. sansibaricus	Z. sociatus	Z. solanderi	I. tuberculatus
	Reference	This study (BAACCD010000001-010004032)	This study (BAACCE010000001-010002838)	Santos et al. 2023	Santos et al. 2023	Santos et al. 2023	Santos et al. 2023	Santos et al. 2023	Santos et al. 2023	Santos et al. 2023	Santos et al. 2023	Santos et al. 2023	Santos et al. 2023	Santos et al. 2023	Santos et al. 2023
	No. of contigs/scaffolds	4092	2853	523089	1042996	559063	777048	1718622	416459	706929	173528	469458	134660	683163	529436
	Assembly length	373429601	319729218	564042941	739717117	554359501	668467692	916983906	457932737	659744211	486054230	537977332	410868066	543858579	460552712
	Min. length	1026	1034	200	200	200	200	200	200	200	500	230	552	200	200
	Mean length	91259	112068	1078	709	992	860	534	1100	933	2801	1146	3051	796	870
	Max. length	1310536	1179232	57787	55650	55017	59859	68684	95916	72675	146123	81653	52245	203356	66140
	N50	248916	237614	2992	1966	2366	1734	828	4086	2334	5343	2499	4664	3285	3157
	Total gap length	0	0	193564	69553	957939	1194059	34094	205696	1036201	91711	25693	34490	83346	528179
	GC contents	37.2	36.95	39.6	41.57	38.52	37.82	46.07	38.73	36.65	36.14	39.68	36.51	39.18	37.98
	Completeness	S:92.56%, 883 D:1.36%, 13 F:2.73%, 26 I:0.00%, 0 M:3.35%, 32	S:92.24%, 880 D:0.63%, 6 F:2.73%, 26 I:0.10%, 1 M:4.30%, 41	S:21.91%, 209 D:0.00%, 0 F:55.45%, 529 I:0.94%, 9 M:21.70%, 207	S:24.32%, 232 D:0.00%, 0 F:54.19%, 517 I:0.73%, 7 M:20.75%, 198	S:19.92%, 190 D:0.21%, 2 F:56.18%, 536 I:1.26%, 12 M:22.43%, 214	S:25.37%, 242 D:0.00%, 0 F:51.57%, 492 I:0.84%, 8 M:22.22%, 212	S:19.39%, 185 D:0.10%, 1 F:55.56%, 530 I:0.73%, 7 M:24.21%, 231	S:25.16%, 240 D:0.21%, 2 F:53.88%, 514 I:0.63%, 6 M:20.13%, 192	S:23.58%, 225 D:0.10%, 1 F:54.09%, 516 I:1.26%, 12 M:20.96%, 200	S:27.78%, 265 D:0.21%, 2 F:51.89%, 495 I:1.99%, 19 M:18.13%, 173	S:17.40%, 166 D:0.21%, 2 F:54.19%, 517 I:1.47%, 14 M:26.73%, 255	S:22.01%, 210 D:0.10%, 1 F:55.66%, 531 I:0.73%, 7 M:21.49%, 205	S:25.05%, 239 D:0.10%, 1 F:53.35%, 509 I:0.73%, 7 M:20.75%, 198	S:49.27%, 470 D:0.31%, 3 F:37.95%, 362 I:0.63%, 6 M:11.84%, 113

## Sheet: S3
	Supplementary table S3. List of proteomes used for gene prediction in this study.
	Order	Species	RefSeq ID	No. of genes	Completeness*
	Actiniaria	Actinia tenebrosa	GCF_009602425.1	19967	C:95.6%[S:94.8%,D:0.8%],F:1.8%,M:2.6%
	Actiniaria	Exaiptasia diaphana	GCF_001417965.1	22509	C:92.5%[S:89.0%,D:3.5%],F:3.2%,M:4.3%
	Actiniaria	Nematostella vectensis	GCF_932526225.1	19231	C:95.9%[S:95.1%,D:0.8%],F:0.7%,M:3.4%
	Anthoathecata	Hydractinia symbiolongicarpus	GCF_029227915.1	20492	C:94.5%[S:86.8%,D:7.7%],F:0.9%,M:4.6%
	Anthoathecata	Hydra vulgaris	GCF_022113875.1	21372	C:94.1%[S:93.4%,D:0.7%],F:1.6%,M:4.3%
	Malacalcyonacea	Dendronephthya gigantea	GCF_004324835.1	22031	C:94.2%[S:84.8%,D:9.4%],F:0.7%,M:5.1%
	Malacalcyonacea	Xenia sp.	GCF_021976095.1	18425	C:90.8%[S:86.8%,D:4.0%],F:2.6%,M:6.6%
	Myxosporea	Henneguya salminicola	GCA_009887335.1	8187	C:26.7%[S:26.1%,D:0.6%],F:8.5%,M:64.8%
	Myxosporea	Myxobolus squamalis	GCA_010108815.2	5725	C:16.6%[S:16.4%,D:0.2%],F:10.9%,M:72.5%
	Myxosporea	Thelohanellus kitauei	GCA_000827895.1	15020	C:25.1%[S:23.5%,D:1.6%],F:8.2%,M:66.7%
	Scleractinia	Acropora millepora	GCF_013753865.1	30136	C:94.4%[S:87.8%,D:6.6%],F:1.9%,M:3.7%
	Scleractinia	Acropora cervicornis	GCA_032359415.1	28059	C:79.3%[S:77.8%,D:1.5%],F:9.2%,M:11.5%
	Scleractinia	Acropora digitifera	GCF_000222465.1	26060	C:74.9%[S:68.7%,D:6.2%],F:12.1%,M:13.0%
	Scleractinia	Desmophyllum pertusum	GCA_029204205.1	37484	C:71.2%[S:69.9%,D:1.3%],F:16.1%,M:12.7%
	Scleractinia	Orbicella faveolata	GCF_002042975.1	25916	C:83.7%[S:80.6%,D:3.1%],F:9.2%,M:7.1%
	Scleractinia	Pocillopora damicornis	GCF_003704095.1	19922	C:91.7%[S:91.2%,D:0.5%],F:3.9%,M:4.4%
	Scleractinia	Pocillopora meandrina	GCA_942486045.1	32095	C:94.5%[S:91.1%,D:3.4%],F:2.8%,M:2.7%
	Scleractinia	Porites lobata	GCA_942486035.1	42872	C:94.9%[S:91.1%,D:3.8%],F:1.9%,M:3.2%
	Scleractinia	Stylophora pistillata	GCF_002571385.2	24460	C:92.1%[S:91.6%,D:0.5%],F:4.6%,M:3.3%
	*The longest transcript variant per gene was used for the analysis.

## Sheet: S4
Supplementary table S4. Identification of toxin- and venom-related genes based on previous report.
Toxin family	Contig ID	TSA ID	Protein domain
Neurotoxin				Orthogroup	acer	adig	amil	aten	dgig	edia	nvec	ofav	pcar	pdam	plob	pmea	pmiz	pumb	pvar	xnin	zoan	Total	Gene cluster (tandem duplication)* in P. mizigama	Gene cluster (tandem duplication)* in P. umbrosa
Huang et al. 2016	CL12466.Contig2	GCVI01023064.1		OG0000462	5	3	2	2	11	5	5	2	16	2	1	0	7	8	14	2	12	97		(pumb_c0685.g011.t1.p1, pumb_c0685.g013.t1.p1)
Huang et al. 2016	Unigene28270	GCVI01052400.1		OG0000462
Huang et al. 2016	Unigene37090	GCVI01061219.1		NA
Huang et al. 2016	Unigene14104	GCVI01038235.1		NA
Huang et al. 2016	CL8286.Contig2	GCVI01016382.1		OG0000112	12	21	27	13	1	17	12	19	15	12	27	14	6	2	14	3	16	231
Liao et al. 2018	Unigene70072	GESO01099407.1	Kunitz/Bovine pancreatic trypsin inhibitor domain	NA
Liao et al. 2018	Unigene19671	GESO01049013.1	Kunitz/Bovine pancreatic trypsin inhibitor domain	NA
Liao et al. 2018	Unigene34357	GESO01063697.1	Kunitz/Bovine pancreatic trypsin inhibitor domain	OG0038903	0	0	0	0	0	0	0	0	1	0	0	0	1	0	0	0	1	3
Liao et al. 2018	Unigene16477	GESO01045819.1	Kunitz/Bovine pancreatic trypsin inhibitor domain	NA
Liao et al. 2018	CL4037.Contig2	GESO01012767.1	Kunitz/Bovine pancreatic trypsin inhibitor domain	OG0004270	2	1	1	1	1	1	1	2	2	1	0	0	2	1	2	1	3	22	(pmiz_c0710.g001.t1.p1, pmiz_c0710.g002.t1.p1)
Liao et al. 2018	CL5087.Contig1	GESO01015447.1	Kunitz/Bovine pancreatic trypsin inhibitor domain	OG0000668	2	2	2	8	5	8	2	5	6	8	1	1	2	3	7	6	7	75
Liao et al. 2019	CL14246	GGTW01035372.1		OG0000668	2	2	2	8	5	8	2	5	6	8	1	1	2	3	7	6	7	75
Liao et al. 2019	Unigene38169	GGTW01090093.1		OG0000668	2	2	2	8	5	8	2	5	6	8	1	1	2	3	7	6	7	75
Liao et al. 2019	Unigene59550	GGTW01111470.1		OG0011347	0	0	0	1	3	1	2	0	1	0	0	0	1	1	1	1	1	13
Liao et al. 2019	Unigene149397	GGTW01201278.1		NA
Liao et al. 2018	Unigene13310	GESO01042652.1	Cysteine-rich secretory protein family	OG0012202	0	0	0	0	0	0	1	0	1	0	0	0	2	2	2	0	3	11
Liao et al. 2018	Unigene11696	GESO01041038.1	Cysteine-rich secretory protein family	OG0000447	6	7	4	5	6	5	6	9	6	5	4	4	7	6	6	3	10	99	(pmiz_c0133.g020.t1.p1, pmiz_c0133.g021.t1.p1, pmiz_c0133.g022.t1.p1) (pmiz_c0150.g007.t1.p1, pmiz_c0150.g008.t1.p1)	(pumb_c0074.g018.t1.p1, pumb_c0074.g019.t1.p1) (pumb_c0774.g007.t1.p1, pumb_c0774.g008.t1.p1, pumb_c0774.g009.t1.p1)
Liao et al. 2018	Unigene40888	GESO01070228.1	Cysteine-rich secretory protein family	OG0000447
Liao et al. 2018	CL3479.Contig2	GESO01011294.1	Cysteine-rich secretory protein family	OG0017944	0	0	0	0	0	0	0	0	3	0	0	0	0	0	1	0	1	5
Liao et al. 2018	Unigene60620	GESO01089958.1	Cysteine-rich secretory protein family	OG0045948	0	0	0	0	0	0	0	0	1	0	0	0	0	0	1	0	1	3
Liao et al. 2018	Unigene48174	GESO01077514.1	ShK domain-like	OG0000059	14	20	17	14	9	13	14	40	15	27	28	13	14	22	15	6	22	303	(pmiz_c0371.g024.t1.p1, pmiz_c0371.g025.t1.p1)	(pumb_c0689.g007.t1.p1, pumb_c0689.g009.t2.p1)
Liao et al. 2018	Unigene35142	GESO01064482.1	ShK domain-like	OG0000834	4	2	3	2	0	11	4	9	4	5	0	1	5	5	3	0	4	62	(pmiz_c0576.g004.t1.p1, pmiz_c0576.g005.t1.p1)
Liao et al. 2018	Unigene45424	GESO01074764.1	ShK domain-like	OG0000059
Hemostatic & hemorrhagic toxins
Huang et al. 2016	Unigene34618	GCVI01058747.1		OG0036040	0	0	0	0	0	0	0	0	1	0	0	0	0	0	1	0	1	3
Huang et al. 2016	Unigene60347	GCVI01084472.1		OG0038597	0	0	0	0	0	0	0	0	1	0	0	0	0	0	1	0	1	3
Huang et al. 2016	CL2054.Contig2	GCVI01004992.1		OG0010863	0	2	1	0	0	1	1	1	2	1	0	0	1	1	2	0	1	14
Liao et al. 2018	CL856.Contig1	GESO01003299.1	Disintegrin	NA
Liao et al. 2018	Unigene32028	GESO01061368.1	Disintegrin	OG0038047	0	0	0	0	0	0	0	0	1	0	0	0	0	0	1	0	1	3
Liao et al. 2018	Unigene92708	GESO01122022.1	Disintegrin	OG0003303	1	2	1	1	5	1	1	1	2	1	1	1	1	2	1	1	2	25		(pumb_c0506.g007.t1.p1, pumb_c0506.g008.t1.p1)
Liao et al. 2018	Unigene72151	GESO01101483.1	Disintegrin	NA
Liao et al. 2018	Unigene61713	GESO01091051.1	Disintegrin	OG0001353	2	1	1	2	6	2	3	8	3	1	0	2	3	4	1	2	3	44	(pmiz_c0038.g034.t1.p1, pmiz_c0038.g035.t1.p1)	(pumb_c0109.g002.t1.p1, pumb_c0109.g003.t1.p1) (pumb_c0109.g007.t1.p1, pumb_c0109.g008.t1.p1)
Liao et al. 2018	Unigene43563	GESO01072903.1	Disintegrin	OG0041300	0	0	0	0	0	0	0	0	1	0	0	0	1	0	1	0	0	3
Liao et al. 2018	Unigene42993	GESO01072333.1	Disintegrin	OG0000039	10	14	11	24	20	22	27	26	18	29	8	6	45	33	24	10	32	359	(pmiz_c0202.g023.t1.p1, pmiz_c0202.g024.t1.p1, pmiz_c0202.g025.t1.p1, pmiz_c0202.g026.t1.p1, pmiz_c0202.g027.t1.p1, pmiz_c0202.g028.t1.p1, pmiz_c0202.g029.t1.p1) (pmiz_c0337.g018.t2.p1, pmiz_c0337.g019.t1.p1) (pmiz_c0442.g002.t1.p1, pmiz_c0442.g003.t1.p1) (pmiz_c0611.g010.t1.p1, pmiz_c0611.g011.t1.p1, pmiz_c0611.g012.t1.p1) (pmiz_c0630.g008.t1.p1, pmiz_c0630.g009.t1.p1) (pmiz_c0841.g002.t3.p1, pm…	(pumb_c0001.g005.t1.p1, pumb_c0001.g006.t1.p1) (pumb_c0088.g020.t1.p1, pumb_c0088.g022.t2.p1, pumb_c0088.g023.t1.p1) (pumb_c0150.g011.t1.p1, pumb_c0150.g012.t1.p1) (pumb_c0274.g001.t1.p1, pumb_c0274.g002.t1.p1, pumb_c0274.g003.t1.p1, pumb_c0274.g004.t1.p1, pumb_c0274.g005.t1.p1, pumb_c0274.g006.t1.p1, pumb_c0274.g007.t1.p1) (pumb_c0798.g014.t1.p1, pumb_c0798.g015.t1.p1) (pumb_c1050.g005.t1.p1, pu…
Liao et al. 2018	CL5249.Contig2	GESO01015827.1	Disintegrin	OG0000302	7	9	5	8	3	17	6	7	5	11	0	9	18	10	5	0	12	132	(pmiz_c0047.g046.t1.p1, pmiz_c0047.g047.t1.p1, pmiz_c0047.g048.t1.p1, pmiz_c0047.g049.t1.p1) (pmiz_c0203.g021.t1.p1, pmiz_c0203.g022.t1.p1, pmiz_c0203.g023.t1.p1, pmiz_c0203.g024.t1.p1)	(pumb_c0076.g023.t1.p1, pumb_c0076.g024.t1.p1) (pumb_c0076.g029.t1.p1, pumb_c0076.g030.t1.p1) (pumb_c0135.g019.t1.p1, pumb_c0135.g021.t1.p1)
Liao et al. 2018	Unigene73518	GESO01102849.1	Coagulation Factor Xa inhibitory site	NA
Liao et al. 2018	Unigene13736	GESO01043078.1	Coagulation Factor Xa inhibitory site	OG0000686	2	2	1	4	0	2	2	2	10	4	7	7	7	7	8	0	8	73		(pumb_c0865.g001.t1.p1, pumb_c0865.g002.t1.p1)
Liao et al. 2018	Unigene72094	GESO01101426.1	Coagulation Factor Xa inhibitory site	OG0002884	1	1	0	2	1	2	1	1	2	0	0	0	6	2	1	1	5	26
Liao et al. 2018	CL2248.Contig1	GESO01007708.1	Coagulation Factor Xa inhibitory site	OG0000198	7	3	5	2	26	8	4	10	17	4	27	28	6	3	7	6	7	170	(pmiz_c0544.g008.t2.p1, pmiz_c0544.g010.t1.p1)	(pumb_c0173.g016.t1.p1, pumb_c0173.g017.t1.p1, pumb_c0173.g019.t1.p1)
Protease inhibitors
Huang et al. 2016	Unigene59112	GCVI01083237.1		OG0000668	2	2	2	8	5	8	2	5	6	8	1	1	2	3	7	6	7	75
Huang et al. 2016	Unigene81161	GCVI01105284.1		NA
Liao et al. 2018	Unigene15499	GESO01044841.1	Kazal-type serine protease inhibitor domain	OG0000462	5	3	2	2	11	5	5	2	16	2	1	0	7	8	14	2	12	97		(pumb_c0685.g011.t1.p1, pumb_c0685.g013.t1.p1)
Liao et al. 2018	Unigene3712	GESO01033056.1	Kazal-type serine protease inhibitor domain	OG0000462
Liao et al. 2018	Unigene22728	GESO01052070.1	Kazal-type serine protease inhibitor domain	OG0000462
Liao et al. 2018	Unigene75014	GESO01104345.1	Kazal-type serine protease inhibitor domain	OG0000462
Liao et al. 2018	Unigene80416	GESO01109745.1	Kazal-type serine protease inhibitor domain	NA
Liao et al. 2018	CL4182.Contig2	GESO01013129.1	Kazal-type serine protease inhibitor domain	OG0010634	1	1	1	0	0	1	1	1	1	1	1	1	1	1	1	0	1	14
Liao et al. 2018	CL8004.Contig2	GESO01022339.1	Kazal-type serine protease inhibitor domain	OG0002992	1	3	1	1	0	1	0	4	3	3	0	0	2	2	4	0	1	26
Liao et al. 2018	Unigene11760	GESO01041102.1	Kazal-type serine protease inhibitor domain	OG0002992	1	3	1	1	0	1	0	4	3	3	0	0	2	2	4	0	1	26
Liao et al. 2018	Unigene39618	GESO01068958.1	Kazal-type serine protease inhibitor domain	OG0000067	14	22	9	17	12	19	15	22	8	10	16	39	19	18	13	8	25	286	(pmiz_c0108.g002.t1.p1, pmiz_c0108.g003.t1.p1) (pmiz_c0142.g020.t1.p1, pmiz_c0142.g021.t1.p1) (pmiz_c0678.g001.t1.p1, pmiz_c0678.g002.t1.p1) (pmiz_c0678.g005.t1.p1, pmiz_c0678.g006.t1.p1, pmiz_c0678.g007.t1.p1) (pmiz_c1153.g002.t1.p1, pmiz_c1153.g003.t1.p1)	(pumb_c0180.g016.t1.p1, pumb_c0180.g017.t1.p1) (pumb_c0333.g003.t1.p1, pumb_c0333.g004.t1.p1, pumb_c0333.g006.t1.p1, pumb_c0333.g007.t1.p1, pumb_c0333.g008.t1.p1, pumb_c0333.g009.t1.p1) (pumb_c0333.g016.t1.p1, pumb_c0333.g017.t1.p1) (pumb_c0343.g002.t1.p1, pumb_c0343.g003.t1.p1)
Liao et al. 2018	Unigene16299	GESO01045641.1	Kazal-type serine protease inhibitor domain	NA
Membrane-active peptides
Huang et al. 2016	Unigene56565	GCVI01080690.1		OG0002304	2	4	2	3	1	5	0	4	1	1	3	3	0	0	1	0	0	30
Huang et al. 2016	CL4468.Contig2	GCVI01009726.1		OG0014780	0	0	0	0	0	0	0	0	1	0	0	0	0	0	3	0	3	7
Huang et al. 2016	Unigene22842	GCVI01046972.1		OG0000455	5	9	9	1	9	11	9	7	1	8	3	17	2	2	1	1	3	98	(pmiz_c1310.g003.t1.p1, pmiz_c1310.g004.t1.p1)	(pumb_c0331.g002.t1.p1, pumb_c0331.g003.t1.p1)
Liao et al. 2018	Unigene63645	GESO01092983.1	WAP-type (Whey Acidic Protein) 'four-disulfide core'	OG0001094	2	1	1	4	3	4	2	2	4	2	1	1	3	6	10	1	5	52		(pumb_c1807.g001.t1.p1, pumb_c1807.g002.t1.p1)
Liao et al. 2018	Unigene27626	GESO01056968.1	WAP-type (Whey Acidic Protein) 'four-disulfide core'	OG0001094
Liao et al. 2018	Unigene4288	GESO01033632.1	WAP-type (Whey Acidic Protein) 'four-disulfide core'	OG0014003	0	0	0	0	0	0	0	0	1	0	0	0	3	3	1	0	0	8
Liao et al. 2018	Unigene32513	GESO01061853.1	WAP-type (Whey Acidic Protein) 'four-disulfide core'	OG0013981	0	0	0	0	0	0	0	0	3	0	0	0	1	1	2	0	1	8
Mixed function enzymes
Huang et al. 2016	Unigene16315	GCVI01040445.1		OG0000346	4	7	7	9	11	9	12	11	8	12	1	3	6	7	5	2	6	120	(pmiz_c0317.g023.t1.p1, pmiz_c0317.g024.t1.p1)	(pumb_c0784.g003.t1.p1, pumb_c0784.g004.t1.p1, pumb_c0784.g005.t1.p1)
Huang et al. 2016	Unigene57977	GCVI01082102.1		OG0000346
Liao et al. 2018	Unigene47364	GESO01076704.1	Phospholipase A2	OG0000346
Liao et al. 2018	CL1011.Contig4	GESO01003862.1	Phospholipase A3	OG0000346
Huang et al. 2016	Unigene30634	GCVI01054763.1		OG0001718	4	1	1	2	2	1	4	2	2	3	4	1	4	2	1	1	2	37	(pmiz_c0113.g010.t1.p1, pmiz_c0113.g011.t1.p1, pmiz_c0113.g012.t1.p1)
Venom auxiliary proteins
Huang et al. 2016	CL8704.Contig1	GCVI01017055.1		OG0008874	1	1	1	2	0	0	1	1	1	1	1	0	2	1	2	0	1	16	(pmiz_c0764.g011.t1.p1, pmiz_c0764.g012.t1.p1)
Huang et al. 2016	CL8704.Contig2	GCVI01017056.1		OG0008874
Allergen and innate immunity
Liao et al. 2018	Unigene56805	GESO01086143.1	Cysteine-rich secretory protein family	NA
Liao et al. 2018	Unigene3074	GESO01032418.1	Cysteine-rich secretory protein family	NA
Liao et al. 2018	Unigene72179	GESO01101511.1	Cysteine-rich secretory protein family	NA
Liao et al. 2018	Unigene63913	GESO01093251.1	Cysteine-rich secretory protein family	NA
Liao et al. 2018	CL6938.Contig4	GESO01019893.1	Fibrinogen beta and gamma chains, C-terminal globular domain	NA
Liao et al. 2018	Unigene1638	GESO01030983.1	Fibrinogen beta and gamma chains, C-terminal globular domain	OG0000002	20	51	55	48	98	74	27	62	19	59	84	109	14	22	14	78	21	855	(pmiz_c0147.g009.t1.p1, pmiz_c0147.g010.t1.p1) (pmiz_c0281.g012.t1.p1, pmiz_c0281.g013.t1.p1)	(pumb_c0267.g017.t1.p1, pumb_c0267.g018.t1.p1, pumb_c0267.g019.t1.p1, pumb_c0267.g020.t1.p1) (pumb_c0556.g014.t1.p1, pumb_c0556.g018.t1.p1, pumb_c0566.g005.t1.p1) (pumb_c0724.g002.t1.p1, pumb_c0724.g003.t1.p1) (pumb_c0798.g001.t1.p1, pumb_c0798.g002.t1.p1)
Liao et al. 2018	CL5487.Contig3	GESO01016412.1	Fibrinogen beta and gamma chains, C-terminal globular domain	OG0000002
Liao et al. 2018	Unigene70293	GESO01099628.1	Fibrinogen beta and gamma chains, C-terminal globular domain	OG0018532	0	0	0	0	0	0	0	0	3	0	0	0	0	0	2	0	0	5
Liao et al. 2018	CL10622.Contig1	GESO01028250.1	Fibrinogen beta and gamma chains, C-terminal globular domain	OG0018532
Liao et al. 2018	Unigene71180	GESO01100513.1	Fibrinogen beta and gamma chains, C-terminal globular domain	NA
*Genes are located in neighboring or next to next.

## Sheet: S5
Supplementary table S5. Conserved gene families in Hexacorallia.
Orthogroup	acer	adig	amil	aten	dgig	edia	nvec	ofav	pcar	pdam	plob	pmea	pmiz	pumb	pvar	xnin	zoan	Total
OG0000000	232	221	449	66	181	85	82	74	24	27	96	31	35	25	24	33	84	1769
OG0000001	163	145	233	25	81	57	113	37	62	16	116	58	55	46	26	46	105	1384
OG0000002	20	51	55	48	98	74	27	62	19	59	84	109	14	22	14	78	21	855
OG0000003	33	44	112	45	34	51	11	50	21	28	187	190	9	12	16	1	8	852
OG0000004	94	70	167	8	76	18	14	23	38	6	66	22	18	23	23	20	69	755
OG0000005	52	48	94	5	29	9	21	8	9	6	221	89	14	13	6	12	31	667
OG0000007	41	41	58	24	53	27	24	71	10	69	61	98	21	17	10	12	13	650
OG0000008	33	63	111	7	135	7	11	14	15	16	42	19	13	16	22	60	45	629
OG0000009	59	25	55	22	53	16	5	15	21	2	109	53	49	36	15	44	46	625
OG0000010	10	44	42	28	56	66	37	71	12	17	48	54	9	13	10	14	30	561
OG0000011	24	43	32	35	16	22	38	51	38	34	17	16	51	40	33	8	50	548
OG0000012	16	19	26	59	4	44	44	47	10	31	42	41	48	47	11	1	37	527
OG0000014	33	65	125	6	60	9	23	18	16	5	27	4	8	8	11	62	23	503
OG0000015	58	34	63	22	23	39	1	15	17	8	65	64	21	18	8	7	33	496
OG0000016	69	30	62	2	22	4	3	3	8	9	134	45	27	41	4	10	10	483
OG0000017	52	56	105	26	14	26	49	12	28	1	21	13	3	23	15	10	25	479
OG0000018	35	36	50	6	56	13	16	38	5	25	95	48	18	20	7	1	9	478
OG0000019	17	18	17	19	13	22	14	20	80	14	9	7	34	25	35	22	104	470
OG0000020	66	15	57	14	0	22	4	15	2	4	112	69	32	33	1	0	19	465
OG0000021	26	31	35	23	17	27	23	36	17	36	27	54	35	30	8	3	35	463
OG0000025	31	28	30	40	6	38	28	61	1	52	37	45	7	8	1	6	9	428
OG0000026	15	22	28	32	1	34	47	40	4	35	58	42	22	21	4	1	16	422
OG0000027	34	12	40	2	22	12	11	4	5	4	53	53	34	30	3	65	34	418
OG0000029	7	15	14	29	0	26	19	61	10	27	76	49	18	19	8	0	26	404
OG0000031	10	14	9	31	70	34	15	20	29	12	23	24	19	14	20	25	31	400
OG0000033	12	23	20	22	19	17	8	41	22	18	36	11	33	28	28	34	19	391
OG0000034	15	14	16	21	24	30	24	26	9	25	44	33	24	20	8	21	24	378
OG0000035	19	33	24	27	20	22	20	42	14	46	8	8	23	27	13	15	15	376
OG0000037	13	7	23	14	15	10	17	15	4	1	110	43	5	27	6	7	48	365
OG0000039	10	14	11	24	20	22	27	26	18	29	8	6	45	33	24	10	32	359
OG0000040	9	34	36	12	2	20	28	34	9	26	53	50	8	11	10	3	12	357
OG0000041	14	52	40	10	9	18	7	33	26	30	5	10	21	26	20	7	25	353
OG0000042	42	29	41	3	34	4	1	2	11	2	8	9	33	31	2	75	25	352
OG0000044	13	24	13	20	23	22	22	15	32	16	5	9	21	19	28	25	31	338
OG0000045	19	23	17	18	19	18	14	16	33	18	4	6	24	20	37	16	35	337
OG0000046	30	25	28	13	5	23	13	33	14	19	27	22	20	19	21	5	20	337
OG0000047	18	26	20	26	11	31	29	28	6	25	12	14	26	26	9	3	26	336
OG0000048	31	9	29	8	18	11	15	6	14	5	67	24	38	33	11	8	9	336
OG0000049	17	17	21	21	19	22	25	25	8	19	10	10	32	29	17	10	33	335
OG0000050	13	27	39	12	8	19	5	28	21	20	42	26	17	7	19	6	17	326
OG0000051	6	5	8	28	8	26	16	29	20	12	37	14	30	27	27	12	21	326
OG0000053	19	21	24	10	9	27	14	32	29	11	46	12	22	27	9	1	9	322
OG0000054	21	37	43	7	47	12	12	11	7	6	10	12	18	6	10	11	40	310
OG0000055	18	24	51	25	4	12	20	26	5	22	44	26	10	9	4	1	8	309
OG0000057	15	16	16	27	26	21	19	29	10	17	9	9	21	18	13	15	24	305
OG0000059	14	20	17	14	9	13	14	40	15	27	28	13	14	22	15	6	22	303
OG0000060	22	47	51	9	19	2	16	20	8	7	8	11	14	18	4	13	33	302
OG0000061	20	20	22	19	26	15	15	32	5	23	23	24	17	17	5	7	11	301
OG0000062	13	20	19	17	10	19	15	30	13	21	8	9	20	22	17	7	40	300
OG0000064	16	15	45	40	0	3	11	27	2	21	47	49	7	6	2	0	4	295
OG0000066	9	62	54	3	1	1	8	9	5	15	51	59	2	2	4	1	2	288
OG0000067	14	22	9	17	12	19	15	22	8	10	16	39	19	18	13	8	25	286
OG0000068	50	14	18	8	9	7	3	7	10	2	67	39	4	6	3	0	38	285
OG0000070	39	23	27	5	7	6	11	4	3	3	50	37	9	6	7	1	44	282
OG0000072	17	18	14	19	14	18	16	22	22	17	8	10	18	16	20	10	21	280
OG0000074	16	15	17	17	15	18	18	22	4	18	17	20	19	20	8	10	25	279
OG0000077	12	7	31	1	22	10	6	10	23	5	14	35	12	32	13	1	35	269
OG0000078	5	12	27	31	13	31	23	18	10	7	37	5	15	4	5	13	9	265
OG0000080	8	15	12	15	18	31	10	26	14	14	6	10	24	25	13	13	10	264
OG0000082	14	18	19	15	9	21	15	25	13	22	6	5	17	14	19	11	19	262
OG0000083	3	14	12	11	10	10	3	17	11	17	89	38	4	5	13	2	3	262
OG0000085	20	20	29	11	11	8	8	18	8	10	42	13	15	13	8	10	15	259
OG0000086	24	7	9	1	3	5	7	2	22	3	72	18	3	6	28	5	43	258
OG0000089	14	16	35	1	20	3	2	11	32	9	50	33	5	4	12	9	2	258
OG0000092	11	14	28	12	16	17	3	16	10	8	29	19	9	15	7	26	11	251
OG0000094	13	20	12	16	7	14	24	11	2	22	8	10	33	30	5	4	19	250
OG0000095	9	12	9	24	3	29	24	18	19	21	5	6	18	16	17	0	19	249
OG0000097	13	11	14	20	6	18	22	14	26	13	1	1	22	18	21	5	23	248
OG0000099	15	17	11	16	9	14	14	26	2	16	12	22	17	21	1	7	24	244
OG0000100	11	12	8	4	20	6	1	20	19	10	24	15	14	12	14	43	9	242
OG0000102	16	4	9	4	5	4	4	3	6	5	57	50	26	22	8	2	15	240
OG0000103	11	4	5	1	11	1	37	10	7	4	15	46	13	29	7	10	27	238
OG0000104	8	11	11	13	0	24	18	27	14	15	17	9	21	20	14	0	15	237
OG0000105	15	15	17	14	0	15	22	26	11	19	14	22	16	16	8	0	6	236
OG0000107	17	18	16	12	14	11	12	19	19	10	5	5	16	12	13	9	27	235
OG0000108	13	11	13	9	10	10	10	9	36	9	2	2	11	9	35	7	38	234
OG0000110	16	14	14	15	10	18	16	20	9	14	8	11	14	14	11	9	19	232
OG0000112	12	21	27	13	1	17	12	19	15	12	27	14	6	2	14	3	16	231
OG0000113	30	24	28	4	2	26	4	13	6	6	30	17	11	13	5	0	11	230
OG0000115	6	5	18	11	15	9	18	15	4	9	41	17	16	14	5	13	14	230
OG0000116	5	8	8	23	18	36	19	16	23	11	2	3	14	12	18	0	12	228
OG0000117	11	9	11	8	8	8	8	14	23	7	9	15	15	11	33	8	29	227
OG0000120	14	37	36	3	0	6	6	18	16	8	26	16	14	9	8	2	7	226
OG0000121	13	12	16	7	27	6	1	6	16	2	19	16	28	18	8	7	23	225
OG0000124	9	11	15	19	4	14	13	19	5	16	15	16	20	20	8	0	18	222
OG0000127	14	19	18	16	6	12	4	26	10	9	39	10	8	11	12	1	4	219
OG0000128	7	6	6	8	5	11	17	7	23	10	6	5	25	20	18	5	40	219
OG0000129	1	4	2	40	9	26	1	3	30	1	1	3	36	15	15	5	25	217
OG0000130	12	10	8	14	5	16	14	22	10	16	11	12	19	13	6	3	25	216
OG0000131	8	27	16	15	7	22	10	13	5	12	9	43	8	6	7	1	7	216
OG0000132	12	23	10	17	9	17	15	18	5	16	4	9	15	17	5	5	19	216
OG0000133	15	17	17	14	8	17	16	21	6	19	1	3	15	12	12	5	17	215
OG0000134	40	17	42	9	6	13	5	4	5	1	10	16	14	11	1	0	20	214
OG0000135	12	14	13	10	14	12	9	18	10	13	8	8	12	16	13	15	17	214
OG0000137	14	16	15	9	4	8	6	13	15	21	15	16	13	12	15	4	15	211
OG0000139	12	11	12	17	6	12	6	16	11	14	12	28	20	4	6	7	14	208
OG0000140	26	3	8	11	19	12	20	8	25	2	11	25	20	10	2	0	5	207
OG0000142	1	22	53	6	13	7	2	13	2	9	25	18	9	9	4	4	8	205
OG0000144	10	14	12	13	6	13	10	16	9	22	8	9	13	14	5	5	25	204
OG0000145	12	10	10	8	9	9	7	15	24	12	2	6	9	9	22	9	31	204
OG0000146	1	10	32	13	7	20	36	12	5	7	18	18	2	1	5	4	12	203
OG0000151	16	22	23	8	11	8	10	13	3	10	7	15	14	14	6	9	10	199
OG0000152	11	21	15	6	23	5	5	19	18	10	18	13	6	4	7	4	14	199
OG0000153	11	8	6	11	9	9	19	23	9	19	9	12	15	16	7	3	12	198
OG0000154	10	9	8	10	9	11	9	10	21	9	4	5	13	10	22	11	26	197
OG0000156	14	14	12	11	12	11	10	15	10	12	9	9	12	12	10	10	14	197
OG0000157	11	20	50	7	0	8	3	14	1	10	22	28	4	10	1	0	7	196
OG0000158	6	6	11	9	9	10	10	10	24	8	5	4	16	3	24	8	32	195
OG0000159	8	6	4	22	0	15	14	17	4	13	17	24	20	17	2	0	12	195
OG0000161	10	6	9	12	1	13	11	22	2	19	17	17	25	20	2	0	8	194
OG0000163	10	10	10	12	14	13	17	12	14	10	6	9	16	16	7	4	13	193
OG0000165	7	7	6	1	4	7	8	27	16	2	15	6	23	24	13	17	8	191
OG0000166	7	13	14	7	15	10	15	23	3	12	14	13	15	13	7	3	6	190
OG0000168	14	10	13	12	2	11	9	12	3	14	13	14	18	20	6	2	15	188
OG0000169	9	12	8	13	9	11	10	18	12	14	5	9	8	8	12	9	20	187
OG0000172	13	17	10	9	11	8	11	18	2	12	8	8	11	11	2	26	8	185
OG0000173	13	13	10	5	3	5	4	23	6	11	45	21	6	7	5	2	5	184
OG0000174	15	15	10	9	8	9	8	13	16	11	8	5	12	11	11	5	18	184
OG0000175	2	46	30	2	2	1	2	17	2	14	33	23	2	2	1	1	4	184
OG0000177	7	5	9	13	8	20	17	11	14	10	9	9	12	11	12	3	12	182
OG0000179	15	21	22	2	1	14	3	18	4	12	17	18	9	12	8	0	3	179
OG0000180	9	8	8	13	4	14	17	13	4	14	15	13	12	13	2	6	13	178
OG0000181	12	11	10	8	16	17	15	18	3	12	2	7	12	13	4	7	11	178
OG0000182	11	3	10	3	15	4	3	5	4	2	49	15	25	13	1	8	7	178
OG0000183	12	15	10	8	5	5	2	24	13	12	14	16	6	6	7	3	19	177
OG0000184	12	9	9	20	10	20	4	13	2	5	24	33	5	4	2	0	5	177
OG0000185	21	4	13	5	14	7	1	4	5	1	28	12	14	28	1	2	17	177
OG0000186	3	17	15	16	6	21	16	9	2	6	32	9	5	5	2	1	10	175
OG0000188	4	4	8	1	47	5	4	4	12	1	11	7	10	6	5	29	17	175
OG0000189	19	15	23	9	2	6	9	8	17	9	5	6	10	9	19	1	7	174
OG0000190	34	7	23	2	7	5	1	1	5	3	35	19	8	6	2	0	15	173
OG0000191	11	16	17	16	1	12	11	17	1	12	17	10	11	11	2	2	5	172
OG0000193	12	10	16	8	6	8	4	10	1	14	40	24	3	3	2	9	2	172
OG0000195	10	9	9	9	1	8	11	17	5	13	13	11	12	22	5	0	16	171
OG0000198	7	3	5	2	26	8	4	10	17	4	27	28	6	3	7	6	7	170
OG0000200	11	13	10	5	1	9	6	18	11	8	10	22	9	10	10	1	15	169
OG0000201	11	12	8	5	19	7	10	15	6	7	8	5	20	17	10	2	7	169
OG0000202	7	10	14	3	0	20	7	19	1	7	24	17	12	13	1	0	13	168
OG0000203	28	15	23	4	5	6	3	9	2	2	29	21	9	6	1	1	4	168
OG0000204	2	2	2	11	21	10	13	9	8	8	11	12	15	15	10	7	11	167
OG0000205	11	16	8	4	8	17	2	11	2	15	18	29	1	5	2	4	14	167
OG0000207	6	12	13	4	12	14	8	20	13	13	10	11	6	6	5	7	6	166
OG0000208	14	10	10	9	8	7	9	15	11	12	6	7	9	9	9	7	14	166
OG0000210	5	5	4	9	17	8	15	11	15	6	2	4	13	14	10	10	16	164
OG0000211	13	14	30	2	4	4	9	5	4	3	3	2	35	30	2	1	3	164
OG0000212	12	18	18	7	4	5	5	7	15	6	9	6	8	8	11	7	17	163
OG0000213	10	19	9	12	2	17	11	17	7	7	1	4	11	9	7	4	16	163
OG0000214	9	11	12	8	2	5	6	7	26	6	6	5	4	2	20	9	25	163
OG0000217	9	13	8	6	0	11	4	15	10	17	17	16	8	9	12	0	7	162
OG0000219	3	13	9	1	10	4	2	1	2	1	60	15	19	5	2	2	13	162
OG0000220	10	8	5	1	9	8	2	6	11	3	14	16	8	7	6	32	16	162
OG0000221	6	6	12	5	2	12	15	21	9	8	6	4	15	18	11	1	10	161
OG0000222	6	6	6	7	2	11	17	8	5	8	21	11	16	16	12	2	7	161
OG0000223	19	24	25	7	9	2	4	10	4	16	3	11	6	7	3	8	3	161
OG0000225	5	8	5	6	5	12	5	9	16	6	6	3	11	7	19	17	20	160
OG0000228	6	2	7	3	13	2	5	4	2	4	25	21	25	21	1	1	18	160
OG0000229	12	21	31	10	0	3	2	12	7	8	17	23	2	2	4	0	6	160
OG0000230	8	7	8	4	4	5	12	12	3	13	13	13	16	15	3	5	18	159
OG0000231	8	8	6	11	6	13	16	14	4	12	5	10	11	10	5	8	11	158
OG0000232	6	5	4	6	3	10	7	12	6	14	21	22	11	10	7	2	12	158
OG0000233	11	20	27	4	4	4	4	7	7	20	10	13	5	8	5	4	4	157
OG0000234	12	11	10	12	0	17	14	13	4	14	11	12	8	9	4	0	6	157
OG0000236	11	1	2	1	0	2	5	1	13	2	34	22	14	20	7	0	21	156
OG0000239	6	11	6	13	3	10	9	13	10	14	14	14	8	5	8	4	7	155
OG0000240	6	6	13	18	5	13	8	16	7	11	18	13	5	5	5	2	4	155
OG0000243	12	22	13	5	8	13	6	8	7	3	5	10	10	7	5	10	11	155
OG0000244	8	7	7	8	8	6	7	8	13	8	9	6	11	7	11	6	24	154
OG0000245	12	13	23	3	10	6	5	3	7	1	5	1	11	15	5	23	11	154
OG0000247	9	13	14	10	2	11	9	9	2	14	18	15	7	7	1	2	9	152
OG0000248	7	7	7	13	0	15	13	10	1	9	9	10	19	16	3	0	13	152
OG0000250	4	4	5	6	0	26	8	24	10	11	7	8	10	11	8	0	9	151
OG0000252	5	4	4	17	3	31	33	8	5	6	6	3	6	5	6	4	4	150
OG0000254	10	11	11	7	5	8	7	9	5	9	12	14	9	9	6	6	11	149
OG0000255	9	10	11	4	27	4	6	10	11	12	7	6	4	3	11	8	6	149
OG0000256	8	10	21	3	7	8	4	2	9	1	8	7	21	17	4	15	4	149
OG0000258	8	9	7	10	8	10	10	10	1	9	8	8	10	11	5	4	20	148
OG0000260	7	18	3	7	4	9	4	15	20	8	3	4	9	9	4	15	9	148
OG0000262	4	4	3	3	17	6	1	5	2	16	13	44	5	4	1	16	2	146
OG0000263	13	8	10	6	8	6	6	8	10	12	9	6	6	6	8	14	9	145
OG0000264	8	9	6	14	2	13	10	14	1	12	11	10	11	11	5	1	7	145
OG0000266	6	6	5	6	4	6	5	8	15	6	7	6	17	17	7	2	22	145
OG0000267	6	5	4	6	1	31	5	12	13	6	13	11	10	12	3	0	6	144
OG0000268	8	10	4	2	0	2	4	11	22	7	16	19	6	2	15	1	15	144
OG0000270	5	11	6	7	8	8	8	7	16	6	4	5	12	8	4	9	20	144
OG0000273	16	12	43	1	20	1	8	2	5	1	4	16	1	3	3	1	6	143
OG0000275	3	4	3	9	0	19	3	26	10	8	2	4	10	11	14	2	14	142
OG0000278	4	8	6	5	0	4	6	9	8	5	10	33	3	17	11	0	13	142
OG0000280	13	9	10	14	6	14	11	10	1	11	6	7	9	9	1	4	6	141
OG0000281	5	5	6	3	1	5	1	18	3	26	25	27	4	3	5	2	2	141
OG0000283	6	7	7	10	0	6	11	11	4	11	8	9	18	16	4	0	11	139
OG0000284	6	7	7	5	10	6	6	7	18	7	2	2	9	7	17	8	15	139
OG0000285	6	6	5	14	2	10	8	6	11	5	9	5	15	15	7	1	13	138
OG0000286	7	9	4	11	3	12	6	13	9	7	8	5	7	8	9	7	11	136
OG0000288	6	3	8	9	12	11	5	14	3	8	22	7	5	6	3	10	4	136
OG0000289	6	7	8	9	13	17	5	12	6	5	14	4	6	5	6	5	7	135
OG0000291	5	5	7	6	21	9	7	12	7	9	8	6	6	6	6	9	5	134
OG0000293	6	7	7	8	5	16	3	15	3	12	24	10	6	5	2	1	4	134
OG0000300	8	9	6	4	6	4	9	8	15	6	2	2	6	6	17	4	20	132
OG0000301	7	7	4	7	5	9	4	5	19	4	2	4	6	10	10	4	25	132
OG0000304	6	7	7	11	4	9	7	10	9	8	1	4	14	10	7	3	14	131
OG0000306	21	12	20	4	17	7	6	2	8	2	9	2	2	1	8	0	10	131
OG0000308	5	8	5	2	1	4	2	17	10	5	17	17	11	11	10	0	5	130
OG0000310	8	14	23	5	3	21	5	5	5	6	6	4	6	6	5	1	7	130
OG0000311	6	7	8	10	19	10	4	5	13	5	2	2	6	6	9	9	8	129
OG0000314	6	12	10	8	5	7	10	11	5	8	10	9	5	6	4	4	8	128
OG0000316	6	7	5	6	3	4	14	18	8	9	6	7	8	9	5	2	11	128
OG0000317	8	10	7	5	5	13	2	16	8	12	3	5	6	6	8	0	14	128
OG0000319	1	1	10	2	0	4	1	5	9	1	50	13	6	18	1	0	6	128
OG0000320	18	32	30	1	0	4	5	7	2	3	11	5	2	2	2	0	4	128
OG0000323	6	9	7	9	5	7	8	10	6	10	1	4	8	7	8	12	10	127
OG0000326	4	4	6	4	5	9	6	7	9	5	1	2	16	17	10	10	11	126
OG0000329	5	3	2	4	7	2	1	21	9	11	17	17	1	1	6	14	4	125
OG0000331	9	9	16	3	2	4	2	7	11	6	6	7	10	10	12	3	7	124
OG0000333	10	8	8	5	1	7	5	12	8	10	8	5	8	9	6	3	10	123
OG0000334	8	8	13	2	2	1	4	10	7	8	11	8	8	6	6	18	3	123
OG0000335	2	2	3	12	5	7	11	5	4	11	9	15	10	9	8	2	8	123
OG0000337	9	4	7	4	7	8	3	19	5	14	13	11	2	6	8	1	2	123
OG0000338	12	10	7	4	6	5	2	9	5	6	15	12	4	3	5	0	18	123
OG0000340	5	12	4	3	11	11	5	4	8	4	2	2	9	8	6	15	14	123
OG0000341	9	7	8	7	5	7	7	10	12	7	4	5	6	8	6	6	7	121
OG0000342	12	10	10	6	10	7	1	5	8	4	8	15	3	1	6	8	7	121
OG0000346	4	7	7	9	11	9	12	11	8	12	1	3	6	7	5	2	6	120
OG0000351	8	7	7	7	9	4	4	10	6	6	3	5	6	5	4	12	14	117
OG0000353	3	9	4	2	2	9	2	18	12	1	23	3	3	3	3	2	18	117
OG0000354	2	1	1	10	13	24	16	6	4	4	3	4	4	4	2	13	6	117
OG0000355	6	6	6	6	4	8	7	8	10	7	3	2	7	7	12	5	12	116
OG0000356	19	8	19	2	7	7	1	6	9	3	8	7	3	3	1	0	13	116
OG0000357	8	7	8	5	1	10	6	14	7	5	7	5	6	7	3	1	16	116
OG0000361	4	4	13	8	1	15	8	11	4	9	9	6	8	9	2	1	4	116
OG0000362	14	12	9	3	0	3	2	6	1	7	15	11	15	14	2	0	2	116
OG0000363	9	13	23	2	0	1	1	17	2	9	14	15	2	2	3	0	2	115
OG0000364	7	7	6	9	1	6	8	7	1	5	22	12	8	7	1	1	7	115
OG0000367	1	3	4	4	4	5	5	8	12	5	10	6	7	5	10	4	22	115
OG0000369	11	14	13	5	5	5	5	6	6	5	2	4	7	7	10	4	5	114
OG0000370	8	7	7	6	4	7	6	13	1	10	7	10	8	9	3	4	4	114
OG0000374	5	4	5	4	5	4	4	5	17	5	1	1	8	4	14	6	22	114
OG0000377	6	4	5	6	7	5	5	11	15	5	1	2	8	6	11	5	11	113
OG0000380	6	7	7	7	5	9	7	11	6	6	6	6	7	5	4	5	9	113
OG0000382	9	12	8	10	0	8	5	5	10	5	5	1	7	9	5	0	13	112
OG0000383	6	7	7	3	5	4	5	8	12	5	2	3	6	5	17	3	14	112
OG0000389	8	7	7	5	4	6	7	9	6	6	6	6	8	7	7	4	8	111
OG0000395	4	5	4	5	4	4	4	5	15	4	2	3	7	4	14	4	22	110
OG0000396	6	4	3	2	1	2	2	17	9	8	6	18	8	7	15	0	2	110
OG0000397	6	10	19	6	0	5	5	12	2	8	13	9	4	5	1	0	5	110
OG0000399	7	6	4	4	5	5	4	6	14	4	3	4	8	7	10	5	14	110
OG0000400	3	4	4	10	6	13	8	8	8	7	2	4	7	7	8	1	10	110
OG0000403	6	4	5	5	4	4	5	10	7	6	6	2	8	9	5	11	12	109
OG0000406	6	3	6	7	2	5	15	12	3	10	4	7	10	7	4	0	8	109
OG0000408	3	3	10	5	1	5	5	7	7	8	8	25	5	5	5	2	5	109
OG0000411	3	4	14	6	4	5	3	7	8	6	6	9	8	7	5	4	9	108
OG0000414	3	5	5	4	5	6	3	9	10	3	9	9	5	7	4	7	13	107
OG0000418	5	6	11	6	4	8	8	6	7	4	10	5	6	7	4	4	5	106
OG0000420	5	2	2	7	5	4	3	11	14	5	3	4	7	5	11	7	10	105
OG0000421	6	3	7	6	7	7	7	13	1	7	7	7	5	6	1	5	10	105
OG0000423	3	13	11	7	0	6	3	6	5	12	4	17	4	2	2	0	10	105
OG0000424	5	7	5	6	6	8	5	8	7	5	2	3	7	6	9	4	12	105
OG0000426	5	9	4	5	10	5	5	5	6	5	10	16	3	3	5	4	5	105
OG0000428	4	4	4	6	5	7	11	5	5	6	5	6	10	9	2	4	11	104
OG0000431	11	12	7	8	2	6	6	13	3	7	3	7	4	3	4	1	7	104
OG0000432	4	3	5	3	11	5	7	9	7	5	7	5	7	7	4	7	7	103
OG0000433	4	4	6	4	3	8	5	9	9	7	6	2	8	8	9	1	10	103
OG0000437	5	4	5	5	4	11	5	3	7	4	6	11	9	9	9	0	4	101
OG0000439	12	2	6	9	20	6	8	6	4	2	3	10	3	4	1	1	4	101
OG0000441	5	9	5	5	7	5	5	5	9	4	1	3	5	4	10	7	11	100
OG0000442	7	10	9	5	4	4	3	8	8	7	2	2	7	7	7	1	9	100
OG0000444	8	5	3	6	3	5	4	6	4	5	6	5	7	8	5	14	6	100
OG0000445	8	8	7	1	12	1	1	6	4	7	6	7	8	7	5	5	7	100
OG0000446	8	6	4	6	7	6	6	6	3	5	5	4	8	6	7	4	9	100
OG0000447	6	7	4	5	6	5	6	9	6	5	4	4	7	6	6	3	10	99
OG0000448	6	7	5	7	4	6	6	6	10	5	3	2	8	7	4	4	9	99
OG0000451	3	6	6	5	0	13	4	13	4	4	6	7	6	8	5	0	9	99
OG0000452	2	17	11	4	0	2	1	19	4	4	3	10	9	7	2	0	4	99
OG0000455	5	9	9	1	9	11	9	7	1	8	3	17	2	2	1	1	3	98
OG0000459	6	4	6	7	5	8	7	6	2	6	6	6	7	6	2	3	10	97
OG0000461	6	4	7	6	7	9	2	10	1	6	9	8	8	8	1	2	3	97
OG0000464	2	3	7	1	2	1	7	12	5	4	6	6	12	14	3	1	11	97
OG0000465	4	4	4	9	0	8	9	3	1	5	24	10	4	4	2	0	5	96
OG0000466	6	5	5	4	3	5	4	9	8	6	2	5	6	6	6	6	10	96
OG0000467	4	3	4	5	0	5	6	6	6	5	13	6	9	9	5	0	10	96
OG0000469	4	3	1	2	1	5	3	5	1	19	13	26	4	4	2	0	3	96
OG0000470	4	7	3	3	2	6	5	13	9	7	1	2	9	7	10	2	6	96
OG0000473	3	5	3	2	7	1	1	16	14	5	5	8	3	6	11	5	1	96
OG0000474	6	4	7	3	2	2	6	9	1	4	8	17	5	5	2	6	9	96
OG0000475	12	12	10	2	1	1	5	8	6	6	5	7	4	5	1	3	8	96
OG0000477	6	5	4	8	11	5	8	8	2	4	3	3	8	6	3	2	10	96
OG0000478	3	6	3	3	4	3	3	5	10	3	2	2	6	4	10	4	24	95
OG0000479	3	7	6	4	4	12	6	8	3	9	8	7	4	5	3	1	5	95
OG0000480	8	6	6	7	0	4	2	4	7	8	8	7	7	8	6	0	7	95
OG0000482	4	5	6	6	10	5	5	6	7	2	3	3	6	5	9	6	7	95
OG0000486	4	4	2	15	0	12	3	4	1	8	6	31	2	1	1	0	1	95
OG0000490	6	5	6	6	6	3	5	6	6	4	5	5	6	7	3	8	7	94
OG0000491	6	10	7	5	6	4	6	7	6	4	2	1	4	4	3	9	10	94
OG0000492	1	1	1	14	24	14	9	1	3	2	3	3	6	3	5	1	3	94
OG0000493	3	3	4	2	25	1	3	9	7	3	2	9	1	1	5	13	3	94
OG0000497	8	7	9	1	0	1	2	8	3	5	13	5	8	7	6	0	11	94
OG0000498	3	3	4	3	25	4	3	5	3	4	4	3	3	2	4	18	3	94
OG0000500	2	3	2	7	2	3	3	15	7	4	5	5	10	8	4	0	13	93
OG0000501	3	5	4	3	4	3	3	4	11	3	3	3	9	4	9	3	19	93
OG0000502	4	6	4	3	2	8	4	8	6	5	3	2	13	12	5	2	6	93
OG0000507	3	4	2	6	2	5	6	12	4	7	7	7	7	6	6	4	5	93
OG0000508	3	2	4	5	7	5	4	5	3	8	10	4	10	10	6	0	7	93
OG0000510	8	11	7	2	0	6	1	15	5	3	7	4	6	6	5	0	6	92
OG0000514	5	7	7	3	10	2	1	7	5	6	5	4	5	4	6	5	9	91
OG0000518	4	4	4	5	2	7	8	8	5	5	4	4	7	7	7	2	7	90
OG0000519	4	7	3	6	7	8	6	5	4	6	2	4	6	5	4	7	6	90
OG0000520	5	17	7	4	1	4	6	3	3	5	9	3	8	7	3	2	3	90
OG0000527	3	2	2	5	1	8	5	12	7	4	7	7	10	4	5	0	7	89
OG0000528	5	4	5	9	2	9	9	7	3	7	5	5	4	5	3	1	6	89
OG0000530	5	4	5	4	5	7	6	4	12	4	1	1	6	6	8	5	6	89
OG0000532	5	6	5	4	3	2	1	13	5	3	9	9	9	4	6	1	4	89
OG0000534	6	12	13	1	0	6	3	6	8	6	6	4	6	4	3	0	5	89
OG0000535	4	3	5	4	5	3	4	8	7	3	3	7	7	7	6	8	5	89
OG0000538	6	6	5	5	5	5	5	6	7	5	1	1	8	5	7	5	6	88
OG0000539	3	9	4	3	5	4	3	4	9	5	4	3	5	6	6	3	12	88
OG0000541	4	4	11	4	1	6	4	7	5	3	8	3	8	5	4	3	8	88
OG0000544	3	8	3	7	3	5	3	6	8	4	1	1	7	9	6	2	12	88
OG0000547	6	8	5	5	2	7	4	9	6	5	3	2	5	4	6	2	8	87
OG0000551	7	7	7	5	4	3	4	11	6	8	3	2	5	4	5	3	3	87
OG0000552	2	1	2	1	2	23	1	14	6	6	1	3	10	8	3	1	3	87
OG0000553	6	14	15	3	3	2	2	3	4	2	4	1	2	2	6	2	15	86
OG0000554	5	5	4	5	4	4	6	5	6	4	2	2	5	7	7	4	11	86
OG0000556	3	4	4	6	6	5	6	8	6	8	1	2	5	5	6	1	10	86
OG0000558	4	6	5	5	4	4	4	5	9	4	3	1	7	4	8	5	8	86
OG0000559	3	4	5	2	15	6	3	7	8	4	7	5	5	2	1	7	2	86
OG0000560	2	7	6	6	2	6	8	9	1	8	7	7	5	4	1	0	7	86
OG0000562	4	3	3	7	2	4	6	5	6	7	5	5	9	7	3	4	5	85
OG0000563	5	10	3	3	6	1	2	10	10	8	2	4	4	4	3	4	6	85
OG0000571	5	6	5	6	3	7	5	5	4	3	4	2	8	9	4	2	6	84
OG0000573	3	4	10	4	4	7	7	3	4	5	2	2	5	6	4	7	7	84
OG0000574	5	5	5	4	5	5	3	6	5	5	6	4	6	6	3	5	6	84
OG0000575	4	4	4	1	2	2	3	27	2	14	5	8	2	2	1	1	2	84
OG0000577	5	7	6	7	5	7	3	8	4	5	3	3	3	4	6	3	5	84
OG0000581	2	3	2	3	1	4	3	12	6	3	3	2	11	10	6	0	13	84
OG0000583	2	9	2	4	6	9	2	5	6	3	4	3	11	3	5	2	8	84
OG0000584	5	6	4	9	4	5	2	5	6	3	10	5	2	2	4	6	6	84
OG0000589	5	8	8	5	0	11	2	13	3	7	5	5	2	2	3	0	3	82
OG0000590	6	14	14	2	0	2	2	11	2	8	4	7	2	2	3	0	3	82
OG0000591	11	10	11	2	1	3	3	2	3	6	7	5	5	3	1	2	7	82
OG0000592	4	3	5	7	3	8	6	3	4	5	4	5	8	8	2	3	4	82
OG0000593	11	10	13	1	2	3	1	2	12	3	1	3	5	4	4	5	2	82
OG0000598	5	4	4	4	6	4	4	4	8	4	2	2	5	4	7	5	9	81
OG0000600	7	9	9	1	2	3	1	11	1	7	17	6	2	2	1	1	1	81
OG0000601	3	5	4	4	4	7	4	4	5	4	1	2	6	5	6	3	14	81
OG0000605	6	4	6	5	3	5	5	6	4	6	3	5	5	5	2	2	9	81
OG0000606	4	5	5	5	1	4	2	5	3	5	2	4	6	5	6	13	6	81
OG0000607	5	5	5	3	3	6	8	11	5	5	1	3	4	3	3	4	7	81
OG0000612	4	3	5	5	5	6	5	5	3	5	5	5	5	5	3	4	7	80
OG0000613	2	9	2	2	2	2	2	2	10	2	3	2	3	4	4	2	27	80
OG0000614	4	5	4	4	3	3	2	2	6	5	3	3	10	11	7	1	7	80
OG0000615	2	2	2	3	11	6	3	6	1	5	8	7	1	1	1	11	10	80
OG0000616	2	2	1	2	19	3	1	3	10	2	6	1	2	2	4	7	13	80
OG0000618	7	8	8	3	4	4	6	5	3	3	6	3	5	4	3	3	4	79
OG0000619	3	5	4	3	3	3	5	11	2	9	2	5	5	5	3	3	8	79
OG0000620	4	4	4	4	5	4	4	5	7	4	2	3	4	5	9	4	7	79
OG0000621	4	5	4	4	6	6	4	6	5	5	1	1	6	5	4	3	10	79
OG0000622	11	15	14	3	1	3	2	6	3	6	5	5	2	1	1	0	1	79
OG0000625	9	6	6	2	1	5	2	4	7	5	7	9	3	3	5	0	5	79
OG0000626	1	8	2	9	7	7	3	5	5	3	7	2	2	4	4	5	5	79
OG0000627	4	10	6	2	0	3	2	4	23	4	3	4	4	2	3	0	5	79
OG0000628	3	3	2	4	11	11	2	4	2	7	2	6	4	6	5	5	2	79
OG0000629	6	4	4	5	3	5	6	5	2	5	6	6	5	5	2	2	7	78
OG0000631	4	8	9	3	4	3	3	3	4	4	7	4	3	3	2	10	4	78
OG0000636	7	4	4	2	2	5	2	8	7	3	6	5	4	5	6	2	6	78
OG0000639	7	6	11	4	2	3	4	3	5	3	3	3	4	4	4	3	8	77
OG0000640	1	5	1	1	3	2	1	3	18	1	4	3	6	5	3	1	19	77
OG0000643	3	4	3	3	5	4	3	4	8	2	1	2	7	4	13	3	8	77
OG0000644	3	6	3	3	4	3	3	3	14	3	1	1	4	3	10	4	9	77
OG0000645	4	8	4	3	5	3	3	6	9	3	1	3	4	4	6	3	8	77
OG0000646	5	6	5	3	8	4	3	5	9	3	1	1	5	4	6	5	4	77
OG0000647	3	3	4	5	4	4	3	4	4	4	6	4	7	7	3	4	8	77
OG0000648	5	5	3	3	4	3	3	7	8	4	2	1	4	4	7	4	10	77
OG0000650	2	4	4	2	1	8	2	9	3	5	9	14	5	5	3	0	1	77
OG0000653	5	6	4	5	0	5	3	6	3	4	2	9	7	6	5	0	6	76
OG0000654	3	1	3	4	2	10	8	8	4	5	2	6	6	8	2	0	4	76
OG0000655	4	6	4	5	1	4	4	5	6	4	3	4	5	5	7	0	9	76
OG0000656	7	4	6	8	0	4	4	5	2	2	4	8	7	6	5	0	4	76
OG0000658	4	7	2	2	5	3	2	3	5	5	4	3	5	7	4	2	13	76
OG0000659	4	5	4	4	3	7	3	8	4	5	4	4	8	1	5	1	6	76
OG0000660	3	5	2	9	0	8	2	12	8	1	8	3	4	3	1	0	7	76
OG0000661	2	1	3	3	1	4	4	5	2	10	14	10	5	4	5	1	2	76
OG0000663	3	2	4	10	0	3	7	7	3	8	8	8	3	3	3	0	4	76
OG0000665	6	5	4	5	2	4	4	5	7	4	1	2	4	5	6	2	9	75
OG0000667	5	4	4	3	3	3	3	4	7	4	2	3	4	4	7	4	11	75
OG0000668	2	2	2	8	5	8	2	5	6	8	1	1	2	3	7	6	7	75
OG0000670	2	3	3	1	8	3	1	6	1	5	2	8	5	5	4	17	1	75
OG0000673	3	2	2	5	6	6	6	5	5	2	5	3	6	6	6	1	6	75
OG0000674	2	1	1	2	10	2	4	7	6	4	4	5	6	5	6	2	8	75
OG0000675	1	2	2	5	6	8	6	3	2	3	5	2	10	9	5	0	6	75
OG0000676	5	6	6	3	2	4	3	4	5	5	7	5	3	4	5	4	4	75
OG0000678	2	3	3	5	0	7	6	7	5	4	4	4	6	4	5	0	9	74
OG0000679	2	3	3	2	2	3	7	11	3	6	5	6	7	7	3	1	3	74
OG0000680	3	5	5	4	2	4	3	8	4	5	3	4	4	4	7	2	7	74
OG0000681	5	8	6	3	3	2	2	3	8	4	5	7	1	1	5	2	9	74
OG0000683	5	6	5	4	2	3	4	6	3	5	3	3	4	4	10	1	6	74
OG0000685	2	2	2	4	6	3	7	2	5	1	14	2	4	5	2	6	7	74
OG0000686	2	2	1	4	0	2	2	2	10	4	7	7	7	7	8	0	8	73
OG0000687	7	5	5	2	2	2	1	10	3	4	14	4	2	2	4	3	3	73
OG0000688	3	1	1	4	0	3	3	20	7	1	12	10	1	1	2	0	4	73
OG0000689	3	4	6	2	2	4	4	5	2	3	16	4	6	5	2	2	3	73
OG0000691	6	5	7	5	1	5	8	6	3	3	4	3	5	4	3	1	4	73
OG0000693	5	5	4	5	4	4	4	4	4	4	4	5	4	5	5	3	4	73
OG0000694	2	3	2	2	12	3	3	3	9	3	1	1	4	6	2	7	10	73
OG0000695	6	2	5	4	5	3	8	3	5	3	3	5	5	5	5	2	4	73
OG0000697	3	6	6	4	4	4	3	7	4	8	3	4	3	3	5	1	5	73
OG0000699	4	5	4	4	5	3	4	5	7	4	1	1	4	4	6	9	3	73
OG0000702	8	6	5	3	1	4	2	7	4	4	8	4	4	5	1	1	5	72
OG0000703	4	5	8	2	3	5	2	3	9	2	1	2	3	4	5	6	8	72
OG0000707	5	5	4	6	1	7	5	5	1	5	3	5	6	6	1	1	6	72
OG0000709	2	2	3	2	0	2	2	4	2	7	27	7	2	3	3	0	4	72
OG0000710	3	3	3	5	6	6	6	3	3	3	1	2	5	5	8	4	6	72
OG0000715	2	3	2	2	2	1	3	2	12	2	4	3	5	2	12	3	11	71
OG0000716	4	4	3	3	2	4	4	7	3	5	3	8	5	5	4	3	4	71
OG0000718	20	1	5	3	1	6	1	1	1	2	10	5	2	5	4	0	4	71
OG0000719	5	4	6	5	1	4	2	3	5	4	9	5	3	4	5	1	5	71
OG0000720	3	4	3	3	3	4	4	4	9	3	1	2	6	3	9	3	7	71
OG0000721	2	3	2	4	2	5	5	6	7	4	2	3	5	5	8	2	6	71
OG0000724	4	5	3	5	0	4	5	8	7	4	2	4	3	3	5	2	7	71
OG0000725	2	2	2	2	2	2	2	3	14	2	1	2	4	3	13	2	12	70
OG0000726	3	3	3	5	10	7	2	3	4	3	4	3	4	5	3	2	6	70
OG0000728	1	1	1	8	3	8	5	4	6	4	8	5	4	4	3	1	4	70
OG0000730	3	3	2	3	0	11	4	4	6	6	3	6	7	7	4	0	1	70
OG0000731	4	5	3	3	3	3	3	5	11	3	2	3	5	4	2	3	8	70
OG0000732	5	5	1	5	2	4	4	6	3	5	7	6	4	4	3	1	5	70
OG0000733	3	7	3	2	1	3	2	2	7	2	2	2	4	4	8	1	17	70
OG0000735	4	5	6	2	4	3	2	5	6	3	1	1	4	3	3	10	8	70
OG0000736	2	4	3	5	5	7	5	5	5	4	1	2	5	5	6	2	4	70
OG0000739	4	8	7	4	4	4	2	2	4	4	1	2	2	2	1	17	1	69
OG0000740	4	4	5	2	4	2	3	6	6	3	1	6	3	3	6	4	7	69
OG0000741	4	8	3	2	1	5	3	4	8	2	2	2	4	4	7	0	10	69
OG0000743	6	5	9	4	1	4	2	6	1	5	9	4	4	4	1	2	2	69
OG0000744	2	2	2	2	19	4	2	5	4	2	2	2	2	2	3	10	3	68
OG0000745	5	3	4	3	5	2	2	5	3	3	4	2	4	4	7	4	8	68
OG0000746	3	4	3	6	1	5	2	8	3	6	3	6	4	4	3	3	4	68
OG0000747	3	3	10	2	2	6	1	2	8	5	5	10	3	3	3	1	1	68
OG0000749	4	5	3	3	4	6	3	4	7	3	2	1	5	4	4	4	6	68
OG0000750	1	1	2	1	5	4	6	5	3	1	2	6	4	4	3	19	1	68
OG0000756	1	1	1	9	0	16	4	3	2	4	2	6	6	8	1	0	4	68
OG0000760	2	2	1	1	1	1	1	18	2	5	2	24	2	1	1	1	2	67
OG0000762	4	4	3	4	4	3	3	6	4	3	11	3	3	2	4	0	6	67
OG0000763	2	2	2	1	7	4	1	6	2	5	1	3	4	3	5	12	7	67
OG0000764	4	2	6	5	4	4	5	4	4	3	2	1	6	7	1	3	6	67
OG0000765	4	1	5	8	0	6	4	4	4	4	4	3	4	4	5	2	5	67
OG0000769	4	4	6	4	2	3	4	4	3	4	11	2	4	4	4	0	4	67
OG0000770	4	4	4	4	3	4	4	4	5	4	2	3	5	4	3	4	6	67
OG0000772	2	2	1	3	0	2	6	7	2	4	7	8	5	6	4	0	8	67
OG0000773	3	3	3	5	7	5	4	4	3	4	1	4	3	4	5	4	5	67
OG0000774	5	4	4	4	4	2	1	5	4	5	6	2	4	4	4	4	4	66
OG0000775	2	3	2	10	1	12	8	2	3	4	5	4	1	1	4	1	3	66
OG0000776	3	3	3	3	2	3	3	5	8	3	1	2	4	4	6	3	10	66
OG0000780	3	3	4	4	4	4	4	4	6	3	2	2	5	5	5	3	5	66
OG0000782	3	3	3	2	4	4	3	4	5	5	4	3	4	4	6	3	5	65
OG0000783	2	3	4	1	1	4	3	3	11	3	1	2	3	5	9	2	8	65
OG0000784	3	5	3	3	3	3	3	3	5	3	3	3	4	3	4	2	12	65
OG0000785	3	3	2	4	0	4	3	7	2	5	7	5	6	6	2	0	6	65
OG0000787	4	3	3	5	4	5	2	4	4	4	1	3	3	4	3	0	13	65
OG0000788	3	4	2	2	0	3	1	11	9	8	5	5	3	2	6	0	1	65
OG0000790	7	5	4	2	6	3	5	4	2	5	3	4	3	3	2	3	4	65
OG0000791	3	4	6	11	0	9	2	5	5	3	3	2	3	2	4	0	3	65
OG0000795	2	3	4	8	5	3	1	4	5	3	3	1	3	3	4	10	3	65
OG0000799	4	5	4	4	3	4	5	5	3	4	2	5	3	3	3	3	4	64
OG0000802	3	4	4	4	2	3	4	3	5	3	3	2	4	3	5	2	10	64
OG0000803	3	4	3	3	3	4	3	3	8	3	1	1	4	3	8	3	7	64
OG0000804	3	4	2	4	0	8	4	4	5	3	3	2	7	7	6	0	2	64
OG0000807	1	1	4	2	0	5	3	4	6	4	12	7	6	3	4	0	2	64
OG0000808	3	3	4	3	1	3	3	3	4	4	3	5	6	5	6	2	6	64
OG0000809	4	3	2	2	1	2	2	4	6	5	6	5	5	4	7	2	4	64
OG0000813	4	2	4	2	2	4	3	4	10	4	1	5	4	5	4	1	5	64
OG0000815	3	5	3	3	6	1	1	7	2	2	16	3	1	2	1	4	4	64
OG0000819	3	3	3	3	4	3	3	5	4	4	3	5	3	4	2	2	9	63
OG0000820	3	4	3	4	2	4	5	5	1	3	5	3	4	4	2	2	9	63
OG0000825	2	4	4	2	2	3	2	3	5	2	1	8	5	3	6	3	8	63
OG0000826	4	4	6	4	2	5	3	3	4	3	3	3	5	4	3	3	4	63
OG0000829	4	4	4	3	1	3	4	5	3	4	2	1	6	5	5	1	8	63
OG0000831	3	4	3	4	2	1	5	9	6	4	3	1	2	2	5	3	6	63
OG0000832	4	3	4	1	0	2	4	8	5	3	2	1	8	8	3	0	7	63
OG0000833	3	2	1	3	0	1	3	10	4	9	7	8	2	2	3	0	5	63
OG0000836	6	9	8	3	1	5	1	6	1	7	2	5	2	2	2	1	1	62
OG0000841	2	4	3	4	3	3	3	4	6	6	4	5	4	3	4	0	4	62
OG0000843	2	2	1	5	2	4	3	3	6	3	3	2	4	4	6	4	8	62
OG0000845	3	2	2	2	3	6	2	5	3	1	5	1	6	3	12	2	4	62
OG0000848	3	3	4	4	3	4	4	4	3	3	2	2	3	3	3	9	5	62
OG0000849	5	4	5	4	2	4	3	5	4	4	2	4	4	4	4	3	1	62
OG0000851	3	4	4	3	1	3	2	5	9	3	2	1	6	7	3	1	5	62
OG0000853	3	3	3	4	3	4	3	3	5	3	3	3	6	6	3	3	4	62
OG0000854	3	3	2	2	1	4	2	3	5	3	1	2	5	5	3	1	17	62
OG0000855	3	3	3	3	3	3	3	4	5	3	2	3	3	3	7	3	7	61
OG0000857	4	4	4	2	2	3	4	5	5	4	4	3	3	3	4	2	5	61
OG0000859	4	4	3	3	1	3	2	5	7	3	1	1	4	4	3	1	12	61
OG0000860	2	2	2	4	0	7	6	4	4	2	7	3	4	3	3	0	8	61
OG0000864	4	4	3	3	3	3	3	4	9	3	1	2	6	4	3	2	4	61
OG0000865	3	2	1	3	1	5	3	5	5	4	2	3	4	3	7	1	9	61
OG0000866	2	7	2	2	6	3	2	6	4	4	1	1	4	3	6	4	4	61
OG0000868	2	3	2	3	1	3	1	4	3	5	3	5	5	3	6	4	8	61
OG0000869	4	4	5	4	1	5	3	5	4	5	4	3	6	4	2	0	2	61
OG0000873	1	3	3	1	1	1	1	2	18	1	2	1	4	7	4	1	10	61
OG0000878	3	3	4	4	1	4	4	13	3	7	3	1	3	3	1	1	2	60
OG0000880	5	8	3	3	3	3	3	4	3	4	1	3	2	2	6	1	6	60
OG0000881	4	3	3	4	4	3	3	6	2	4	3	3	4	3	4	4	3	60
OG0000883	4	3	3	7	1	8	6	4	3	3	1	4	3	3	3	1	3	60
OG0000884	3	4	3	3	2	3	1	8	5	2	5	2	4	5	6	2	2	60
OG0000885	4	5	3	4	4	4	3	3	5	4	2	3	3	4	3	3	3	60
OG0000887	1	2	1	4	2	2	2	2	6	3	2	3	8	8	4	2	8	60
OG0000890	3	4	4	4	4	4	5	6	3	3	4	3	3	3	2	2	3	60
OG0000891	4	9	3	3	3	3	2	9	3	3	1	1	3	2	4	1	6	60
OG0000895	2	3	1	7	1	3	1	1	8	1	1	1	3	6	3	1	17	60
OG0000896	1	9	2	2	9	7	1	1	2	4	2	1	6	3	1	4	5	60
OG0000897	4	6	3	4	3	2	2	2	11	3	3	4	2	2	3	2	4	60
OG0000903	1	3	2	1	1	3	1	1	11	1	1	1	1	1	11	3	16	59
OG0000904	3	3	4	3	5	4	3	3	6	3	1	2	4	3	4	3	5	59
OG0000906	2	2	3	3	2	3	3	10	6	4	2	4	4	5	2	0	4	59
OG0000907	3	2	4	3	4	3	3	6	7	3	2	1	3	3	5	3	4	59
OG0000911	2	3	5	5	0	8	4	4	7	3	2	1	4	4	4	0	3	59
OG0000912	3	2	2	2	2	4	2	3	6	2	2	2	4	2	2	4	15	59
OG0000913	4	4	4	3	4	3	2	6	1	4	3	3	4	4	1	4	5	59
OG0000914	6	4	3	3	1	1	1	1	8	1	2	1	4	3	8	1	11	59
OG0000917	1	1	1	3	0	3	3	1	12	1	2	1	10	5	7	0	8	59
OG0000924	3	3	4	3	4	2	2	3	10	3	3	1	5	3	3	3	3	58
OG0000925	3	3	4	3	3	3	3	3	9	3	1	4	2	3	4	2	5	58
OG0000926	2	3	4	2	7	2	2	6	4	4	7	5	2	2	2	1	3	58
OG0000927	3	4	3	3	4	3	3	2	5	3	3	2	4	3	4	4	5	58
OG0000930	2	2	2	2	2	2	2	3	9	2	2	2	4	2	6	2	12	58
OG0000931	2	4	2	2	2	2	2	3	6	2	2	2	5	3	7	3	9	58
OG0000933	3	7	2	4	0	7	7	5	3	4	6	2	2	2	2	1	1	58
OG0000937	2	1	1	2	1	4	3	6	8	5	3	6	2	2	2	5	5	58
OG0000938	2	2	1	6	1	2	3	4	4	3	6	7	3	3	7	0	4	58
OG0000941	2	3	3	3	3	4	1	4	5	3	6	3	4	4	4	2	4	58
OG0000942	2	3	2	3	3	2	2	2	9	2	1	2	6	3	5	2	9	58
OG0000944	4	3	3	4	1	4	4	6	4	3	4	4	3	3	3	1	4	58
OG0000946	2	5	2	2	2	3	2	4	10	2	1	1	3	2	6	1	10	58
OG0000947	2	3	3	3	1	3	3	7	3	5	4	6	3	3	2	2	5	58
OG0000948	4	4	2	2	2	2	2	2	8	2	2	2	4	2	7	2	9	58
OG0000949	4	3	4	3	3	3	3	3	5	4	1	3	5	5	4	3	2	58
OG0000950	3	8	3	2	1	2	2	4	8	3	2	1	3	2	6	1	7	58
OG0000951	5	5	3	1	2	1	2	11	2	6	5	5	2	2	2	2	2	58
OG0000953	3	3	3	2	1	3	3	3	4	2	6	3	8	6	3	0	4	57
OG0000955	1	2	2	3	10	3	2	3	2	7	4	8	2	2	2	2	2	57
OG0000956	1	1	1	4	3	6	4	2	4	3	4	3	5	5	5	2	4	57
OG0000957	3	6	3	3	5	3	3	4	3	3	2	1	4	3	5	3	3	57
OG0000960	4	3	6	1	1	2	6	2	3	2	12	3	4	3	3	0	2	57
OG0000963	3	3	3	3	2	2	4	6	1	5	5	6	4	4	2	1	3	57
OG0000965	1	5	3	5	0	1	1	10	4	1	1	4	8	5	3	0	5	57
OG0000966	2	4	10	2	3	3	2	3	6	2	1	1	3	2	6	2	5	57
OG0000969	3	2	4	3	1	2	1	6	1	3	7	9	5	4	2	1	3	57
OG0000971	2	1	2	3	1	5	2	6	1	9	2	5	4	4	3	1	6	57
OG0000980	2	6	1	1	2	2	1	1	3	1	1	3	2	1	18	4	7	56
OG0000982	2	3	2	2	3	2	2	2	8	2	1	1	4	3	7	2	10	56
OG0000983	3	3	3	1	0	3	6	4	2	4	3	4	4	4	11	0	1	56
OG0000985	2	4	2	2	3	2	2	1	5	2	5	2	2	2	4	13	3	56
OG0000986	6	4	1	4	2	6	2	3	7	2	5	5	1	3	2	1	2	56
OG0000990	4	6	2	3	4	3	2	3	6	2	2	1	2	3	3	2	8	56
OG0000993	4	3	4	2	1	3	8	5	3	4	5	3	2	2	3	1	3	56
OG0000994	5	4	3	2	1	4	2	9	5	3	1	1	3	3	2	2	6	56
OG0000997	1	4	4	2	4	5	2	4	1	5	4	4	6	5	1	2	2	56
OG0001001	3	4	4	3	3	5	3	3	3	3	2	2	4	3	2	4	4	55
OG0001004	1	3	4	3	0	2	1	5	3	6	7	8	3	3	2	1	3	55
OG0001006	4	2	3	3	3	4	3	4	3	3	1	1	5	3	3	4	6	55
OG0001009	5	4	5	3	0	3	4	6	2	7	1	2	2	5	2	0	4	55
OG0001010	3	2	3	4	2	3	3	7	4	3	3	5	3	3	3	1	3	55
OG0001011	3	6	2	4	2	3	2	2	7	2	1	2	2	2	8	1	6	55
OG0001015	5	5	4	2	3	4	2	3	3	3	2	2	2	3	2	2	8	55
OG0001016	5	3	8	4	0	3	4	5	7	5	2	4	1	1	1	0	2	55
OG0001017	4	1	4	6	0	3	3	5	4	4	6	4	2	1	4	0	4	55
OG0001024	2	2	2	4	3	3	4	4	4	3	3	3	3	3	4	3	4	54
OG0001029	3	4	3	3	3	4	3	5	1	3	2	2	4	4	2	3	5	54
OG0001030	2	7	3	3	7	2	3	6	3	4	3	6	1	1	1	1	1	54
OG0001031	4	2	3	2	4	5	1	1	3	2	4	2	4	5	4	3	5	54
OG0001032	1	3	2	2	2	4	2	4	6	3	2	2	4	3	4	2	8	54
OG0001037	4	4	6	2	6	1	2	4	3	4	4	4	2	2	2	1	3	54
OG0001038	4	2	5	3	1	3	4	5	2	4	4	4	3	3	3	1	3	54
OG0001040	2	2	2	3	1	3	3	4	3	5	4	5	7	5	2	1	2	54
OG0001043	2	3	2	1	8	1	1	3	3	1	9	1	7	3	3	1	5	54
OG0001047	7	7	5	4	5	1	1	4	3	2	3	2	3	3	2	1	1	54
OG0001048	3	1	2	4	3	3	2	5	3	4	4	2	4	3	4	4	3	54
OG0001049	4	10	4	2	2	1	1	4	5	5	3	4	1	1	2	2	3	54
OG0001050	1	4	3	3	3	2	1	1	4	2	8	6	3	2	4	2	5	54
OG0001055	2	1	5	3	3	3	3	4	5	2	2	2	4	4	3	2	5	53
OG0001056	3	2	3	4	6	4	3	4	2	3	3	3	3	3	2	2	3	53
OG0001062	3	3	2	6	0	6	6	5	1	3	10	4	1	1	1	0	1	53
OG0001064	4	4	4	3	1	3	5	4	2	3	3	3	5	3	2	1	3	53
OG0001066	3	3	3	3	4	3	4	3	3	3	3	3	3	3	3	3	3	53
OG0001068	1	2	1	1	1	2	1	2	8	1	1	1	2	1	9	1	18	53
OG0001069	9	9	9	2	0	3	1	7	1	3	2	3	1	1	1	0	1	53
OG0001070	2	1	2	2	8	2	3	3	1	4	2	4	4	4	1	5	5	53
OG0001071	3	5	3	4	0	4	2	6	2	6	3	5	1	3	1	0	5	53
OG0001074	4	4	3	2	3	3	2	4	3	3	3	3	2	2	3	2	6	52
OG0001075	2	2	2	3	3	2	3	4	7	3	1	2	4	3	4	2	5	52
OG0001077	3	3	3	3	2	3	3	5	3	3	2	2	4	5	2	3	3	52
OG0001078	2	4	2	2	2	2	2	4	4	2	2	1	2	2	4	6	9	52
OG0001079	3	2	4	3	2	3	4	2	5	2	2	1	3	3	7	3	3	52
OG0001080	4	4	5	2	2	3	3	3	4	3	2	2	4	3	1	3	4	52
OG0001083	3	3	3	3	0	4	3	3	2	3	4	3	4	5	4	0	5	52
OG0001086	2	5	3	3	2	3	2	2	6	1	1	2	3	4	4	5	4	52
OG0001088	1	3	3	3	4	3	3	4	7	3	1	1	3	3	5	3	2	52
OG0001089	4	1	3	1	2	2	1	2	6	2	2	1	6	2	4	2	11	52
OG0001094	2	1	1	4	3	4	2	2	4	2	1	1	3	6	10	1	5	52
OG0001098	3	3	2	2	2	2	2	2	7	2	2	2	4	2	9	1	5	52
OG0001101	2	2	2	2	2	2	2	4	6	2	2	2	4	3	6	1	7	51
OG0001104	2	3	2	4	0	3	5	3	3	4	5	5	4	3	3	0	2	51
OG0001105	3	8	2	4	1	3	2	3	8	2	1	1	2	3	4	1	3	51
OG0001107	3	4	4	3	2	1	2	5	2	4	5	4	1	1	2	3	5	51
OG0001108	2	2	5	1	1	3	2	1	5	3	4	3	3	3	6	2	5	51
OG0001110	2	2	2	5	2	3	2	3	6	2	1	1	4	4	5	2	5	51
OG0001111	3	1	2	4	3	3	2	5	1	3	10	3	3	3	1	2	2	51
OG0001113	3	3	3	2	4	4	2	4	3	3	3	3	3	2	3	2	4	51
OG0001114	2	3	2	3	3	5	3	4	1	3	12	2	2	2	1	2	1	51
OG0001115	4	2	3	2	2	3	2	3	5	3	3	3	3	3	4	3	3	51
OG0001117	3	2	2	3	1	3	2	2	4	2	3	2	4	3	3	4	8	51
OG0001119	3	3	3	3	2	3	3	5	2	3	2	2	5	5	3	2	2	51
OG0001120	1	3	2	3	4	3	2	2	7	2	2	2	2	1	7	2	6	51
OG0001122	1	1	1	2	0	2	3	1	6	1	1	1	8	7	7	0	8	50
OG0001125	2	2	2	1	2	2	1	3	4	3	5	4	3	3	5	5	3	50
OG0001126	3	2	2	4	5	3	4	2	3	2	4	2	6	3	1	2	2	50
OG0001128	2	2	2	4	2	2	4	3	3	4	2	1	3	3	5	2	6	50
OG0001129	3	2	2	2	3	2	2	2	5	3	1	1	3	3	6	2	8	50
OG0001130	1	1	1	3	0	1	3	5	7	4	4	4	3	3	6	0	4	50
OG0001131	3	2	2	2	2	2	2	5	4	3	1	2	2	3	5	1	9	50
OG0001134	4	3	3	2	2	2	3	3	6	2	2	2	3	2	3	1	7	50
OG0001136	2	3	2	3	2	2	3	4	4	3	1	1	3	2	12	1	2	50
OG0001138	2	5	3	2	2	4	2	3	2	2	7	3	2	2	3	2	4	50
OG0001139	3	4	4	2	6	2	2	6	2	5	2	5	1	1	2	1	2	50
OG0001143	2	2	1	3	1	2	4	2	4	3	4	3	5	2	5	1	6	50
OG0001145	4	4	2	2	3	3	2	1	10	3	1	1	2	3	5	0	4	50
OG0001146	1	1	3	1	16	5	1	3	3	1	5	1	1	1	1	1	5	50
OG0001151	2	1	2	2	1	2	1	1	8	2	1	1	2	1	9	1	13	50
OG0001152	3	2	2	2	1	1	2	3	6	2	2	2	5	2	5	3	7	50
OG0001160	2	3	2	3	1	2	3	2	4	1	1	1	4	3	4	1	12	49
OG0001161	2	3	2	3	3	3	3	3	4	3	2	1	4	2	4	1	6	49
OG0001163	2	2	3	2	2	3	2	3	4	3	3	2	2	2	6	2	6	49
OG0001167	3	2	2	2	4	4	2	3	3	3	4	1	4	4	3	3	2	49
OG0001168	2	4	3	2	3	2	2	3	6	2	2	1	2	2	4	2	7	49
OG0001169	2	2	2	1	2	1	1	1	2	1	1	1	3	3	8	17	1	49
OG0001171	3	2	2	2	2	2	2	4	6	3	2	1	4	2	5	0	7	49
OG0001176	3	3	2	4	2	3	4	4	2	3	3	2	3	2	3	2	4	49
OG0001178	4	6	7	3	1	2	1	8	2	2	2	3	1	1	1	1	4	49
OG0001179	1	1	1	2	4	3	3	3	9	2	2	1	4	4	4	2	3	49
OG0001183	2	1	4	3	0	4	10	7	4	2	3	1	1	2	2	0	3	49
OG0001186	3	5	3	3	1	3	3	4	3	4	2	1	4	3	1	1	4	48
OG0001187	5	1	2	1	0	5	2	3	1	1	8	7	4	4	1	0	3	48
OG0001189	1	1	1	4	3	3	4	4	1	1	8	2	5	4	1	2	3	48
OG0001190	4	3	5	4	1	3	3	4	1	3	3	3	3	1	1	2	4	48
OG0001192	3	3	4	3	1	2	2	5	1	5	3	4	3	4	2	1	2	48
OG0001194	1	5	3	1	1	1	1	6	5	1	1	1	1	2	4	3	11	48
OG0001195	2	3	3	2	1	2	4	3	4	3	2	1	4	4	5	1	4	48
OG0001197	3	2	3	2	2	2	2	3	4	3	2	2	5	3	4	2	4	48
OG0001198	2	2	1	3	0	3	3	1	9	1	2	1	4	4	5	0	7	48
OG0001199	1	2	2	7	0	6	3	4	1	3	3	3	4	4	1	0	4	48
OG0001200	2	2	2	2	1	2	2	6	7	2	2	1	4	4	3	1	5	48
OG0001201	2	3	2	2	2	3	2	3	6	2	1	2	4	3	4	1	6	48
OG0001205	2	2	2	2	2	3	2	4	5	2	1	1	4	3	4	2	7	48
OG0001207	3	3	3	3	2	3	3	4	2	3	1	3	4	4	2	2	3	48
OG0001208	4	4	3	1	4	2	3	2	1	1	8	1	1	1	1	10	1	48
OG0001216	2	3	3	3	1	2	2	2	3	4	3	6	3	3	2	0	5	47
OG0001217	2	4	2	2	2	2	2	4	7	2	1	1	2	3	3	2	6	47
OG0001220	2	3	3	3	2	4	3	4	1	3	1	1	4	3	1	4	5	47
OG0001225	3	3	4	3	2	2	2	2	4	2	3	1	2	2	4	2	6	47
OG0001227	5	4	4	7	0	7	2	2	2	2	4	3	1	1	1	0	2	47
OG0001232	2	5	2	3	2	3	3	4	3	2	1	1	2	2	3	1	8	47
OG0001234	1	3	6	1	2	3	1	4	3	1	2	3	1	1	1	4	10	47
OG0001235	4	4	4	1	2	2	2	9	1	3	4	3	1	1	1	4	1	47
OG0001236	7	1	2	1	2	1	1	2	3	1	4	4	6	5	2	1	4	47
OG0001237	2	1	4	3	1	1	1	1	6	10	1	4	2	2	3	2	3	47
OG0001239	3	2	2	1	2	2	2	2	4	1	1	1	4	2	2	12	4	47
OG0001241	2	2	2	2	3	2	2	2	4	3	1	2	4	3	5	3	5	47
OG0001250	2	3	3	2	1	2	2	2	3	2	3	1	5	3	2	1	10	47
OG0001254	2	2	2	2	2	5	2	2	2	3	4	3	3	3	2	4	3	46
OG0001256	1	1	1	1	1	1	1	1	28	1	1	1	1	1	3	1	1	46
OG0001259	3	2	3	2	2	2	2	2	6	2	2	2	2	3	6	2	3	46
OG0001261	6	4	3	1	1	2	1	2	2	1	1	1	4	4	2	3	8	46
OG0001262	2	3	2	4	3	2	2	3	5	2	1	2	2	2	5	1	5	46
OG0001267	2	4	2	2	2	2	2	4	5	2	1	1	2	2	6	2	5	46
OG0001268	1	1	1	6	4	5	4	1	2	2	4	1	5	4	4	0	1	46
OG0001272	2	1	2	3	0	5	4	4	4	4	3	3	3	3	1	0	4	46
OG0001274	2	1	1	1	1	1	1	2	6	1	1	2	1	2	4	1	18	46
OG0001276	6	3	4	2	0	2	6	3	2	2	2	4	3	3	1	0	3	46
OG0001277	2	2	2	2	2	2	2	2	6	2	2	2	3	3	4	3	5	46
OG0001278	5	3	4	2	3	2	2	2	2	2	4	2	3	4	1	3	2	46
OG0001279	2	2	2	1	0	1	1	3	4	6	2	4	5	6	4	1	2	46
OG0001287	6	3	4	1	3	2	2	2	2	2	1	1	3	3	3	4	3	45
OG0001289	3	2	3	2	2	2	2	3	4	3	1	2	2	2	4	3	5	45
OG0001290	3	2	3	3	2	3	2	3	1	3	3	3	3	3	1	2	5	45
OG0001291	3	4	3	2	2	3	2	8	3	2	2	2	2	3	2	1	1	45
OG0001292	1	3	1	2	1	2	1	3	7	2	1	1	4	3	4	1	8	45
OG0001293	2	1	1	2	3	2	2	6	2	4	2	2	4	3	2	5	2	45
OG0001296	3	4	4	4	1	2	2	2	3	2	1	4	2	2	3	3	3	45
OG0001297	3	1	3	3	3	4	3	3	3	2	2	1	3	3	4	1	3	45
OG0001299	12	8	10	1	1	1	1	1	1	1	1	1	1	1	1	1	2	45
OG0001300	2	4	3	3	1	3	2	2	3	2	3	2	2	2	4	1	6	45
OG0001304	3	2	2	2	1	1	1	10	4	4	3	3	2	3	2	0	2	45
OG0001306	3	1	3	2	3	2	4	3	5	3	1	1	3	2	3	2	4	45
OG0001308	3	3	2	2	2	2	2	2	3	2	1	1	3	3	6	2	6	45
OG0001309	2	2	2	2	3	4	3	5	2	3	1	2	2	2	2	4	4	45
OG0001310	4	2	2	2	2	2	2	4	2	4	2	3	4	3	3	1	3	45
OG0001311	2	2	2	3	3	2	2	4	5	2	2	2	3	2	3	2	4	45
OG0001312	5	2	4	2	2	3	3	2	4	2	2	2	2	2	2	1	5	45
OG0001314	3	3	3	3	2	3	2	5	2	4	7	1	2	2	1	1	1	45
OG0001318	1	1	1	1	1	3	3	3	9	2	1	1	2	2	6	1	7	45
OG0001319	1	5	1	1	4	1	1	2	10	1	1	1	1	2	2	3	8	45
OG0001322	4	2	3	3	1	2	3	4	2	3	2	3	3	3	3	1	3	45
OG0001329	2	2	2	2	2	2	2	3	5	2	1	1	3	2	6	2	5	44
OG0001332	2	3	2	2	3	3	4	2	4	2	1	2	2	3	1	3	5	44
OG0001335	3	4	2	2	3	2	3	2	3	2	1	1	2	2	4	2	6	44
OG0001336	3	2	2	2	2	3	2	2	4	2	1	1	4	3	3	2	6	44
OG0001338	2	3	1	1	3	2	1	2	2	2	3	3	6	7	2	2	2	44
OG0001340	3	2	2	3	1	4	1	1	6	5	1	2	1	1	2	1	8	44
OG0001341	3	2	3	3	2	3	3	3	2	3	3	3	3	3	1	1	3	44
OG0001342	2	2	1	2	2	2	1	3	3	3	3	1	4	3	4	3	5	44
OG0001343	2	2	2	4	2	3	2	3	2	2	3	4	2	2	3	3	3	44
OG0001344	1	4	1	2	1	1	1	1	14	1	3	1	2	3	3	2	3	44
OG0001351	1	1	2	1	4	1	3	3	1	4	3	7	3	4	2	3	1	44
OG0001356	2	1	2	4	2	5	4	2	3	1	2	2	3	3	4	2	2	44
OG0001357	1	1	1	1	1	1	1	1	10	1	1	2	1	1	10	1	9	44
OG0001358	1	2	2	2	2	1	2	2	4	2	4	3	3	2	3	2	7	44
OG0001367	2	2	3	3	2	3	3	3	2	2	2	1	4	3	2	2	4	43
OG0001370	2	2	2	3	1	3	3	1	6	1	1	1	4	3	5	1	4	43
OG0001371	3	3	3	3	1	3	3	4	2	3	2	2	1	2	3	1	4	43
OG0001372	2	3	3	4	1	4	4	4	1	3	2	2	2	2	3	1	2	43
OG0001373	3	6	4	1	1	1	1	2	2	4	2	6	1	1	4	1	3	43
OG0001375	2	4	2	2	2	3	2	2	4	2	2	1	2	2	3	2	6	43
OG0001377	2	3	2	2	5	2	2	3	4	2	1	1	2	2	4	2	4	43
OG0001379	2	3	10	2	2	2	2	3	3	2	1	1	2	2	1	3	2	43
OG0001381	3	2	5	3	1	2	1	1	4	3	3	5	2	2	2	1	3	43
OG0001382	2	2	2	2	2	2	2	2	6	2	1	2	4	3	4	1	4	43
OG0001385	2	1	2	3	1	4	3	2	5	2	1	1	2	2	4	1	7	43
OG0001386	4	2	2	3	3	2	3	3	2	3	3	1	2	2	1	3	4	43
OG0001387	2	2	2	2	1	2	2	3	4	2	2	1	2	2	6	2	6	43
OG0001388	1	3	1	3	2	2	2	2	5	2	1	2	4	3	4	1	5	43
OG0001389	2	2	2	3	1	2	3	5	1	2	3	2	3	3	2	1	6	43
OG0001390	3	4	2	2	2	2	2	4	2	3	2	2	2	3	3	2	3	43
OG0001392	5	2	3	3	0	2	1	3	2	2	2	2	3	4	2	0	7	43
OG0001394	4	2	2	1	3	2	2	1	4	1	7	1	3	3	1	3	3	43
OG0001395	1	1	1	2	2	2	4	1	5	1	1	1	7	5	5	1	3	43
OG0001398	2	2	2	2	2	3	2	4	6	2	1	1	2	3	3	2	4	43
OG0001403	2	3	2	2	0	2	2	5	3	2	6	2	3	2	3	0	4	43
OG0001408	2	2	2	3	2	3	3	2	2	2	2	1	3	3	3	5	2	42
OG0001413	2	2	3	1	4	2	1	2	6	2	1	2	4	3	1	2	4	42
OG0001415	2	2	2	1	2	2	2	2	6	2	1	1	4	4	4	2	3	42
OG0001416	2	2	2	3	2	1	2	1	6	2	2	2	3	3	4	2	3	42
OG0001417	2	5	2	2	0	2	2	4	3	2	1	2	3	3	3	0	6	42
OG0001419	1	5	1	2	0	3	2	3	3	2	1	1	2	2	3	7	4	42
OG0001425	2	2	2	2	2	1	2	3	7	3	4	3	2	2	2	1	2	42
OG0001426	2	2	2	2	0	3	2	4	3	2	2	2	3	3	6	0	4	42
OG0001427	1	1	1	2	1	2	1	1	5	1	1	2	2	1	1	16	3	42
OG0001429	2	3	2	2	2	2	2	3	4	2	2	2	3	2	4	2	3	42
OG0001430	3	1	4	3	1	4	3	3	2	3	3	1	3	3	1	1	3	42
OG0001432	2	4	2	2	3	2	2	3	2	2	2	2	3	3	3	3	2	42
OG0001434	2	3	3	3	1	1	1	10	2	4	1	3	1	2	2	0	3	42
OG0001435	1	1	1	8	4	4	1	6	3	2	1	1	2	2	3	1	1	42
OG0001438	1	1	1	4	0	3	3	1	5	1	1	1	5	5	4	0	6	42
OG0001441	2	1	1	2	2	2	2	2	5	2	1	2	3	3	5	2	5	42
OG0001447	1	1	1	2	3	4	3	3	4	4	1	1	3	3	5	0	3	42
OG0001448	3	3	5	1	2	1	3	4	2	3	3	3	2	2	1	2	2	42
OG0001450	2	3	2	2	2	2	2	3	3	2	1	1	3	3	3	2	6	42
OG0001451	3	2	3	2	7	2	2	3	1	2	2	2	2	2	2	2	3	42
OG0001454	2	1	2	2	2	2	2	2	3	2	2	1	4	6	3	1	5	42
OG0001461	2	1	1	1	1	1	1	3	2	1	1	1	1	1	3	19	2	42
OG0001465	1	1	1	4	4	2	1	3	4	1	1	1	3	3	3	2	6	41
OG0001466	2	2	2	2	2	2	2	2	3	2	1	2	5	5	2	1	4	41
OG0001470	2	2	2	2	3	3	2	3	5	2	1	2	2	2	3	3	2	41
OG0001473	2	1	2	2	2	2	2	3	5	2	1	4	3	3	2	1	4	41
OG0001475	4	3	3	1	1	4	1	6	1	4	1	1	1	3	4	2	1	41
OG0001476	1	3	1	1	1	1	1	1	3	1	1	1	1	1	1	20	2	41
OG0001480	2	1	2	3	3	2	2	3	3	2	1	2	4	2	3	2	4	41
OG0001483	1	1	1	2	4	3	3	3	3	3	1	2	2	2	5	1	4	41
OG0001484	2	4	1	1	0	1	1	8	6	2	2	4	1	2	2	1	3	41
OG0001485	3	7	3	1	1	6	1	3	3	1	1	1	1	1	2	2	4	41
OG0001487	3	3	2	2	1	3	3	3	2	3	1	3	2	3	3	1	3	41
OG0001490	2	3	2	3	2	2	2	3	4	2	2	1	2	2	1	2	6	41
OG0001491	3	5	3	3	1	3	2	3	2	3	2	3	2	1	2	1	2	41
OG0001493	2	1	2	2	1	1	1	2	5	2	1	2	3	4	6	1	5	41
OG0001494	2	3	1	2	0	3	2	2	3	3	2	3	4	4	1	0	6	41
OG0001497	3	3	2	2	1	2	2	2	2	2	3	2	2	2	2	2	7	41
OG0001498	2	3	2	2	1	2	2	2	3	2	3	2	2	3	3	2	5	41
OG0001499	1	5	2	1	1	1	1	2	10	1	1	1	2	1	3	1	7	41
OG0001500	2	1	2	2	1	2	2	2	4	2	2	1	2	2	5	1	8	41
OG0001509	2	3	2	2	1	2	2	3	3	3	1	3	3	2	3	1	4	40
OG0001510	2	3	2	2	3	2	2	2	5	2	1	2	2	2	3	2	3	40
OG0001511	1	3	1	1	1	2	1	2	7	1	1	1	1	1	7	2	7	40
OG0001514	2	2	2	2	2	1	3	2	5	2	2	2	2	2	4	2	3	40
OG0001515	3	5	4	2	0	3	3	4	1	2	2	2	3	3	1	0	2	40
OG0001516	3	8	4	1	1	1	1	3	2	1	6	2	1	1	3	1	1	40
OG0001517	2	4	1	2	1	2	2	5	4	2	2	2	2	1	4	1	3	40
OG0001521	2	2	2	1	2	1	1	3	3	3	2	2	3	4	3	1	5	40
OG0001522	2	2	2	2	2	3	2	3	2	2	1	1	5	3	4	2	2	40
OG0001526	2	2	2	2	2	2	2	4	3	2	2	2	2	2	3	2	4	40
OG0001527	1	2	5	4	0	1	2	4	1	1	1	5	6	2	1	0	4	40
OG0001528	3	3	2	1	1	1	1	3	8	3	3	3	1	1	2	2	2	40
OG0001531	2	2	1	2	2	3	3	3	3	2	1	1	3	3	4	2	3	40
OG0001532	3	2	2	4	1	3	3	3	4	2	1	2	2	2	2	1	3	40
OG0001534	1	1	1	1	4	1	2	1	5	1	1	1	5	5	4	2	4	40
OG0001535	2	3	3	2	2	2	2	2	5	2	1	1	3	2	4	2	2	40
OG0001536	2	2	2	1	1	2	2	2	3	2	2	3	3	4	3	1	5	40
OG0001538	3	3	2	2	1	3	2	2	4	2	2	2	3	3	1	1	4	40
OG0001540	1	3	2	2	1	2	1	3	7	1	1	1	1	2	2	1	9	40
OG0001541	2	4	1	2	2	2	2	3	3	2	1	1	4	4	1	2	4	40
OG0001543	3	2	2	1	1	1	3	2	4	1	2	2	3	3	4	3	3	40
OG0001544	1	1	1	1	1	1	1	2	20	1	1	1	1	1	1	1	4	40
OG0001547	1	1	2	2	1	2	2	2	3	2	1	2	2	2	5	3	7	40
OG0001549	3	3	3	1	7	1	1	4	2	4	2	1	1	1	1	3	2	40
OG0001550	2	3	2	2	2	2	2	2	4	2	2	2	2	2	3	2	4	40
OG0001552	1	1	2	2	2	3	1	1	6	1	3	1	3	2	3	1	7	40
OG0001564	1	4	1	1	1	2	1	3	2	1	2	2	2	5	3	1	7	39
OG0001566	1	1	1	1	1	1	1	1	6	2	1	6	2	2	5	1	6	39
OG0001568	3	2	2	3	1	3	3	2	4	2	3	2	2	2	3	1	1	39
OG0001570	2	3	2	2	2	2	2	2	3	2	1	1	4	3	3	2	3	39
OG0001576	1	1	1	1	1	1	1	1	7	1	1	1	3	1	4	1	12	39
OG0001588	2	3	2	3	1	2	2	3	3	2	1	1	2	2	5	1	4	39
OG0001589	2	2	2	2	2	2	2	2	5	2	1	1	2	2	4	2	4	39
OG0001591	3	4	3	2	1	2	1	3	3	3	2	2	2	2	2	2	2	39
OG0001592	2	2	2	2	2	2	2	4	3	2	1	1	5	2	1	3	3	39
OG0001595	1	1	1	1	1	1	2	4	4	1	3	1	7	5	3	1	2	39
OG0001596	2	1	1	2	1	1	1	1	7	1	2	1	4	5	6	1	2	39
OG0001597	2	3	4	1	5	1	1	6	2	1	3	1	1	1	1	5	1	39
OG0001599	2	6	7	1	1	2	1	1	1	2	1	2	2	2	2	3	3	39
OG0001601	1	1	1	3	1	5	2	1	4	2	5	1	1	1	2	3	5	39
OG0001603	2	3	2	2	2	2	2	2	3	2	1	1	2	2	4	3	4	39
OG0001611	2	2	3	2	2	1	2	2	4	2	1	1	2	3	4	2	3	38
OG0001614	2	2	2	2	2	2	2	3	2	2	2	2	3	2	2	4	2	38
OG0001615	3	3	2	2	2	3	2	2	4	3	1	2	2	1	3	1	2	38
OG0001616	1	1	2	2	1	2	2	2	6	2	1	1	3	2	4	1	5	38
OG0001618	2	3	2	2	3	1	2	3	5	2	1	1	2	2	2	2	3	38
OG0001621	2	4	3	1	4	1	1	7	2	2	1	3	2	2	1	1	1	38
OG0001624	2	2	2	2	4	3	2	2	2	2	2	2	2	2	2	2	3	38
OG0001625	2	3	2	1	4	2	2	3	1	3	2	2	3	2	4	1	1	38
OG0001627	2	3	3	2	3	2	2	2	1	2	2	1	3	3	1	2	4	38
OG0001630	2	2	1	1	2	1	1	4	3	3	2	3	3	2	4	1	3	38
OG0001633	2	2	2	1	2	1	1	2	4	6	3	7	1	1	1	1	1	38
OG0001634	1	2	2	2	2	2	2	2	5	2	1	3	2	3	2	3	2	38
OG0001637	2	2	2	2	2	2	2	5	3	2	1	1	3	2	3	2	2	38
OG0001639	3	3	2	2	3	2	2	4	2	2	2	1	2	2	2	3	1	38
OG0001640	2	1	2	4	1	4	3	3	3	1	2	2	3	2	2	1	2	38
OG0001657	1	1	2	1	2	1	2	1	2	1	1	1	1	1	1	15	4	38
OG0001658	1	2	1	1	1	1	1	1	1	1	1	1	1	1	1	11	11	38
OG0001659	2	5	3	2	2	2	2	2	2	2	1	1	3	2	2	2	3	38
OG0001662	2	3	2	1	1	1	1	4	4	2	4	2	2	2	3	1	3	38
OG0001664	3	3	5	1	2	1	1	1	2	1	7	2	2	4	1	1	1	38
OG0001670	4	2	2	1	1	1	10	4	1	1	5	1	2	1	1	0	1	38
OG0001671	1	2	2	2	2	2	2	3	3	2	1	2	2	2	4	2	4	38
OG0001677	1	6	1	1	2	2	1	2	2	2	1	1	3	1	3	1	7	37
OG0001678	2	3	2	2	1	2	2	2	3	2	1	5	1	2	2	1	4	37
OG0001679	2	2	1	2	0	2	2	7	1	3	7	2	2	1	1	0	2	37
OG0001680	1	1	1	5	3	2	5	3	1	3	1	3	2	2	1	0	3	37
OG0001681	1	3	1	1	1	1	1	2	4	1	1	1	2	3	2	1	11	37
OG0001683	2	2	2	3	1	2	2	2	4	2	1	3	2	2	3	1	3	37
OG0001685	1	1	1	2	1	3	1	1	3	1	3	1	2	1	3	3	9	37
OG0001687	2	8	10	1	1	1	2	1	1	1	1	1	1	1	2	1	2	37
OG0001695	2	1	2	1	1	1	1	2	4	2	2	4	3	5	2	1	3	37
OG0001696	2	1	1	2	2	8	1	3	2	3	2	2	2	2	2	0	2	37
OG0001699	2	1	2	1	0	1	1	3	3	2	2	2	3	3	2	0	9	37
OG0001700	2	2	2	3	1	3	3	2	1	3	3	3	3	2	1	0	3	37
OG0001701	2	2	2	2	1	2	2	3	4	3	1	3	2	2	3	1	2	37
OG0001704	2	1	2	1	3	2	1	1	4	1	1	2	3	3	3	4	3	37
OG0001705	4	2	5	1	1	1	1	2	2	1	1	3	4	4	1	0	4	37
OG0001706	1	2	2	3	2	3	2	2	5	2	2	2	2	3	1	1	2	37
OG0001709	3	1	2	2	1	3	1	2	3	2	2	2	3	3	3	1	3	37
OG0001710	2	2	3	2	1	2	2	3	2	2	2	2	2	2	2	2	4	37
OG0001712	3	3	2	2	2	2	2	3	2	3	2	2	2	1	1	3	2	37
OG0001713	2	2	2	2	2	2	2	5	2	3	1	3	2	3	1	1	2	37
OG0001715	4	3	2	2	3	2	2	2	2	3	1	2	2	2	3	1	1	37
OG0001717	2	10	7	1	1	3	1	2	1	1	1	1	1	1	2	1	1	37
OG0001718	4	1	1	2	2	1	4	2	2	3	4	1	4	2	1	1	2	37
OG0001719	3	2	2	2	1	2	2	3	2	2	2	3	2	2	4	1	2	37
OG0001720	2	3	1	4	3	1	1	2	1	2	8	2	1	2	1	1	2	37
OG0001721	2	2	3	2	2	2	2	2	3	2	1	2	2	2	3	1	4	37
OG0001728	2	2	2	1	2	1	3	2	4	2	1	2	2	2	3	1	5	37
OG0001730	2	2	3	2	2	3	2	2	2	1	3	2	2	2	1	1	5	37
OG0001752	2	2	2	2	2	2	2	2	4	2	1	1	2	2	1	2	5	36
OG0001754	2	3	3	2	1	2	2	2	5	2	1	1	2	2	3	1	2	36
OG0001757	3	3	2	2	1	2	1	4	2	3	2	3	2	2	1	1	2	36
OG0001759	1	2	1	2	1	3	1	5	2	2	1	1	3	3	1	2	5	36
OG0001760	2	3	3	2	2	2	4	3	2	2	1	1	1	2	2	2	2	36
OG0001761	2	2	2	2	2	3	3	2	1	3	1	1	3	2	3	1	3	36
OG0001762	3	1	2	2	3	2	2	2	4	2	1	2	1	1	2	2	4	36
OG0001764	2	1	2	2	3	2	2	3	3	2	1	1	2	2	2	3	3	36
OG0001772	2	3	2	2	2	2	2	2	3	2	1	1	2	2	3	2	3	36
OG0001774	2	2	2	2	2	2	2	2	2	2	2	2	2	4	2	2	2	36
OG0001778	1	1	1	1	0	1	1	1	6	1	2	1	4	1	4	0	10	36
OG0001782	2	3	1	1	1	2	1	3	9	1	1	1	1	1	3	1	4	36
OG0001783	2	2	2	2	2	2	2	2	2	2	1	1	2	2	3	2	5	36
OG0001785	3	3	2	2	3	2	2	2	2	2	1	2	1	1	3	2	3	36
OG0001786	2	2	2	1	2	4	4	3	1	3	1	1	2	3	2	1	2	36
OG0001789	2	3	2	3	2	3	2	2	2	2	2	2	2	2	2	1	2	36
OG0001792	3	2	5	3	0	3	3	3	1	3	2	2	1	1	2	0	2	36
OG0001793	5	3	6	2	0	2	1	2	2	2	2	1	2	2	2	0	2	36
OG0001794	1	1	1	2	0	1	2	4	2	3	5	3	3	2	2	0	4	36
OG0001796	1	2	1	4	0	3	1	7	4	2	2	1	2	2	3	0	1	36
OG0001798	2	1	2	2	0	2	1	2	3	1	2	1	7	6	2	0	2	36
OG0001799	1	1	1	1	1	1	1	2	16	1	1	1	3	1	2	1	1	36
OG0001804	3	2	3	1	1	1	2	2	3	2	2	2	3	2	2	1	4	36
OG0001813	3	2	2	2	1	2	2	2	3	2	2	1	2	3	3	1	2	35
OG0001814	2	2	2	2	1	1	2	2	3	2	2	2	2	2	4	1	3	35
OG0001816	2	3	2	2	3	2	2	4	4	2	2	1	1	1	2	1	1	35
OG0001817	2	1	2	2	1	2	2	2	3	2	4	2	2	2	3	1	2	35
OG0001818	3	2	3	1	3	3	2	1	2	1	1	1	3	3	2	3	1	35
OG0001821	2	2	2	2	1	2	2	3	2	2	2	2	2	2	2	1	4	35
OG0001823	2	1	1	1	1	1	1	2	1	1	8	3	3	2	2	1	4	35
OG0001824	1	1	1	2	2	2	2	2	4	2	1	1	3	2	3	3	3	35
OG0001825	3	3	3	2	2	2	2	4	2	3	2	1	2	1	2	0	1	35
OG0001826	2	1	2	2	1	2	2	2	2	2	3	2	1	4	3	1	3	35
OG0001827	2	3	1	1	1	1	1	1	5	2	1	2	3	3	2	1	5	35
OG0001828	3	4	4	3	1	3	1	1	2	1	1	1	3	2	2	0	3	35
OG0001830	2	2	2	2	3	2	2	2	1	2	2	2	2	2	2	3	2	35
OG0001831	5	3	3	4	0	5	1	2	1	3	1	3	1	1	1	0	1	35
OG0001833	4	3	2	1	1	1	1	1	6	1	2	1	1	2	3	3	2	35
OG0001835	4	5	2	2	0	1	1	2	2	2	4	4	1	1	2	0	2	35
OG0001837	2	4	2	1	2	2	1	3	3	2	2	2	1	2	2	1	3	35
OG0001838	1	3	2	1	2	1	1	1	2	1	2	1	3	4	2	6	2	35
OG0001841	2	1	2	2	2	2	2	3	3	2	1	1	2	3	2	1	4	35
OG0001843	2	2	2	2	1	2	2	2	2	2	2	2	2	2	3	1	4	35
OG0001847	5	5	8	1	1	1	1	1	1	1	1	1	1	1	4	1	1	35
OG0001848	2	1	2	2	3	2	2	2	3	2	1	1	2	1	3	3	3	35
OG0001849	2	1	2	2	3	2	2	2	3	2	1	1	2	2	3	2	3	35
OG0001851	1	7	7	2	1	1	1	2	2	1	1	1	2	1	1	1	3	35
OG0001859	7	6	1	1	1	1	1	2	2	1	1	1	2	1	4	2	1	35
OG0001860	2	2	1	1	2	1	1	2	4	2	3	2	2	3	3	2	2	35
OG0001863	3	4	4	1	2	2	1	2	1	1	4	3	1	1	1	2	2	35
OG0001864	2	2	2	2	2	2	2	3	3	2	1	1	3	2	2	2	2	35
OG0001867	2	2	1	1	1	2	1	3	4	3	1	1	2	2	3	3	3	35
OG0001873	3	2	2	1	3	1	1	1	6	1	1	1	2	2	3	0	5	35
OG0001876	2	1	2	1	1	1	1	1	3	1	1	1	3	2	10	1	3	35
OG0001878	1	2	1	2	1	2	1	3	2	1	1	1	2	2	2	1	10	35
OG0001881	2	5	2	1	1	3	1	2	2	1	1	1	1	1	2	1	8	35
OG0001883	1	1	1	2	1	3	2	1	1	1	3	2	5	4	1	1	5	35
OG0001885	1	1	2	2	0	7	1	1	2	1	1	1	4	3	2	0	6	35
OG0001889	1	2	2	2	1	1	1	2	6	1	3	1	1	1	2	1	7	35
OG0001898	1	1	2	2	1	1	1	5	3	1	1	1	2	5	1	1	5	34
OG0001899	2	2	3	2	2	2	2	2	2	2	2	2	2	2	2	1	2	34
OG0001900	2	1	2	2	3	3	1	2	2	2	2	3	2	2	2	2	1	34
OG0001902	1	2	1	2	1	1	1	1	9	1	1	1	1	1	4	1	5	34
OG0001904	1	1	2	2	1	2	2	2	2	2	2	2	3	2	5	1	2	34
OG0001905	1	3	3	2	2	2	2	3	1	2	1	1	2	2	1	3	3	34
OG0001908	1	1	1	5	1	1	1	2	4	1	3	1	1	2	1	1	7	34
OG0001916	1	1	1	2	1	2	3	1	5	1	1	1	3	3	3	2	3	34
OG0001918	1	2	1	2	1	2	4	2	4	2	2	3	1	1	3	1	2	34
OG0001919	3	1	3	1	1	2	2	2	3	2	2	4	2	2	3	0	1	34
OG0001925	1	2	2	2	2	1	1	1	4	1	1	1	1	1	5	1	7	34
OG0001927	2	3	2	3	1	3	2	2	2	2	1	1	2	2	2	2	2	34
OG0001928	1	2	1	7	0	7	2	2	1	1	1	1	1	1	2	0	4	34
OG0001929	2	2	2	2	2	2	2	2	3	2	1	1	2	2	3	1	3	34
OG0001933	3	3	2	4	0	3	1	2	2	2	2	2	2	2	3	0	1	34
OG0001936	1	1	3	1	2	1	1	2	4	1	1	1	2	2	4	1	6	34
OG0001939	2	2	2	2	1	2	2	3	2	2	2	1	2	3	2	1	3	34
OG0001940	1	1	1	1	3	1	1	2	2	1	6	1	3	2	1	3	4	34
OG0001941	1	1	1	1	1	1	1	1	8	1	1	1	1	1	8	1	4	34
OG0001943	1	1	2	2	2	2	2	3	3	3	2	3	1	1	2	3	1	34
OG0001944	1	3	1	1	2	1	1	1	1	1	1	1	1	1	12	3	2	34
OG0001949	4	1	2	1	1	1	1	3	3	3	1	2	2	1	2	1	5	34
OG0001953	3	2	2	1	0	1	1	4	2	3	2	4	2	2	2	1	2	34
OG0001954	4	2	1	1	1	3	1	1	2	1	2	1	1	2	1	1	9	34
OG0001956	4	3	1	1	1	1	1	1	4	1	1	1	3	1	5	1	4	34
OG0001957	1	2	2	2	3	2	2	2	2	4	2	2	2	2	2	1	1	34
OG0001970	2	2	2	1	3	1	3	3	2	2	2	1	3	1	2	1	2	33
OG0001971	2	2	2	2	1	2	2	3	2	2	1	1	2	2	2	0	5	33
OG0001976	3	4	2	2	0	2	2	2	2	2	2	2	2	2	2	0	2	33
OG0001977	2	2	3	2	1	2	2	2	2	2	2	2	2	2	2	1	2	33
OG0001981	2	1	2	2	1	2	2	4	2	3	2	2	2	2	1	1	2	33
OG0001985	2	2	2	3	3	2	2	2	1	2	1	2	2	3	1	1	2	33
OG0001987	2	2	2	2	0	3	2	3	2	3	2	3	2	2	1	0	2	33
OG0001989	2	1	2	2	1	2	2	3	1	2	2	2	3	3	1	1	3	33
OG0001991	1	1	1	6	2	2	8	1	1	1	1	1	1	1	1	2	2	33
OG0001993	1	4	3	1	0	1	2	2	4	2	1	1	1	1	7	0	2	33
OG0001996	2	2	2	2	2	2	1	2	2	2	1	2	3	2	3	1	2	33
OG0001999	1	1	1	1	1	1	1	1	6	1	1	1	3	1	5	1	6	33
OG0002004	2	2	2	2	1	2	2	3	1	2	2	2	2	1	2	1	4	33
OG0002006	2	2	2	3	1	2	2	2	1	2	4	2	2	2	1	1	2	33
OG0002008	1	1	1	3	2	4	4	4	1	1	1	3	1	2	1	1	2	33
OG0002009	1	2	2	1	1	1	1	4	2	2	1	1	3	2	3	2	4	33
OG0002016	4	4	4	1	2	2	1	2	2	2	2	2	1	1	2	0	1	33
OG0002018	1	1	1	1	2	2	2	2	2	2	3	2	2	2	3	1	4	33
OG0002019	2	2	2	2	1	2	1	2	3	2	2	3	2	2	2	0	3	33
OG0002021	2	1	1	1	1	1	1	1	3	1	1	1	2	3	6	1	6	33
OG0002025	1	1	1	1	3	1	1	2	5	1	1	1	1	1	1	2	9	33
OG0002026	2	2	2	2	1	2	2	3	2	2	1	1	3	3	2	1	2	33
OG0002027	3	1	1	1	1	2	1	6	1	2	1	6	1	1	3	1	1	33
OG0002030	1	1	1	1	0	2	1	7	4	1	1	1	1	3	3	0	5	33
OG0002031	1	2	2	3	1	3	2	2	3	2	1	1	2	2	4	0	2	33
OG0002032	2	2	2	3	2	1	1	3	3	2	1	2	1	2	1	3	2	33
OG0002035	1	2	1	1	1	1	1	1	3	2	4	1	3	1	2	1	7	33
OG0002040	1	1	2	1	0	1	1	1	1	2	1	3	1	2	3	0	12	33
OG0002043	1	2	2	3	1	2	3	1	2	3	1	1	2	2	4	1	2	33
OG0002046	1	3	1	1	2	3	1	2	1	2	1	1	1	2	3	1	7	33
OG0002058	1	1	1	1	7	1	1	1	6	1	1	1	2	1	3	1	2	32
OG0002061	2	2	2	2	1	1	1	2	2	2	2	2	2	2	2	2	3	32
OG0002066	1	2	1	1	1	1	1	1	3	1	1	1	5	3	5	1	3	32
OG0002068	2	2	2	2	0	2	2	2	2	2	2	2	3	2	2	0	3	32
OG0002075	2	3	2	2	2	2	2	2	2	2	1	1	2	2	2	1	2	32
OG0002076	2	7	6	1	1	1	1	2	1	1	1	1	1	1	1	1	3	32
OG0002077	1	2	1	1	1	1	1	2	3	1	1	1	1	2	9	1	3	32
OG0002081	1	3	2	1	2	1	1	2	3	1	9	1	1	1	1	1	1	32
OG0002082	1	1	2	3	0	1	3	1	4	1	2	1	2	1	4	0	5	32
OG0002085	2	3	1	1	1	1	1	2	4	3	1	1	1	1	2	2	5	32
OG0002089	2	1	2	2	2	1	2	2	2	2	2	1	2	2	3	2	2	32
OG0002091	1	1	1	1	1	1	1	2	1	1	15	1	1	1	1	1	1	32
OG0002092	2	2	2	2	1	2	3	4	1	2	2	2	2	2	1	1	1	32
OG0002095	3	2	5	2	1	2	3	2	1	1	2	3	1	1	1	1	1	32
OG0002097	2	3	3	2	1	2	2	3	2	2	1	1	2	2	1	1	2	32
OG0002100	2	2	2	2	3	3	2	2	1	2	2	3	1	1	1	2	1	32
OG0002104	1	2	1	1	2	2	1	1	3	1	4	3	2	2	2	0	4	32
OG0002107	2	2	7	1	4	1	1	2	1	2	1	2	1	1	1	2	1	32
OG0002108	3	2	3	2	1	3	2	2	2	2	2	3	1	1	1	1	1	32
OG0002111	2	2	2	3	0	2	2	2	2	2	1	1	3	3	3	0	2	32
OG0002113	3	2	3	2	0	2	2	2	3	2	2	2	2	2	1	0	2	32
OG0002121	2	2	2	1	1	1	1	2	4	2	1	2	2	1	4	1	3	32
OG0002124	2	2	3	3	3	2	2	3	1	2	2	1	1	1	1	1	2	32
OG0002131	1	2	1	1	4	2	1	1	3	1	1	1	4	3	1	4	1	32
OG0002132	1	4	1	1	2	1	1	2	2	1	1	1	1	2	2	1	8	32
OG0002133	2	2	2	2	1	2	2	2	2	1	2	2	2	2	2	1	3	32
OG0002134	1	1	1	1	1	1	1	1	2	1	1	1	3	3	2	1	10	32
OG0002137	1	1	1	1	2	1	1	2	3	2	2	3	1	1	2	2	6	32
OG0002138	2	3	1	1	2	1	1	2	4	1	1	1	1	2	4	1	4	32
OG0002141	1	3	1	2	1	2	2	2	4	2	1	1	2	2	3	1	2	32
OG0002143	2	4	3	2	0	1	3	1	2	1	1	2	2	2	2	0	4	32
OG0002144	1	1	1	1	1	2	1	1	4	3	1	2	3	2	4	1	3	32
OG0002146	2	2	1	2	1	2	1	1	3	1	1	1	2	2	3	1	6	32
OG0002147	1	1	1	3	1	3	2	1	2	1	2	1	4	4	3	0	2	32
OG0002148	1	2	1	3	0	1	1	2	2	2	1	1	6	4	3	0	2	32
OG0002150	1	1	1	1	1	1	1	1	4	1	1	1	2	1	6	1	7	32
OG0002155	2	1	1	1	1	3	1	1	6	1	1	1	2	1	5	1	3	32
OG0002169	1	1	1	1	1	1	1	1	5	1	1	1	3	1	6	1	4	31
OG0002170	2	1	2	3	2	3	2	2	2	2	3	2	1	1	1	1	1	31
OG0002171	3	5	1	1	0	1	1	6	1	3	1	1	2	2	1	0	2	31
OG0002172	2	1	3	1	1	1	3	1	2	1	1	1	3	3	2	2	3	31
OG0002173	1	1	1	1	2	3	2	2	2	2	1	2	2	2	2	1	4	31
OG0002174	2	2	2	1	1	2	1	1	5	1	1	2	3	1	3	1	2	31
OG0002182	3	4	1	2	1	2	2	2	1	2	2	2	1	1	1	2	2	31
OG0002183	1	1	1	1	6	1	1	1	1	1	1	1	1	1	1	6	5	31
OG0002184	1	1	1	1	1	1	1	1	4	1	1	1	2	2	5	1	6	31
OG0002185	2	2	2	1	3	1	3	3	2	2	2	3	1	1	1	1	1	31
OG0002186	2	2	2	1	4	1	1	2	1	2	2	2	2	2	1	2	2	31
OG0002191	1	1	2	2	1	1	3	1	4	1	1	1	2	1	3	1	5	31
OG0002194	1	1	1	1	2	1	1	2	3	1	1	1	1	1	4	3	6	31
OG0002196	1	3	1	1	1	1	1	1	7	2	1	1	2	1	1	1	5	31
OG0002197	2	2	2	2	2	3	2	2	2	3	1	1	1	1	1	2	2	31
OG0002202	1	2	1	1	0	1	1	1	3	1	1	1	6	5	5	0	1	31
OG0002203	3	2	2	2	1	2	2	2	1	2	1	2	1	1	2	2	3	31
OG0002209	1	1	1	1	1	2	1	1	5	1	1	1	3	2	4	1	4	31
OG0002211	2	1	2	2	2	2	2	2	2	2	2	1	2	2	1	1	3	31
OG0002212	2	1	1	2	1	2	4	3	1	2	2	4	1	1	2	0	2	31
OG0002216	2	3	1	1	1	3	1	3	3	1	1	1	2	1	2	1	4	31
OG0002217	2	2	2	2	2	1	1	1	2	1	1	1	2	2	1	5	3	31
OG0002218	3	3	3	1	2	1	1	3	1	2	2	1	1	1	2	2	2	31
OG0002219	2	1	1	2	1	3	2	1	1	2	2	2	2	2	3	1	3	31
OG0002220	1	2	1	1	1	5	1	5	2	1	1	1	1	1	2	1	4	31
OG0002221	1	2	2	1	1	1	1	1	5	1	1	1	3	1	1	1	7	31
OG0002223	1	1	1	2	5	2	2	2	1	1	2	3	1	1	3	1	2	31
OG0002227	2	1	2	3	1	2	2	2	2	2	1	2	2	2	2	1	2	31
OG0002228	1	3	1	1	1	2	1	2	1	2	1	6	1	1	1	5	1	31
OG0002229	2	2	2	2	1	2	2	2	3	2	1	1	2	2	2	1	2	31
OG0002230	1	1	1	1	1	1	1	1	3	1	1	1	3	2	3	1	8	31
OG0002235	1	4	1	2	1	1	1	4	1	1	1	1	1	1	4	1	5	31
OG0002240	2	3	1	1	1	1	1	1	4	2	1	1	2	2	1	1	6	31
OG0002241	2	2	2	1	0	2	1	2	3	2	2	2	2	2	2	1	3	31
OG0002243	1	1	1	2	1	1	1	2	2	2	2	2	5	3	4	0	1	31
OG0002244	1	1	2	1	1	1	1	2	3	1	1	5	3	1	3	1	3	31
OG0002245	1	1	2	3	1	1	1	1	3	2	2	2	4	2	1	1	3	31
OG0002246	1	2	1	2	8	2	1	1	2	1	3	1	1	1	1	1	2	31
OG0002248	1	3	1	1	1	2	1	5	2	1	1	2	1	1	1	1	6	31
OG0002249	1	1	1	2	2	1	1	3	2	1	1	1	3	2	1	1	7	31
OG0002250	1	1	2	1	1	1	1	1	5	1	1	1	2	3	2	1	6	31
OG0002257	2	1	1	4	1	2	1	2	3	1	1	1	4	2	1	1	3	31
OG0002276	1	1	1	3	1	2	3	1	3	1	1	1	2	2	3	1	3	30
OG0002280	1	1	2	2	1	2	2	2	2	2	2	2	2	2	2	1	2	30
OG0002282	2	3	2	2	1	2	2	2	1	2	1	1	2	2	3	0	2	30
OG0002283	1	2	1	1	1	2	1	1	5	1	1	1	2	3	3	1	3	30
OG0002286	1	1	1	2	0	2	2	1	4	1	1	2	3	3	1	0	5	30
OG0002288	1	3	1	1	2	1	1	1	4	1	1	1	3	5	2	1	1	30
OG0002290	2	3	3	1	1	2	2	1	2	1	1	1	2	2	3	1	2	30
OG0002295	2	1	1	1	4	1	1	1	5	1	1	1	2	2	2	2	2	30
OG0002298	2	2	1	3	0	3	2	2	1	2	2	2	2	1	1	0	4	30
OG0002300	1	2	1	1	0	3	1	1	4	1	1	1	2	1	5	0	5	30
OG0002302	2	1	1	1	1	1	1	1	1	1	2	2	1	1	2	1	10	30
OG0002303	1	1	1	1	2	2	2	1	1	1	2	1	2	3	2	4	3	30
OG0002305	1	2	2	1	1	1	1	2	2	2	3	1	2	2	3	1	3	30
OG0002309	2	2	2	2	3	2	1	2	1	2	3	2	1	1	2	0	2	30
OG0002313	1	2	1	1	1	1	1	1	4	2	1	1	1	2	3	1	6	30
OG0002315	1	4	1	1	1	1	1	3	2	1	1	1	1	2	3	1	5	30
OG0002318	2	2	2	2	2	4	2	2	2	2	2	1	1	1	1	1	1	30
OG0002324	1	2	1	1	1	1	1	2	4	1	1	2	1	1	2	1	7	30
OG0002325	1	1	1	2	1	2	1	1	4	1	2	1	1	2	2	2	5	30
OG0002326	1	2	1	2	0	2	2	3	3	2	2	1	2	2	2	1	2	30
OG0002327	1	1	1	2	2	1	2	1	2	3	2	2	2	2	2	1	3	30
OG0002328	2	4	1	1	3	1	1	1	4	1	1	1	1	1	3	1	3	30
OG0002330	3	4	1	1	1	1	1	2	1	1	1	1	2	3	2	1	4	30
OG0002331	1	2	2	2	1	1	1	2	3	1	1	1	3	3	3	1	2	30
OG0002333	2	1	2	2	1	1	1	2	1	1	1	2	3	3	2	2	3	30
OG0002335	1	1	1	2	1	2	2	3	2	2	2	1	2	3	2	1	2	30
OG0002336	1	1	1	1	1	3	1	2	4	1	1	1	2	2	2	1	5	30
OG0002337	1	1	1	1	1	1	1	1	5	1	1	1	1	1	5	1	6	30
OG0002338	3	2	4	1	1	2	1	1	5	1	1	1	2	1	1	1	2	30
OG0002342	1	1	1	2	1	1	1	1	6	1	1	1	1	2	3	1	5	30
OG0002346	2	1	3	1	1	1	1	3	2	1	1	1	2	3	3	2	2	30
OG0002348	1	1	1	1	0	1	1	1	11	1	1	1	2	1	4	0	2	30
OG0002351	2	2	2	2	1	2	2	3	1	2	2	2	2	2	1	1	1	30
OG0002355	1	2	2	1	1	1	1	1	4	2	1	1	1	3	1	1	6	30
OG0002356	2	2	2	2	1	2	2	2	2	2	1	1	2	2	2	1	2	30
OG0002361	1	1	2	1	2	2	1	1	1	1	1	1	1	1	2	3	8	30
OG0002364	1	1	1	2	0	2	2	2	2	2	3	2	2	3	2	1	2	30
OG0002366	1	3	1	2	1	4	2	1	3	1	1	1	3	2	1	1	2	30
OG0002368	2	5	2	1	1	1	1	2	2	2	1	2	1	1	1	2	3	30
OG0002369	1	1	1	2	0	3	1	1	4	1	1	1	2	4	2	0	5	30
OG0002372	1	1	1	1	3	2	2	2	3	1	1	1	3	2	2	0	4	30
OG0002373	1	1	1	1	1	1	1	1	8	1	1	1	1	1	5	1	3	30
OG0002374	2	2	2	2	1	3	1	1	2	2	1	1	4	2	2	0	2	30
OG0002376	1	4	2	1	0	3	1	1	2	1	6	1	2	2	1	0	2	30
OG0002377	2	2	2	2	1	2	1	2	2	2	1	2	2	2	1	1	3	30
OG0002378	1	4	1	1	1	1	1	4	4	2	1	1	1	1	1	1	4	30
OG0002382	1	2	2	2	2	1	2	2	1	2	1	1	2	3	1	2	3	30
OG0002384	1	1	1	1	1	1	1	2	6	1	1	1	2	2	4	1	3	30
OG0002385	2	2	2	2	2	2	2	2	2	2	2	2	1	1	1	1	2	30
OG0002386	1	1	1	1	3	1	1	1	3	1	1	1	3	1	3	3	4	30
OG0002387	1	4	2	1	1	4	1	2	2	1	1	1	2	1	2	1	3	30
OG0002390	1	2	1	1	1	1	1	1	5	2	3	2	1	1	1	1	5	30
OG0002408	1	1	1	1	3	1	1	1	3	1	1	2	3	2	2	1	4	29
OG0002413	2	2	2	1	1	1	2	2	2	1	1	1	2	2	2	2	3	29
OG0002417	1	2	1	2	1	1	1	2	4	1	2	1	1	2	2	1	4	29
OG0002418	1	1	1	1	1	1	1	1	13	1	1	1	1	1	1	1	1	29
OG0002421	2	2	1	2	0	2	4	2	1	2	1	2	2	2	1	0	3	29
OG0002425	1	1	1	2	1	2	2	2	3	2	2	2	2	2	2	1	1	29
OG0002427	1	2	2	1	1	1	1	1	4	1	1	1	1	2	3	1	5	29
OG0002430	1	2	1	1	1	1	1	1	2	2	2	2	2	2	2	1	5	29
OG0002435	2	1	1	1	1	1	1	2	2	1	1	1	1	2	1	1	9	29
OG0002438	1	1	1	1	1	1	1	3	5	1	1	1	1	1	1	5	3	29
OG0002440	2	3	4	1	2	1	1	2	1	2	1	1	1	1	3	1	2	29
OG0002444	2	1	1	1	1	1	1	2	2	1	3	2	1	2	4	1	3	29
OG0002445	2	2	2	2	1	1	2	2	3	1	1	2	2	2	1	1	2	29
OG0002446	1	1	1	1	1	2	3	1	2	1	1	1	2	2	3	1	5	29
OG0002449	2	2	2	2	0	2	2	2	2	2	2	2	2	2	1	0	2	29
OG0002451	2	1	1	1	4	1	1	4	2	1	1	1	2	2	2	1	2	29
OG0002452	1	1	2	1	3	3	1	2	2	2	1	1	1	1	2	2	3	29
OG0002456	2	2	2	2	1	2	2	2	2	2	1	2	2	2	1	1	1	29
OG0002459	1	2	2	1	3	1	1	1	2	2	2	5	1	1	2	1	1	29
OG0002460	1	2	1	1	1	1	1	1	4	3	1	1	1	1	1	2	6	29
OG0002462	3	1	1	1	0	2	1	1	2	2	2	1	3	1	3	0	5	29
OG0002463	1	4	2	1	1	2	1	1	3	1	1	1	1	1	3	1	4	29
OG0002469	2	3	1	2	1	1	1	1	3	1	1	1	1	2	3	1	4	29
OG0002472	1	2	1	2	1	1	3	1	2	1	2	1	1	1	2	2	5	29
OG0002476	1	3	2	1	1	1	1	3	5	1	1	1	1	1	2	1	3	29
OG0002477	2	2	2	2	2	1	2	1	2	1	2	1	1	1	2	3	2	29
OG0002481	3	2	2	2	0	2	1	1	3	2	1	2	1	1	2	0	4	29
OG0002483	2	3	1	1	1	1	1	4	2	1	1	1	2	2	2	0	4	29
OG0002488	1	2	1	1	1	1	1	1	3	1	1	1	1	1	1	9	2	29
OG0002489	1	1	1	2	1	2	1	3	3	1	1	1	2	2	1	3	3	29
OG0002491	2	1	2	4	0	2	1	1	2	1	2	2	2	2	3	0	2	29
OG0002493	1	1	1	1	1	1	1	4	3	1	1	1	1	3	4	1	3	29
OG0002500	1	2	1	1	1	1	1	1	2	1	1	3	1	1	1	1	9	29
OG0002503	1	2	2	1	1	1	1	1	4	1	1	1	1	1	1	8	1	29
OG0002504	1	2	6	1	2	1	1	1	2	1	1	1	2	1	2	1	3	29
OG0002506	1	2	1	2	1	2	1	2	3	1	1	1	2	2	3	1	3	29
OG0002507	1	1	1	1	1	1	1	3	3	1	1	1	2	2	5	1	3	29
OG0002510	2	2	1	2	2	1	1	1	1	1	1	1	1	2	2	1	7	29
OG0002514	1	1	1	1	3	2	1	3	1	1	2	2	3	3	2	0	2	29
OG0002516	1	1	1	1	3	1	1	1	3	1	1	1	1	1	2	1	8	29
OG0002517	2	5	1	1	1	1	1	1	3	1	1	1	1	1	2	1	5	29
OG0002518	1	1	1	1	1	1	1	1	6	1	1	1	3	2	1	1	5	29
OG0002519	5	2	1	1	1	1	1	2	1	1	1	1	3	2	2	2	2	29
OG0002521	1	3	1	3	1	1	2	3	2	2	1	1	1	1	4	0	2	29
OG0002529	1	2	1	1	1	2	1	1	2	3	1	1	2	3	1	2	4	29
OG0002548	1	2	1	1	1	1	1	1	3	1	3	1	2	2	3	1	3	28
OG0002550	1	1	1	1	1	2	1	1	6	1	1	1	1	1	5	0	3	28
OG0002552	2	1	1	2	3	2	2	1	2	1	1	1	1	1	2	1	4	28
OG0002553	1	1	1	1	1	1	1	2	5	1	1	1	1	2	1	1	6	28
OG0002560	3	1	1	2	0	1	2	2	1	1	2	3	2	2	2	0	3	28
OG0002561	2	1	3	2	3	1	2	1	2	1	2	1	1	1	1	2	2	28
OG0002563	1	2	1	2	1	1	1	2	4	2	1	1	1	1	2	1	4	28
OG0002564	1	2	1	2	2	1	2	2	4	1	1	1	1	1	3	1	2	28
OG0002568	2	1	1	1	1	1	1	5	3	1	1	1	1	1	2	4	1	28
OG0002569	1	1	1	2	1	2	1	2	2	3	1	1	2	2	2	1	3	28
OG0002570	1	2	1	1	1	1	2	2	3	1	1	1	2	2	3	1	3	28
OG0002573	1	1	1	1	1	1	1	1	5	1	2	1	2	1	3	1	4	28
OG0002574	4	2	2	2	3	1	1	1	1	1	2	1	1	1	3	1	1	28
OG0002576	1	2	1	1	1	1	1	1	8	1	1	1	1	1	2	2	2	28
OG0002577	2	2	4	1	2	1	1	2	2	2	2	2	1	1	1	0	2	28
OG0002579	1	3	2	1	1	2	3	2	1	2	2	2	1	1	1	1	2	28
OG0002581	2	2	3	1	0	1	2	4	1	3	3	2	1	1	1	0	1	28
OG0002584	1	2	2	1	3	1	1	1	5	1	1	1	1	1	2	1	3	28
OG0002585	1	2	1	1	1	1	1	1	2	1	1	1	1	1	3	1	8	28
OG0002586	1	1	1	1	2	1	1	2	2	1	1	1	3	3	2	1	4	28
OG0002587	2	2	2	1	3	1	1	2	3	2	2	2	1	1	1	1	1	28
OG0002588	1	2	1	1	1	1	1	1	6	1	1	1	1	1	2	1	5	28
OG0002589	1	4	1	1	1	1	1	1	6	2	1	1	1	2	1	1	2	28
OG0002593	2	1	2	2	1	2	1	1	3	1	1	1	2	1	3	1	3	28
OG0002596	2	1	5	1	1	1	1	1	5	1	1	1	1	1	2	1	2	28
OG0002607	1	3	1	1	1	1	1	1	3	1	1	1	3	2	1	1	5	28
OG0002612	2	4	1	2	1	5	2	2	1	1	1	1	1	1	1	1	1	28
OG0002613	1	3	1	1	3	1	1	1	3	1	1	1	1	3	2	2	2	28
OG0002615	2	2	2	2	1	2	1	2	1	2	2	2	1	1	1	1	3	28
OG0002620	1	2	2	1	1	1	1	2	2	1	2	1	2	1	4	1	3	28
OG0002628	2	2	1	1	1	1	1	2	3	1	1	1	1	2	2	1	5	28
OG0002630	2	1	1	1	1	3	2	2	4	2	1	1	1	1	2	1	2	28
OG0002631	1	1	2	1	1	2	1	1	4	1	1	1	4	2	3	1	1	28
OG0002632	2	2	1	1	1	1	1	2	5	1	1	1	1	1	3	0	4	28
OG0002633	2	2	3	2	1	2	1	2	2	2	1	1	2	2	1	1	1	28
OG0002634	1	2	1	1	1	1	1	1	4	1	1	1	1	1	4	1	5	28
OG0002635	2	1	1	1	2	2	1	2	3	1	1	1	2	3	2	1	2	28
OG0002637	3	1	3	1	1	1	2	1	3	1	1	1	2	2	2	1	2	28
OG0002639	2	1	1	3	1	3	2	3	3	1	1	1	2	2	1	0	1	28
OG0002640	1	1	1	2	1	2	1	4	4	1	2	1	2	2	2	0	1	28
OG0002642	1	1	1	2	1	2	2	1	2	1	1	2	2	2	2	1	4	28
OG0002644	1	3	1	1	1	2	1	2	2	1	1	1	5	2	1	1	2	28
OG0002645	2	2	2	1	2	1	1	3	1	2	1	2	2	2	1	1	2	28
OG0002648	1	2	2	2	1	2	2	2	1	2	2	2	1	1	2	1	2	28
OG0002649	1	2	1	1	1	1	1	1	6	1	1	1	2	1	5	1	1	28
OG0002651	2	2	3	1	1	1	1	2	1	1	1	5	2	2	1	1	1	28
OG0002652	2	1	1	1	2	1	1	2	3	1	1	1	3	2	3	1	2	28
OG0002657	1	1	1	1	2	3	1	3	2	1	1	1	2	2	2	2	2	28
OG0002658	4	4	3	2	0	4	2	1	1	1	1	1	1	1	1	0	1	28
OG0002662	1	1	1	2	1	1	2	1	2	1	1	1	2	2	4	1	4	28
OG0002663	2	1	2	1	2	1	1	4	1	3	1	2	1	1	1	2	2	28
OG0002664	1	2	1	1	2	2	1	2	4	1	1	1	2	2	3	1	1	28
OG0002670	2	2	1	1	1	1	1	1	3	1	1	3	1	3	1	1	4	28
OG0002676	2	1	1	1	1	1	1	1	5	1	1	1	1	1	3	1	5	28
OG0002677	1	1	2	1	1	1	1	1	4	1	1	1	4	4	1	1	2	28
OG0002681	1	4	3	1	0	1	1	1	5	1	3	2	1	1	1	0	2	28
OG0002682	1	1	1	1	1	1	1	1	4	1	1	1	1	1	4	1	6	28
OG0002686	2	2	1	1	0	2	2	2	3	1	1	2	3	2	3	0	1	28
OG0002690	1	4	1	1	1	3	1	1	3	1	1	1	1	2	3	1	2	28
OG0002709	2	2	2	1	0	2	2	2	1	2	2	2	1	1	1	0	4	27
OG0002712	1	2	1	1	1	1	1	1	6	1	1	1	1	1	4	2	1	27
OG0002714	1	2	1	2	1	2	2	3	1	2	1	1	2	2	2	1	1	27
OG0002717	1	2	1	1	1	2	1	2	5	1	1	1	3	2	1	1	1	27
OG0002718	1	1	1	1	1	1	1	2	3	1	1	1	1	2	2	2	5	27
OG0002719	2	2	2	2	1	2	2	2	1	2	2	2	2	1	1	0	1	27
OG0002720	1	2	1	1	1	1	1	1	7	1	1	1	1	1	2	1	3	27
OG0002722	2	2	1	1	1	1	2	2	2	2	2	2	1	2	1	1	2	27
OG0002724	1	2	1	1	1	2	1	3	4	1	1	1	2	1	2	2	1	27
OG0002726	2	1	2	1	2	1	1	2	2	2	2	2	1	1	2	1	2	27
OG0002730	1	1	1	1	0	1	1	1	5	1	1	1	1	1	4	0	6	27
OG0002732	1	1	1	1	1	1	1	1	3	1	1	1	1	1	1	1	9	27
OG0002735	1	1	1	1	1	1	1	1	6	1	1	1	1	1	1	2	5	27
OG0002737	2	2	2	2	0	1	2	1	2	2	2	1	2	2	1	1	2	27
OG0002740	2	2	2	1	1	1	1	5	1	2	1	2	1	1	1	1	2	27
OG0002744	1	3	1	3	3	1	2	1	1	1	1	1	1	1	1	2	3	27
OG0002747	2	2	2	1	2	1	1	1	1	2	2	2	1	1	4	1	1	27
OG0002755	3	1	2	1	1	2	1	1	1	1	1	1	1	3	2	1	4	27
OG0002756	1	1	1	1	1	1	1	3	5	1	1	1	2	2	1	1	3	27
OG0002757	1	1	1	2	0	2	2	2	1	2	1	2	2	2	1	1	4	27
OG0002758	1	3	1	1	2	1	1	1	4	1	1	1	1	1	1	2	4	27
OG0002763	3	3	1	1	2	2	1	1	1	1	2	2	1	1	1	2	2	27
OG0002766	2	2	2	1	1	1	1	5	1	3	1	1	1	1	1	1	2	27
OG0002769	1	1	2	1	6	1	1	1	2	1	1	1	1	1	2	2	2	27
OG0002771	2	2	1	1	1	2	1	1	3	1	1	1	2	2	2	1	3	27
OG0002775	1	1	1	3	2	2	1	1	2	1	1	1	2	2	1	1	4	27
OG0002776	1	1	2	1	1	1	2	1	2	1	1	1	1	1	2	6	2	27
OG0002790	2	1	1	1	2	1	1	2	2	1	1	1	2	2	2	2	3	27
OG0002793	2	1	1	1	1	3	1	1	4	1	1	1	1	1	1	3	3	27
OG0002795	2	2	1	2	1	1	1	2	4	1	1	1	1	1	1	1	4	27
OG0002800	1	1	1	1	1	1	1	2	5	1	3	1	1	1	3	1	2	27
OG0002806	2	4	1	1	1	1	1	2	2	1	1	1	1	1	2	1	4	27
OG0002807	1	1	1	1	1	1	1	4	3	2	1	1	1	3	2	1	2	27
OG0002809	1	1	1	1	1	1	1	1	7	1	1	1	2	1	3	1	2	27
OG0002810	1	1	1	1	1	1	1	1	4	1	1	1	2	1	4	2	3	27
OG0002811	1	1	1	1	2	1	1	1	3	1	1	1	2	1	5	1	3	27
OG0002812	2	1	1	1	3	1	1	2	4	1	1	1	1	1	1	1	4	27
OG0002814	1	3	1	1	1	1	1	1	4	1	1	1	2	2	2	2	2	27
OG0002815	2	2	2	2	3	2	2	1	3	1	1	1	1	1	1	1	1	27
OG0002817	1	2	2	4	0	3	2	1	1	2	1	1	2	1	1	1	2	27
OG0002823	1	1	1	1	1	2	1	2	3	2	1	1	1	1	2	2	4	27
OG0002829	1	1	1	1	2	1	1	1	3	1	1	1	2	1	2	2	5	27
OG0002834	1	1	1	1	2	1	1	2	3	1	1	1	1	1	4	1	4	27
OG0002835	1	2	1	1	1	1	1	1	2	1	1	1	1	1	2	1	8	27
OG0002836	1	1	1	1	1	1	1	2	4	1	2	1	1	2	1	0	6	27
OG0002839	1	1	3	1	1	2	1	2	3	1	1	1	1	2	4	1	1	27
OG0002841	2	1	1	2	0	1	1	2	3	2	2	2	1	1	3	0	3	27
OG0002842	2	1	1	1	1	1	1	1	3	1	1	1	3	1	3	1	4	27
OG0002846	2	1	1	1	1	1	1	1	1	1	1	1	1	1	1	5	6	27
OG0002849	1	1	1	1	3	1	1	1	3	1	1	1	2	2	2	1	4	27
OG0002850	2	1	1	1	1	1	1	4	2	1	1	1	3	1	1	1	4	27
OG0002859	1	2	1	1	1	2	1	3	3	1	1	1	1	1	4	1	2	27
OG0002861	1	1	1	1	1	1	1	1	2	1	2	2	2	2	1	1	6	27
OG0002882	1	1	1	1	1	1	1	1	4	1	1	1	2	2	3	1	3	26
OG0002885	1	1	1	1	1	1	1	2	3	1	1	1	1	1	4	1	4	26
OG0002886	1	2	1	1	1	1	1	1	5	1	1	1	1	1	3	1	3	26
OG0002889	1	3	1	1	1	1	1	1	2	1	1	1	3	1	3	2	2	26
OG0002892	1	1	1	1	1	2	1	1	3	1	1	1	2	2	2	3	2	26
OG0002897	2	2	2	1	1	1	1	2	1	2	3	2	2	1	1	1	1	26
OG0002903	2	2	1	1	1	1	1	1	3	1	1	1	3	2	2	1	2	26
OG0002904	1	2	1	1	1	1	1	1	2	1	1	1	1	1	7	1	2	26
OG0002906	1	1	1	1	1	1	1	1	3	1	1	1	2	1	1	1	7	26
OG0002912	1	1	2	1	1	1	1	1	2	1	1	1	1	1	5	1	4	26
OG0002913	2	2	3	1	0	2	1	1	1	1	3	1	2	2	1	0	3	26
OG0002916	1	2	1	1	1	1	1	2	4	2	1	1	1	1	2	1	3	26
OG0002920	1	2	1	1	2	1	1	1	2	1	1	1	3	1	1	1	5	26
OG0002921	1	3	2	1	1	1	1	1	3	1	1	1	1	1	2	1	4	26
OG0002923	1	1	2	1	1	2	1	1	4	1	1	1	2	1	3	1	2	26
OG0002924	2	2	1	1	1	1	2	3	3	1	1	1	1	1	2	1	2	26
OG0002927	1	1	1	1	1	2	1	2	1	2	2	2	1	1	4	1	2	26
OG0002928	1	1	1	1	1	2	1	1	2	1	3	1	1	2	2	1	4	26
OG0002930	1	2	1	1	2	1	1	3	4	1	1	1	1	1	2	1	2	26
OG0002933	1	1	1	1	1	2	1	3	3	1	1	1	2	2	1	2	2	26
OG0002935	2	2	1	2	1	2	1	2	3	1	1	1	1	1	2	1	2	26
OG0002937	1	1	1	1	1	1	1	2	1	1	5	1	1	2	1	1	4	26
OG0002943	1	4	1	1	1	1	1	3	1	1	1	1	1	1	3	1	3	26
OG0002947	1	2	1	1	1	1	1	2	3	1	1	1	1	1	3	2	3	26
OG0002951	2	3	2	1	1	1	1	2	3	1	1	1	1	1	2	1	2	26
OG0002954	1	1	2	2	1	3	1	3	1	3	1	1	1	2	1	1	1	26
OG0002963	1	3	2	1	1	1	1	1	4	1	1	1	1	1	1	1	4	26
OG0002964	1	2	2	2	1	1	1	2	1	1	1	1	1	1	2	1	5	26
OG0002970	1	1	1	2	1	1	1	1	2	1	1	1	3	2	1	1	5	26
OG0002980	1	2	1	1	3	1	1	3	3	1	1	1	1	1	1	1	3	26
OG0002983	1	2	1	3	0	3	3	1	2	1	1	2	2	2	1	0	1	26
OG0002984	2	1	1	1	1	1	1	2	2	1	1	1	2	1	2	1	5	26
OG0002987	1	1	1	1	1	1	1	1	2	1	1	1	2	2	1	5	3	26
OG0002988	1	2	4	1	1	1	1	1	2	3	2	1	1	1	1	2	1	26
OG0002991	1	3	1	1	1	1	1	3	2	1	1	1	1	1	1	1	5	26
OG0002993	1	1	1	1	1	1	1	2	5	1	1	1	1	1	4	1	2	26
OG0002995	1	1	2	2	2	1	1	2	1	1	1	1	2	2	2	1	3	26
OG0002996	1	1	1	1	1	1	1	1	3	1	1	4	1	2	1	1	4	26
OG0002998	1	2	1	1	1	1	1	1	2	1	1	2	3	1	2	1	4	26
OG0003000	2	1	1	1	1	1	1	3	3	1	1	1	2	1	3	1	2	26
OG0003001	2	1	1	1	1	1	1	1	3	1	1	1	1	2	6	1	1	26
OG0003003	1	3	1	1	1	1	1	2	1	1	1	1	4	2	3	1	1	26
OG0003004	2	2	3	1	2	1	1	2	2	1	1	1	2	1	1	2	1	26
OG0003005	1	3	1	1	1	1	1	4	2	1	1	1	1	1	2	1	3	26
OG0003006	1	1	1	1	2	2	1	4	1	2	1	1	1	1	1	4	1	26
OG0003007	2	1	1	1	1	2	2	1	2	1	1	1	3	1	2	1	3	26
OG0003008	1	2	1	1	1	1	1	3	3	1	1	2	1	2	1	1	3	26
OG0003009	1	1	1	1	1	1	1	2	3	1	4	2	2	1	2	1	1	26
OG0003014	1	3	1	1	1	1	1	2	5	1	1	1	1	1	1	1	3	26
OG0003015	1	2	1	1	3	2	2	1	1	1	1	1	2	1	3	1	2	26
OG0003018	2	1	1	1	1	1	1	1	3	1	1	1	2	2	3	1	3	26
OG0003019	1	2	1	1	1	2	1	1	4	1	3	1	1	1	2	1	2	26
OG0003020	1	4	4	1	1	1	1	1	1	1	1	1	1	2	1	1	3	26
OG0003021	1	2	1	1	0	1	1	3	2	2	2	3	1	1	2	0	3	26
OG0003025	1	2	1	1	1	1	1	1	5	1	1	1	1	1	2	1	4	26
OG0003028	1	1	1	1	2	1	1	1	4	1	1	1	4	3	1	1	1	26
OG0003031	1	2	1	1	1	1	1	2	3	1	2	1	2	2	2	1	2	26
OG0003032	1	2	2	1	1	1	1	1	3	1	1	1	2	2	3	1	2	26
OG0003034	1	1	1	1	1	1	1	2	5	4	1	2	1	1	1	1	1	26
OG0003035	1	1	1	1	1	1	1	1	4	1	1	1	2	1	5	1	2	26
OG0003036	1	1	1	2	1	2	2	2	1	1	2	1	2	2	1	0	4	26
OG0003039	1	2	2	1	1	1	1	3	2	2	1	1	1	1	3	1	2	26
OG0003040	2	2	1	1	1	1	1	2	2	1	1	1	1	2	3	1	3	26
OG0003042	1	1	1	1	0	1	1	2	3	1	1	1	2	1	6	2	1	26
OG0003043	1	2	1	1	1	1	3	2	1	1	1	1	1	1	1	1	6	26
OG0003045	1	1	1	1	3	1	1	1	2	1	1	1	2	2	3	2	2	26
OG0003051	1	1	1	1	1	1	1	1	5	1	1	1	1	1	2	1	5	26
OG0003054	1	1	2	1	2	1	1	1	3	1	1	1	2	2	3	1	2	26
OG0003056	1	1	1	1	1	3	1	1	5	1	1	1	1	1	2	1	3	26
OG0003066	2	2	2	1	1	1	1	2	3	1	1	1	1	1	3	1	2	26
OG0003070	1	3	2	3	0	2	2	1	1	2	1	1	2	3	1	0	1	26
OG0003091	1	1	1	1	2	1	1	3	1	1	4	3	1	1	1	1	1	25
OG0003093	1	1	2	1	2	1	1	3	2	1	1	1	2	1	2	1	2	25
OG0003096	1	1	1	1	2	4	2	2	2	2	1	1	1	1	1	1	1	25
OG0003099	1	3	1	1	1	1	1	1	4	1	3	1	1	1	1	1	2	25
OG0003100	1	2	1	1	1	1	1	1	4	1	1	2	1	1	3	1	2	25
OG0003101	1	1	1	2	4	3	1	1	2	1	1	1	1	1	1	1	2	25
OG0003102	2	1	1	1	1	1	1	2	1	1	1	1	2	2	4	2	1	25
OG0003103	1	1	1	1	1	1	1	1	2	1	5	1	2	1	2	1	2	25
OG0003105	1	1	1	1	1	1	1	1	5	1	1	1	1	1	3	1	3	25
OG0003106	1	2	1	1	1	1	1	1	3	1	1	1	1	2	2	1	4	25
OG0003107	1	1	1	1	1	2	1	1	2	1	1	1	1	2	3	1	4	25
OG0003108	1	1	1	2	0	2	2	2	2	1	1	1	2	2	4	0	1	25
OG0003111	2	3	2	1	1	1	1	1	1	1	2	1	1	1	1	1	4	25
OG0003112	2	1	1	1	1	1	1	1	6	1	1	1	1	1	1	1	3	25
OG0003116	1	2	1	1	0	1	1	2	2	1	1	1	1	1	2	0	7	25
OG0003120	1	1	1	1	1	1	1	2	2	1	1	1	1	1	5	1	3	25
OG0003121	1	3	1	1	1	1	1	3	2	1	1	1	1	1	1	1	4	25
OG0003122	2	1	1	1	1	2	1	2	3	1	1	1	1	2	2	1	2	25
OG0003123	1	1	2	1	1	1	1	1	1	1	1	2	2	1	3	1	4	25
OG0003126	1	1	1	2	0	1	1	1	2	1	1	1	2	2	1	0	7	25
OG0003127	2	1	1	1	1	2	1	1	3	1	1	1	1	1	3	1	3	25
OG0003131	2	2	2	2	0	2	2	2	1	2	2	2	1	1	1	0	1	25
OG0003133	1	1	1	1	1	1	1	1	1	1	1	1	4	4	2	1	2	25
OG0003135	1	2	1	1	1	1	1	2	3	1	1	1	2	1	2	1	3	25
OG0003137	1	1	1	1	2	3	1	1	3	1	1	1	1	1	2	1	3	25
OG0003139	1	2	1	1	1	1	1	1	4	1	1	1	2	1	1	2	3	25
OG0003140	1	2	1	1	1	2	1	2	3	1	1	1	1	2	2	1	2	25
OG0003147	1	2	1	3	1	2	2	2	2	1	1	1	2	2	1	0	1	25
OG0003150	1	2	1	1	2	1	1	1	3	1	1	1	1	1	2	2	3	25
OG0003153	1	4	4	1	1	1	1	3	1	1	1	1	1	1	1	1	1	25
OG0003154	2	3	1	1	1	1	1	1	1	1	3	1	1	2	2	1	2	25
OG0003156	1	1	1	1	1	1	1	1	2	1	1	1	1	2	3	1	5	25
OG0003157	2	3	1	1	0	1	1	1	4	1	2	1	1	1	1	0	4	25
OG0003159	2	3	1	1	2	1	1	2	2	2	2	1	1	1	1	1	1	25
OG0003161	1	2	1	1	1	1	1	1	3	1	1	1	1	1	3	2	3	25
OG0003164	2	1	1	1	1	1	1	1	4	1	1	2	1	2	2	0	3	25
OG0003169	2	1	2	1	1	1	1	1	5	1	1	2	1	1	2	1	1	25
OG0003172	1	1	1	1	1	3	1	3	2	2	2	1	1	1	2	1	1	25
OG0003175	1	1	2	1	1	1	2	1	2	1	1	1	1	1	1	1	6	25
OG0003180	2	2	1	1	1	1	1	1	3	1	1	1	2	2	3	1	1	25
OG0003183	1	1	2	1	4	1	1	2	2	1	1	1	2	2	2	0	1	25
OG0003184	2	1	1	1	2	1	1	1	2	1	1	1	1	1	2	3	3	25
OG0003185	1	1	2	1	1	1	1	1	3	2	2	1	1	1	2	1	3	25
OG0003186	1	1	1	1	1	1	1	1	3	1	1	1	2	1	3	1	4	25
OG0003188	2	1	2	2	1	1	1	2	2	1	1	1	2	1	3	1	1	25
OG0003189	1	1	1	1	1	3	1	2	3	1	1	1	1	1	3	0	3	25
OG0003191	1	1	1	1	1	1	1	2	2	2	1	2	2	2	2	1	2	25
OG0003192	2	2	2	1	1	1	1	2	2	2	2	2	1	1	1	1	1	25
OG0003193	2	2	1	1	1	2	3	1	2	1	1	1	1	1	2	1	2	25
OG0003197	1	1	1	1	1	1	2	1	2	1	1	1	3	3	2	1	2	25
OG0003198	1	2	1	1	1	2	1	1	2	1	1	1	1	1	2	1	5	25
OG0003199	1	1	1	2	2	1	1	2	2	2	1	1	2	1	2	2	1	25
OG0003201	2	2	1	1	1	3	1	1	2	1	1	1	1	1	4	1	1	25
OG0003202	1	2	2	2	2	1	2	1	2	1	1	1	1	1	2	2	1	25
OG0003205	1	1	1	1	0	1	1	2	1	2	3	2	3	2	2	0	2	25
OG0003209	2	1	2	1	1	1	1	1	3	1	2	1	1	1	3	1	2	25
OG0003214	2	2	2	2	0	1	3	2	1	2	2	2	1	1	1	0	1	25
OG0003215	1	3	2	1	1	1	1	1	2	1	2	1	2	2	1	1	2	25
OG0003217	1	1	1	1	2	2	2	1	3	1	1	1	2	2	1	1	2	25
OG0003220	1	2	1	2	1	1	1	1	2	1	1	1	1	1	2	1	5	25
OG0003221	1	1	1	1	1	1	1	1	2	1	1	1	2	2	2	1	5	25
OG0003224	1	3	2	1	1	1	1	1	4	1	1	1	1	1	1	1	3	25
OG0003225	1	1	1	1	2	1	1	1	2	1	1	1	1	1	3	1	5	25
OG0003232	1	1	1	1	1	1	1	1	3	1	1	1	1	1	3	1	5	25
OG0003235	1	1	2	1	2	1	1	1	3	1	1	1	1	1	2	1	4	25
OG0003246	2	4	3	1	0	1	1	2	2	1	2	1	1	1	2	0	1	25
OG0003251	1	1	1	1	1	1	1	2	3	1	3	1	1	1	2	1	3	25
OG0003252	1	1	1	2	0	1	3	1	2	1	2	1	3	2	1	0	3	25
OG0003253	1	3	1	1	2	1	1	1	2	2	1	1	2	2	1	1	2	25
OG0003255	1	2	1	1	1	2	1	1	4	1	1	1	1	1	4	1	1	25
OG0003256	2	2	2	1	1	1	1	2	1	2	2	2	1	1	1	1	2	25
OG0003257	2	1	1	2	1	1	1	1	3	1	1	1	1	2	3	1	2	25
OG0003258	3	2	2	1	0	2	1	1	2	1	1	1	1	1	2	0	4	25
OG0003260	1	5	1	1	1	1	1	1	1	1	1	1	2	1	1	1	4	25
OG0003261	1	1	1	2	1	1	2	2	1	3	3	2	1	1	1	1	1	25
OG0003263	1	1	1	1	1	1	1	6	1	1	1	1	1	1	2	1	3	25
OG0003268	1	3	1	1	1	1	1	1	4	1	1	1	1	1	4	1	1	25
OG0003271	2	1	1	1	1	1	1	1	1	1	1	1	1	3	3	1	4	25
OG0003279	1	1	1	1	1	1	2	2	1	2	1	1	3	3	1	1	2	25
OG0003282	1	1	1	1	1	2	1	1	3	1	1	1	2	2	2	3	1	25
OG0003283	1	1	1	2	1	1	1	3	2	1	1	1	2	1	2	1	3	25
OG0003286	1	1	1	1	0	1	1	6	3	1	1	1	1	1	2	0	3	25
OG0003287	1	1	1	1	1	1	1	2	3	1	1	2	1	2	2	1	3	25
OG0003291	2	2	2	1	1	2	1	2	1	2	1	1	2	2	1	1	1	25
OG0003293	1	1	1	2	0	2	1	1	1	2	3	2	2	2	2	0	2	25
OG0003296	1	1	1	1	1	2	1	1	3	1	1	1	2	1	3	2	2	25
OG0003303	1	2	1	1	5	1	1	1	2	1	1	1	1	2	1	1	2	25
OG0003304	1	2	1	1	1	1	1	1	3	1	2	1	1	1	2	1	4	25
OG0003305	2	1	1	1	1	1	1	1	5	1	1	1	1	1	2	1	3	25
OG0003307	1	3	1	1	1	1	1	1	1	1	1	1	2	2	2	1	4	25
OG0003311	2	1	2	1	1	1	1	1	1	1	1	1	1	1	2	1	6	25
OG0003312	2	2	2	1	1	1	1	2	1	2	2	2	1	1	2	1	1	25
OG0003316	1	4	1	1	1	1	1	1	6	1	1	1	1	1	1	1	1	25
OG0003317	1	1	1	1	1	1	1	1	1	1	2	1	1	2	2	2	5	25
OG0003318	1	3	2	1	2	1	2	1	2	1	1	1	1	1	2	1	2	25
OG0003323	1	1	1	1	1	1	1	2	3	1	1	1	1	2	3	1	3	25
OG0003325	1	3	2	1	1	1	1	1	1	1	1	1	1	1	1	4	3	25
OG0003351	1	1	1	1	1	1	1	3	5	1	1	1	1	1	1	1	2	24
OG0003356	1	1	1	1	0	2	1	2	3	1	2	1	1	1	3	0	3	24
OG0003357	1	1	1	1	1	1	1	2	5	1	1	1	1	1	2	1	2	24
OG0003360	1	1	1	1	1	1	1	5	2	1	1	2	1	1	1	1	2	24
OG0003361	1	1	1	1	1	1	1	1	4	1	1	1	2	1	2	1	3	24
OG0003362	1	1	1	1	0	1	1	1	8	1	1	1	1	2	1	0	2	24
OG0003363	1	2	1	1	1	1	1	2	3	2	1	1	1	1	1	1	3	24
OG0003365	2	1	2	1	1	1	1	2	1	1	1	1	1	1	2	1	4	24
OG0003373	1	1	1	1	1	1	1	1	2	1	1	1	1	1	2	1	6	24
OG0003380	3	3	1	1	1	1	1	1	3	1	1	1	1	1	1	0	3	24
OG0003384	1	2	2	1	1	1	1	1	2	1	1	1	2	1	2	1	3	24
OG0003388	3	3	1	1	1	1	1	1	3	1	1	1	1	1	1	1	2	24
OG0003389	1	1	1	1	1	2	1	1	2	1	1	2	1	1	1	2	4	24
OG0003390	2	1	1	1	1	1	1	1	2	1	1	1	2	4	1	1	2	24
OG0003392	1	1	1	1	1	1	1	2	2	2	1	1	2	1	3	1	2	24
OG0003396	1	2	1	1	1	1	1	1	3	1	1	1	1	1	2	1	4	24
OG0003398	1	1	1	1	1	1	1	2	5	1	1	1	1	1	1	1	3	24
OG0003399	1	1	1	1	2	2	1	1	1	1	2	2	1	1	2	1	3	24
OG0003406	1	1	1	1	1	1	1	2	1	1	1	3	1	1	2	2	3	24
OG0003410	1	1	1	1	0	1	1	1	2	1	2	1	2	4	2	0	3	24
OG0003411	3	2	2	1	1	1	1	1	1	2	3	2	1	1	1	0	1	24
OG0003412	1	1	1	1	2	1	1	2	2	1	1	1	2	2	2	1	2	24
OG0003413	2	3	2	1	2	1	1	1	1	1	1	1	1	1	2	1	2	24
OG0003418	1	1	1	1	1	1	1	1	3	1	1	1	1	1	2	1	5	24
OG0003420	1	1	2	1	1	1	1	1	1	1	1	1	1	1	3	1	5	24
OG0003422	1	2	1	1	1	1	1	2	3	1	1	1	1	1	2	1	3	24
OG0003423	2	2	2	1	1	1	1	2	1	2	2	2	1	1	1	1	1	24
OG0003424	1	2	1	1	1	1	1	2	3	1	1	1	1	1	2	1	3	24
OG0003426	1	3	1	2	1	2	1	2	2	1	1	1	1	1	1	1	2	24
OG0003427	1	1	1	2	3	2	1	1	1	1	1	1	1	1	1	3	2	24
OG0003432	2	1	1	1	1	1	1	1	3	1	1	1	1	1	3	1	3	24
OG0003433	1	1	1	2	1	2	2	3	1	2	1	2	1	1	1	1	1	24
OG0003440	1	3	1	1	1	2	1	1	3	1	1	1	1	1	3	1	1	24
OG0003442	1	1	1	1	3	1	1	1	3	1	1	1	1	1	2	2	2	24
OG0003444	1	1	1	1	1	1	1	2	1	1	1	1	1	1	5	1	3	24
OG0003447	1	1	1	1	1	2	1	1	3	1	1	1	1	1	4	1	2	24
OG0003451	1	1	1	1	1	1	1	1	2	1	1	1	1	1	4	1	4	24
OG0003452	2	1	1	1	2	1	1	1	2	1	1	2	2	1	2	1	2	24
OG0003453	1	2	2	2	1	1	1	2	1	1	1	1	2	2	2	1	1	24
OG0003459	1	2	1	1	1	1	1	1	3	1	1	1	2	1	1	1	4	24
OG0003460	1	1	1	1	1	1	1	1	3	1	1	1	1	1	3	1	4	24
OG0003464	2	1	2	1	1	1	2	1	2	1	1	1	2	1	2	1	2	24
OG0003467	1	2	1	1	2	1	1	1	3	1	1	1	1	1	3	1	2	24
OG0003472	1	1	1	1	1	1	1	1	3	1	1	1	1	1	3	2	3	24
OG0003475	1	1	1	1	1	1	1	1	3	1	1	1	1	1	3	2	3	24
OG0003479	1	1	1	1	1	1	1	1	2	1	1	1	2	1	2	1	5	24
OG0003484	1	2	1	1	1	1	1	1	2	1	1	1	1	1	2	1	5	24
OG0003485	1	1	1	1	1	1	1	1	4	1	1	1	1	1	4	1	2	24
OG0003487	2	3	2	1	1	1	1	1	3	1	1	1	1	1	2	1	1	24
OG0003500	1	1	1	1	2	1	1	1	1	1	1	1	2	1	4	2	2	24
OG0003501	1	1	1	1	1	1	1	3	4	1	1	1	1	1	2	1	2	24
OG0003505	1	2	1	1	1	2	1	2	3	1	1	1	1	1	1	1	3	24
OG0003508	1	1	1	1	4	1	1	1	1	1	2	1	1	1	2	3	1	24
OG0003518	1	2	1	1	2	1	1	1	3	1	1	1	1	1	3	1	2	24
OG0003521	3	1	1	1	1	2	1	2	1	1	1	1	1	1	3	1	2	24
OG0003525	1	4	1	1	1	1	1	1	2	2	1	1	2	2	1	0	2	24
OG0003526	1	2	1	1	1	1	1	2	2	1	1	1	1	1	4	1	2	24
OG0003529	3	1	3	1	1	1	1	1	2	1	1	1	1	1	1	1	3	24
OG0003532	1	3	1	2	1	1	1	1	1	1	1	1	3	2	1	1	2	24
OG0003536	1	1	1	1	2	1	1	1	2	1	1	1	1	1	1	1	6	24
OG0003537	1	2	1	1	2	1	1	1	3	1	1	1	1	1	2	1	3	24
OG0003539	1	1	1	1	1	1	1	1	1	1	1	1	3	3	2	1	3	24
OG0003542	1	1	1	1	1	2	1	1	3	1	1	1	1	1	3	3	1	24
OG0003544	1	4	1	1	1	1	1	3	2	2	1	1	1	1	1	1	1	24
OG0003548	1	2	1	1	2	1	1	1	1	1	1	1	1	1	1	2	5	24
OG0003553	1	1	1	1	2	1	1	1	2	1	1	1	1	1	3	1	4	24
OG0003555	1	1	1	1	1	1	1	3	4	1	1	1	1	1	2	1	2	24
OG0003557	1	3	1	1	0	2	1	2	2	2	1	1	1	1	3	0	2	24
OG0003558	1	4	1	1	1	2	1	1	2	1	1	1	1	1	2	1	2	24
OG0003561	1	1	1	2	1	1	1	2	4	1	1	1	1	1	2	1	2	24
OG0003564	1	1	1	1	1	1	1	2	3	1	1	1	3	1	1	1	3	24
OG0003565	1	4	1	1	1	2	1	1	2	1	1	1	1	1	1	1	3	24
OG0003569	2	1	1	1	2	1	1	1	3	1	1	1	1	2	2	0	3	24
OG0003570	1	1	1	1	2	1	1	3	3	1	1	1	1	1	1	1	3	24
OG0003572	3	2	1	1	1	2	1	1	2	2	1	1	1	1	2	1	1	24
OG0003574	2	2	1	1	1	1	1	2	2	1	1	1	1	1	1	1	4	24
OG0003575	1	2	2	1	0	1	1	2	1	1	1	1	2	4	2	0	2	24
OG0003576	1	1	1	1	1	1	1	1	2	1	1	1	2	1	2	1	5	24
OG0003581	1	1	1	1	1	1	1	3	2	1	1	1	1	1	2	1	4	24
OG0003585	1	1	1	1	1	1	1	2	2	1	2	1	2	1	3	1	2	24
OG0003586	1	1	1	1	1	1	1	1	3	1	1	1	1	1	4	1	3	24
OG0003589	1	1	1	1	1	1	1	1	3	1	1	1	2	1	4	1	2	24
OG0003592	1	2	1	1	1	5	1	1	2	1	1	1	1	1	1	1	2	24
OG0003597	1	1	1	1	1	1	1	2	2	1	1	1	3	2	3	1	1	24
OG0003599	1	2	1	1	1	1	1	1	1	1	1	1	1	1	4	1	4	24
OG0003603	1	2	1	1	2	1	1	1	1	1	1	1	1	1	3	1	4	24
OG0003604	1	1	1	1	1	1	1	1	3	1	2	1	1	1	1	2	4	24
OG0003606	1	1	1	1	2	1	1	3	3	1	1	1	1	2	2	1	1	24
OG0003609	1	1	1	2	1	1	1	1	3	1	1	1	1	1	3	1	3	24
OG0003611	1	1	1	1	1	1	1	1	1	1	1	1	3	3	1	1	4	24
OG0003612	1	3	2	3	1	1	1	1	2	1	1	1	2	1	1	1	1	24
OG0003615	2	2	1	1	1	1	1	2	3	1	1	1	1	2	2	1	1	24
OG0003616	1	2	1	1	1	1	1	1	3	1	1	1	2	2	2	1	2	24
OG0003618	1	1	2	2	1	1	1	1	3	1	1	1	1	1	1	3	2	24
OG0003619	1	2	2	1	1	2	2	1	3	1	1	1	1	1	2	1	1	24
OG0003620	1	4	1	1	2	1	1	1	2	1	1	1	1	1	2	1	2	24
OG0003626	3	1	1	1	1	1	1	2	2	1	1	1	2	1	2	1	2	24
OG0003628	1	2	2	1	1	1	1	2	3	1	2	1	1	1	1	1	2	24
OG0003633	1	1	1	1	0	1	1	2	5	1	1	1	2	2	1	0	3	24
OG0003634	2	1	1	1	0	1	1	1	2	1	1	1	3	2	1	1	4	24
OG0003637	1	3	1	1	1	1	1	1	2	1	1	2	1	1	1	1	4	24
OG0003638	1	1	1	1	1	1	1	1	3	1	1	1	1	1	3	2	3	24
OG0003641	1	4	2	1	2	1	1	1	1	1	1	1	2	1	2	1	1	24
OG0003642	2	1	1	1	1	1	1	1	1	2	1	3	3	1	2	1	1	24
OG0003644	1	1	1	2	1	1	1	1	2	1	1	1	2	1	3	1	3	24
OG0003647	1	1	2	2	2	1	2	2	1	2	1	2	1	1	1	0	2	24
OG0003649	1	1	1	1	1	1	1	2	1	1	1	1	2	2	3	1	3	24
OG0003693	1	1	1	1	1	2	1	1	4	1	1	1	1	1	2	1	2	23
OG0003699	1	1	1	1	1	1	1	1	4	1	1	1	1	1	2	1	3	23
OG0003700	1	3	1	1	1	1	1	1	3	1	1	1	1	2	1	1	2	23
OG0003702	2	1	1	1	1	1	1	1	4	1	1	1	1	1	2	1	2	23
OG0003706	1	1	1	1	2	1	2	1	3	1	1	1	2	1	1	2	1	23
OG0003717	1	2	1	1	1	1	1	1	5	1	1	1	1	1	1	1	2	23
OG0003718	1	1	2	1	1	1	1	3	1	1	2	1	1	1	1	1	3	23
OG0003720	1	2	1	2	1	1	1	1	3	1	1	1	1	1	2	1	2	23
OG0003721	1	3	1	1	1	1	1	1	3	1	1	1	1	1	1	1	3	23
OG0003722	1	1	1	1	1	1	1	2	2	1	1	1	2	1	2	1	3	23
OG0003723	1	1	1	1	1	1	1	1	4	1	1	1	1	1	4	1	1	23
OG0003727	1	1	1	1	1	1	1	3	3	1	1	1	1	1	3	1	1	23
OG0003729	1	1	1	1	0	1	1	1	4	1	1	1	1	1	4	0	3	23
OG0003730	1	2	2	2	1	2	1	2	1	1	1	1	1	1	1	2	1	23
OG0003733	1	2	1	1	1	2	1	1	3	1	1	1	1	1	1	1	3	23
OG0003734	1	1	1	1	1	1	1	1	2	1	1	1	2	1	3	1	3	23
OG0003735	1	1	1	1	1	1	1	1	2	1	1	1	1	2	3	1	3	23
OG0003736	1	1	1	1	1	1	1	1	2	1	1	3	1	1	1	1	4	23
OG0003737	1	1	1	1	1	2	1	1	1	1	1	1	2	2	4	1	1	23
OG0003739	1	2	1	1	0	1	1	2	2	2	1	2	2	2	2	0	1	23
OG0003741	2	2	1	1	1	1	1	2	3	1	1	1	1	1	2	1	1	23
OG0003743	1	2	1	2	1	1	1	1	3	1	1	1	1	1	2	1	2	23
OG0003746	1	4	1	1	1	1	1	1	2	1	1	1	1	2	2	1	1	23
OG0003750	1	1	1	1	1	1	1	1	1	1	1	1	1	1	3	1	5	23
OG0003751	2	2	2	1	2	1	1	1	1	1	1	1	1	1	1	1	3	23
OG0003752	1	1	2	1	1	2	2	1	2	1	1	1	1	1	2	1	2	23
OG0003753	1	1	1	2	1	1	1	1	2	1	1	1	2	1	1	1	4	23
OG0003754	1	1	1	1	0	1	4	1	3	1	1	1	2	2	1	0	2	23
OG0003755	1	2	1	1	1	1	1	1	3	1	1	1	1	2	2	1	2	23
OG0003756	1	1	1	1	1	1	1	1	2	1	1	1	1	1	2	1	5	23
OG0003758	1	1	1	1	1	1	1	1	4	1	1	1	3	1	1	1	2	23
OG0003762	1	3	1	2	1	1	1	1	4	1	1	1	1	1	1	0	2	23
OG0003765	1	3	1	1	1	1	1	1	3	1	1	1	1	1	2	1	2	23
OG0003767	1	2	1	1	1	1	1	1	2	1	1	1	3	1	2	1	2	23
OG0003769	1	1	1	1	1	2	1	3	3	1	1	1	1	1	1	1	2	23
OG0003771	1	1	1	1	1	1	1	2	1	2	3	2	1	1	2	1	1	23
OG0003773	1	2	1	1	1	2	1	1	3	1	1	1	1	1	3	1	1	23
OG0003779	1	1	1	1	1	1	1	1	2	1	1	1	2	1	2	1	4	23
OG0003785	1	1	1	1	1	1	1	1	1	1	4	1	3	2	1	1	1	23
OG0003788	1	1	1	1	1	1	1	1	1	1	3	1	1	1	4	1	2	23
OG0003789	2	1	2	1	3	1	2	1	1	1	1	1	1	1	1	2	1	23
OG0003791	2	2	1	1	1	1	1	2	2	1	1	1	2	1	1	1	2	23
OG0003794	2	3	1	1	1	1	1	2	1	1	1	1	1	1	3	1	1	23
OG0003796	1	2	1	1	1	1	1	1	1	1	2	1	1	1	3	1	3	23
OG0003799	2	2	1	1	1	1	1	1	2	1	1	1	1	1	2	1	3	23
OG0003803	1	2	1	1	1	1	1	2	2	1	1	1	1	1	2	1	3	23
OG0003806	1	1	2	1	6	1	1	1	1	1	1	1	1	1	1	1	1	23
OG0003807	1	2	1	1	1	1	1	1	3	1	1	1	1	1	2	0	4	23
OG0003809	2	1	1	1	1	1	2	1	1	1	1	1	2	2	1	1	3	23
OG0003810	2	1	1	1	1	1	1	2	1	1	1	1	2	2	1	1	3	23
OG0003813	1	1	2	1	1	1	3	2	2	1	1	1	2	1	1	1	1	23
OG0003815	1	1	1	1	2	1	1	1	2	1	1	1	1	1	2	4	1	23
OG0003817	1	2	1	1	1	1	1	2	2	1	1	1	1	1	1	1	4	23
OG0003818	1	1	1	1	1	2	1	1	2	1	1	1	1	1	2	1	4	23
OG0003819	2	2	1	1	1	1	1	1	2	1	1	1	1	1	3	1	2	23
OG0003821	1	2	1	1	1	1	1	1	3	1	1	1	1	1	3	1	2	23
OG0003822	1	1	1	2	1	1	1	1	2	1	1	1	1	1	1	1	5	23
OG0003823	1	1	1	1	1	1	1	1	2	1	1	1	2	2	2	2	2	23
OG0003825	1	1	2	1	2	1	1	1	1	1	1	1	1	1	3	1	3	23
OG0003826	1	1	2	1	1	1	1	1	2	1	1	1	1	1	2	1	4	23
OG0003830	1	2	1	1	1	1	1	1	1	1	2	2	2	1	1	1	3	23
OG0003831	2	3	2	1	3	1	1	1	1	1	1	1	1	1	1	1	1	23
OG0003832	2	1	1	2	0	2	1	1	1	1	1	1	2	1	2	0	4	23
OG0003836	1	2	1	1	1	1	2	2	1	1	1	1	1	1	1	1	4	23
OG0003841	1	1	1	1	1	1	1	2	2	2	1	2	1	1	3	0	2	23
OG0003844	2	2	2	1	1	1	1	2	1	1	1	1	1	1	1	2	2	23
OG0003845	1	1	1	1	3	1	1	2	2	1	1	2	1	1	2	1	1	23
OG0003856	2	2	1	1	1	3	1	1	3	1	1	1	1	1	1	1	1	23
OG0003857	1	1	1	1	1	1	1	2	4	1	1	1	1	1	2	2	1	23
OG0003860	1	1	1	1	1	1	1	1	4	1	1	1	1	1	1	1	4	23
OG0003862	1	1	1	1	1	1	1	1	2	1	1	1	1	1	2	1	5	23
OG0003865	1	1	1	1	1	1	1	1	1	1	1	1	2	2	2	1	4	23
OG0003866	1	1	1	1	1	1	1	1	3	1	1	1	1	1	3	1	3	23
OG0003872	2	3	1	1	1	1	1	1	1	1	1	1	1	1	3	2	1	23
OG0003881	1	2	2	1	1	1	1	1	1	1	1	1	2	1	2	1	3	23
OG0003882	1	1	1	1	1	2	2	1	2	1	1	2	2	1	2	1	1	23
OG0003883	1	1	1	1	2	1	1	1	3	1	1	1	2	1	2	1	2	23
OG0003891	1	2	2	1	1	2	1	1	2	1	1	1	1	1	3	1	1	23
OG0003892	2	1	1	1	1	1	1	1	2	1	1	1	1	1	2	1	4	23
OG0003895	2	1	1	1	1	1	1	1	2	2	1	1	1	2	1	1	3	23
OG0003896	1	2	2	1	1	1	1	1	3	1	1	1	1	1	1	2	2	23
OG0003898	1	1	1	1	1	1	1	2	3	1	1	1	1	1	3	1	2	23
OG0003899	1	2	1	1	1	2	1	1	2	1	1	1	1	1	2	1	3	23
OG0003903	1	1	1	1	1	1	1	1	4	1	1	1	1	1	4	1	1	23
OG0003904	1	1	1	2	1	1	1	2	2	1	1	2	1	1	2	1	2	23
OG0003907	1	1	1	1	1	2	1	1	3	1	1	1	1	1	2	0	4	23
OG0003911	2	1	1	2	1	2	1	1	1	1	1	2	1	1	1	1	3	23
OG0003916	1	1	1	1	1	1	1	1	1	1	1	1	1	1	3	1	5	23
OG0003918	1	1	1	1	1	1	1	1	3	1	1	1	2	1	2	1	3	23
OG0003920	1	1	1	2	1	5	1	1	2	1	1	1	1	1	1	1	1	23
OG0003921	1	1	1	1	2	1	3	1	1	1	1	1	1	1	1	1	4	23
OG0003924	2	1	1	1	1	1	1	1	2	1	1	1	2	1	3	1	2	23
OG0003926	1	1	1	1	1	3	1	1	3	1	1	1	1	1	2	1	2	23
OG0003927	2	1	1	1	1	1	3	1	2	1	1	1	1	1	1	2	2	23
OG0003929	2	1	1	1	1	1	1	3	2	1	1	1	1	1	2	1	2	23
OG0003933	1	4	1	1	0	1	1	1	4	1	1	1	1	1	2	0	2	23
OG0003934	1	1	2	1	2	1	1	1	3	1	1	1	1	1	2	1	2	23
OG0003937	2	1	2	2	1	1	1	2	2	1	1	1	1	1	2	0	2	23
OG0003940	1	1	1	1	1	1	1	1	2	1	1	2	1	1	2	1	4	23
OG0003946	1	1	1	1	1	1	1	1	4	1	1	1	2	1	3	1	1	23
OG0003947	1	3	1	1	1	1	1	3	2	1	1	1	1	1	1	1	2	23
OG0003949	1	1	1	2	1	1	1	2	1	1	1	1	1	1	1	1	5	23
OG0003950	1	1	1	1	1	1	1	1	4	1	1	1	1	2	1	1	3	23
OG0003952	2	1	1	1	1	1	1	1	2	1	1	1	2	2	1	1	3	23
OG0003953	1	2	1	1	1	1	1	2	1	1	1	1	1	2	1	3	2	23
OG0003957	1	2	1	1	1	1	1	1	2	1	1	1	1	1	1	1	5	23
OG0003960	1	2	4	1	1	2	1	1	1	1	1	1	1	2	1	1	1	23
OG0003961	1	1	1	1	1	1	1	1	2	1	1	1	1	1	3	1	4	23
OG0003962	1	3	1	1	1	1	1	1	2	1	1	1	2	1	2	1	2	23
OG0003963	2	1	1	1	1	1	1	1	3	1	1	1	1	1	4	1	1	23
OG0003968	1	1	1	1	1	1	1	2	2	1	1	1	2	1	1	2	3	23
OG0003971	1	2	1	1	1	1	1	2	3	1	1	2	1	1	1	1	2	23
OG0003973	1	1	1	1	0	1	1	1	2	2	1	2	1	1	2	0	5	23
OG0003974	1	1	1	1	1	1	1	1	2	1	1	1	1	1	3	1	4	23
OG0003975	1	2	1	1	1	1	1	1	2	1	1	1	3	1	3	1	1	23
OG0003976	1	2	1	1	1	1	1	2	2	1	1	1	1	2	2	1	2	23
OG0003980	2	1	1	1	1	1	1	1	2	1	1	1	3	2	1	1	2	23
OG0003982	1	1	1	1	1	1	1	1	3	2	2	2	1	1	1	1	2	23
OG0003984	1	1	1	1	2	1	1	2	3	1	2	1	2	1	1	1	1	23
OG0003986	1	1	2	1	2	2	1	1	2	1	1	1	1	2	1	1	2	23
OG0003987	1	1	1	1	1	1	1	1	3	1	1	1	1	2	3	1	2	23
OG0003991	1	2	1	1	1	2	1	2	3	1	1	1	1	1	2	1	1	23
OG0003994	1	1	1	1	1	2	1	1	2	1	2	1	1	1	1	1	4	23
OG0003997	1	2	1	1	2	1	1	1	3	1	1	1	1	1	2	1	2	23
OG0004001	1	1	1	1	1	1	1	2	2	1	1	1	4	1	2	1	1	23
OG0004003	1	1	1	1	2	1	1	1	1	1	1	1	2	2	3	1	2	23
OG0004005	2	2	1	1	1	1	1	1	3	1	1	1	1	1	1	2	2	23
OG0004006	1	2	1	1	1	1	1	1	2	1	1	1	2	1	4	1	1	23
OG0004007	1	1	1	1	1	2	2	1	3	1	1	1	1	1	2	1	2	23
OG0004008	1	3	1	1	2	1	1	1	2	1	1	1	1	2	1	1	2	23
OG0004009	1	1	1	1	1	1	1	2	3	1	1	1	1	1	1	1	4	23
OG0004011	1	1	1	1	1	1	1	1	2	1	1	1	1	2	3	1	3	23
OG0004016	1	3	4	1	1	1	1	1	2	1	1	1	1	1	1	1	1	23
OG0004022	1	1	1	1	1	1	1	2	2	1	1	1	1	1	3	1	3	23
OG0004024	1	2	2	1	1	1	1	2	1	1	1	1	2	1	2	1	2	23
OG0004025	2	2	4	1	1	1	2	1	2	1	1	1	1	1	1	0	1	23
OG0004027	1	3	1	1	1	1	1	1	2	1	1	1	1	1	3	1	2	23
OG0004029	1	1	1	1	2	1	1	1	3	1	1	1	1	1	2	1	3	23
OG0004030	1	1	1	1	1	1	1	1	1	1	1	2	1	1	4	1	3	23
OG0004033	1	2	1	1	2	1	1	1	1	1	1	1	1	1	2	3	2	23
OG0004036	1	1	1	1	1	1	1	1	2	1	1	2	1	1	1	1	5	23
OG0004037	1	1	2	1	1	1	1	1	2	1	3	1	1	1	2	2	1	23
OG0004078	2	1	1	1	3	1	1	1	2	1	2	1	1	1	1	1	1	22
OG0004082	1	2	1	2	1	1	1	1	3	1	1	1	1	1	1	1	2	22
OG0004088	1	2	1	1	1	1	1	1	2	1	1	1	1	1	2	1	3	22
OG0004090	1	1	1	1	2	1	1	1	5	1	1	1	1	1	1	1	1	22
OG0004093	2	1	1	1	1	1	1	1	2	1	1	1	1	1	1	1	4	22
OG0004097	1	1	1	1	2	1	1	1	1	1	2	1	2	2	2	1	1	22
OG0004100	1	1	1	1	1	1	1	1	3	1	1	1	1	1	3	1	2	22
OG0004101	1	1	1	1	1	1	1	1	2	1	1	1	1	1	4	1	2	22
OG0004102	1	1	1	2	1	1	1	1	2	1	1	1	2	1	3	1	1	22
OG0004103	1	1	1	1	1	1	1	2	3	1	1	1	1	1	3	1	1	22
OG0004104	1	1	1	1	1	1	1	1	3	1	2	1	2	1	1	1	2	22
OG0004109	1	1	1	1	1	2	1	1	1	1	1	1	2	1	2	1	3	22
OG0004110	1	1	1	1	1	1	1	2	2	1	1	1	2	1	2	1	2	22
OG0004115	1	1	1	1	2	1	1	2	2	1	1	1	1	1	2	1	2	22
OG0004116	1	1	1	1	1	1	1	2	2	1	1	1	1	1	3	1	2	22
OG0004119	1	1	1	1	1	3	1	1	3	1	1	1	1	2	1	1	1	22
OG0004123	1	2	1	1	0	1	1	1	1	1	1	1	2	1	3	0	4	22
OG0004124	1	2	2	1	1	1	1	1	2	1	2	1	1	1	1	1	2	22
OG0004126	1	1	1	1	1	1	1	1	2	1	1	1	1	1	4	1	2	22
OG0004129	1	1	1	1	1	1	1	2	4	1	1	1	1	1	1	1	2	22
OG0004130	1	2	1	1	1	1	1	1	2	1	1	1	1	1	2	1	3	22
OG0004131	1	1	1	1	0	1	1	1	2	1	1	1	2	5	1	0	2	22
OG0004136	1	2	1	1	1	2	1	1	2	1	1	1	1	1	2	1	2	22
OG0004139	1	3	1	1	1	1	1	1	2	1	2	1	1	1	1	1	2	22
OG0004144	1	1	1	1	1	1	1	2	1	1	1	1	2	3	1	1	2	22
OG0004145	1	1	2	2	1	1	1	1	1	1	1	1	2	1	2	1	2	22
OG0004146	1	2	2	1	1	1	1	1	3	1	1	1	1	1	1	1	2	22
OG0004150	1	1	1	1	1	2	1	1	2	1	1	1	1	1	1	2	3	22
OG0004155	1	1	1	1	1	1	1	1	2	1	2	1	2	1	2	1	2	22
OG0004156	1	3	2	1	1	2	2	1	1	1	1	1	1	1	1	1	1	22
OG0004158	2	2	1	1	1	1	2	1	1	2	1	1	1	1	1	1	2	22
OG0004159	2	1	1	1	1	2	1	2	1	1	1	1	1	1	1	1	3	22
OG0004160	1	1	1	1	1	1	1	2	4	1	1	1	1	1	1	1	2	22
OG0004166	1	1	2	1	1	1	1	1	3	1	1	1	1	1	3	0	2	22
OG0004170	1	1	1	1	1	1	1	1	1	1	2	1	3	2	1	2	1	22
OG0004173	1	1	1	1	2	1	1	1	2	1	1	1	1	1	1	1	4	22
OG0004185	1	1	1	1	1	1	1	1	2	1	1	1	1	1	4	1	2	22
OG0004187	1	1	1	1	0	1	1	1	3	1	1	3	1	2	2	1	1	22
OG0004189	1	2	1	1	1	1	1	1	1	1	1	1	1	1	2	3	2	22
OG0004193	1	1	1	1	2	1	1	1	1	1	1	1	1	1	4	1	2	22
OG0004195	1	1	1	1	1	1	1	1	4	1	1	1	1	1	2	1	2	22
OG0004196	1	1	1	1	1	1	1	1	1	1	1	1	1	1	5	1	2	22
OG0004197	2	1	1	1	1	3	1	1	2	1	1	1	1	1	2	1	1	22
OG0004198	1	2	1	1	1	1	1	1	2	1	1	1	1	1	2	1	3	22
OG0004200	1	2	1	1	1	1	1	2	1	1	2	1	1	1	2	1	2	22
OG0004202	1	2	1	1	0	2	1	2	2	1	1	1	1	1	2	1	2	22
OG0004206	2	2	1	1	1	1	1	1	1	1	1	1	1	1	3	1	2	22
OG0004208	2	2	1	1	1	1	1	2	1	1	1	3	1	1	1	1	1	22
OG0004210	1	1	1	1	1	1	1	2	2	1	1	1	1	1	3	1	2	22
OG0004214	1	2	1	1	1	1	1	2	3	1	1	1	1	1	2	1	1	22
OG0004216	1	1	1	1	1	1	1	2	2	1	1	1	1	1	2	2	2	22
OG0004221	1	3	1	1	1	2	1	1	1	1	1	1	1	1	2	2	1	22
OG0004222	2	1	1	1	1	1	1	1	2	1	1	1	1	1	2	1	3	22
OG0004225	1	1	1	1	2	1	1	1	1	2	2	2	1	1	1	2	1	22
OG0004227	1	1	1	1	3	1	1	1	1	1	4	1	1	1	2	0	1	22
OG0004228	1	1	1	1	1	1	1	1	3	1	1	1	1	1	2	1	3	22
OG0004230	1	1	2	1	1	3	1	1	2	1	1	1	1	1	2	1	1	22
OG0004232	1	2	1	1	1	1	1	2	3	1	1	1	1	1	2	1	1	22
OG0004236	1	1	2	1	1	1	1	1	1	1	1	1	1	1	1	1	5	22
OG0004239	1	1	1	1	1	1	4	1	1	1	1	1	1	2	1	1	2	22
OG0004241	1	2	1	1	1	2	1	1	2	2	1	1	1	1	1	1	2	22
OG0004242	1	1	1	1	1	1	1	1	1	2	1	3	3	1	1	1	1	22
OG0004244	1	1	2	1	1	1	1	1	3	1	1	1	1	2	1	1	2	22
OG0004246	1	1	1	1	1	1	1	1	2	1	1	1	2	2	2	1	2	22
OG0004248	1	1	1	1	2	2	1	1	3	1	1	1	1	1	2	1	1	22
OG0004249	1	1	1	1	1	1	1	1	3	1	2	1	1	1	3	1	1	22
OG0004250	1	1	1	2	0	1	1	2	3	1	1	2	1	1	2	0	2	22
OG0004253	1	1	2	1	1	1	1	1	4	1	1	1	1	1	1	1	2	22
OG0004255	1	1	2	1	1	1	1	1	1	1	1	1	1	1	3	1	3	22
OG0004256	1	1	1	1	1	1	1	1	1	1	1	1	1	1	2	1	5	22
OG0004259	1	1	1	1	2	1	1	1	2	1	1	1	1	1	4	1	1	22
OG0004263	1	2	1	1	1	1	1	1	3	1	1	1	1	1	3	1	1	22
OG0004266	1	1	1	1	1	2	1	1	1	1	1	1	1	1	2	2	3	22
OG0004269	1	1	1	1	1	1	1	1	2	1	1	1	1	1	5	1	1	22
OG0004273	1	1	1	1	2	2	1	1	3	1	1	1	1	1	2	1	1	22
OG0004279	2	2	1	1	1	1	1	1	1	1	1	1	2	1	2	1	2	22
OG0004282	1	3	1	1	2	1	1	1	2	1	1	1	2	1	1	1	1	22
OG0004287	1	1	1	1	1	2	2	2	1	2	1	1	1	1	2	1	1	22
OG0004290	1	1	2	1	1	1	1	1	2	1	1	1	1	1	2	1	3	22
OG0004292	1	1	1	1	1	1	1	1	2	1	2	1	1	1	1	3	2	22
OG0004294	1	1	2	1	1	1	1	1	2	1	1	1	1	1	3	1	2	22
OG0004297	1	1	1	1	1	1	1	1	3	1	1	1	2	1	2	1	2	22
OG0004300	2	1	2	1	0	1	1	2	1	1	2	1	2	1	1	0	3	22
OG0004303	1	1	1	1	1	1	1	3	2	1	1	1	1	1	2	1	2	22
OG0004307	1	1	1	1	1	2	1	2	1	1	1	1	1	1	1	1	4	22
OG0004309	1	1	2	1	1	1	1	1	2	1	1	1	2	1	2	1	2	22
OG0004310	1	2	1	1	1	1	1	1	1	1	1	1	1	3	1	2	2	22
OG0004311	1	1	1	1	1	1	1	1	2	1	1	1	3	2	1	1	2	22
OG0004312	2	1	1	1	1	1	1	2	2	1	1	1	1	1	2	1	2	22
OG0004313	1	1	1	2	1	2	2	2	2	1	1	1	1	1	1	1	1	22
OG0004318	2	2	3	1	1	1	1	1	1	1	2	1	1	1	1	1	1	22
OG0004323	2	1	1	1	1	1	1	1	1	1	1	2	2	2	1	1	2	22
OG0004325	1	1	1	1	1	1	1	1	1	1	1	1	1	1	2	2	4	22
OG0004326	1	1	1	2	1	1	1	1	2	1	1	1	2	1	3	1	1	22
OG0004327	2	1	1	1	1	1	1	1	1	1	1	1	2	1	3	1	2	22
OG0004328	2	1	2	1	1	1	1	1	1	1	1	1	1	3	2	1	1	22
OG0004332	2	3	3	1	0	1	1	1	2	2	1	1	1	1	1	0	1	22
OG0004334	1	1	1	1	1	1	2	1	3	1	1	1	2	1	2	1	1	22
OG0004335	2	2	1	1	1	1	1	1	2	1	1	1	1	1	2	2	1	22
OG0004336	1	1	1	1	1	1	1	1	2	1	1	1	1	1	3	1	3	22
OG0004337	1	1	1	1	1	1	1	1	1	1	1	1	1	1	2	1	5	22
OG0004340	1	2	2	1	1	1	1	1	2	1	1	1	1	1	2	1	2	22
OG0004342	1	1	1	1	1	1	1	1	1	1	1	1	1	1	1	1	6	22
OG0004343	1	1	1	1	1	1	1	3	1	1	2	1	1	2	1	1	2	22
OG0004348	1	2	1	1	1	1	1	1	1	1	1	1	1	2	2	1	3	22
OG0004351	1	1	1	2	1	1	1	1	1	1	1	1	1	1	1	1	5	22
OG0004356	2	1	1	1	1	1	1	1	2	1	1	2	1	1	2	1	2	22
OG0004361	1	1	1	1	1	2	1	1	4	1	1	1	1	2	1	1	1	22
OG0004363	2	1	1	1	1	1	1	1	3	1	1	1	1	1	2	1	2	22
OG0004365	1	1	1	1	1	1	1	2	1	1	1	1	1	1	1	3	3	22
OG0004366	2	2	1	1	1	1	1	1	2	1	1	1	1	1	1	2	2	22
OG0004368	1	1	1	1	1	1	1	1	2	1	1	1	1	1	1	2	4	22
OG0004369	2	1	1	1	1	1	1	1	1	1	1	1	1	1	1	1	5	22
OG0004370	1	2	1	1	1	1	1	2	3	1	1	1	1	1	2	1	1	22
OG0004374	1	1	1	1	3	2	1	1	2	1	1	1	1	1	2	1	1	22
OG0004376	2	2	1	1	2	1	1	1	2	1	1	1	1	1	1	1	2	22
OG0004382	1	1	1	2	1	1	1	1	3	1	1	1	1	1	2	1	2	22
OG0004383	1	2	1	2	1	1	1	1	2	1	1	1	1	1	3	1	1	22
OG0004385	1	2	2	1	1	2	1	1	1	1	1	1	1	1	1	1	3	22
OG0004386	1	1	2	1	1	1	1	1	2	1	1	1	1	1	2	1	3	22
OG0004387	1	2	1	2	0	2	2	1	1	1	1	1	2	2	1	0	2	22
OG0004388	2	1	1	1	1	1	1	1	2	1	1	1	2	2	1	1	2	22
OG0004389	1	2	1	1	1	1	1	2	3	1	1	1	1	1	1	1	2	22
OG0004390	1	2	1	2	1	2	1	1	2	1	1	1	1	2	1	1	1	22
OG0004395	1	1	2	1	1	1	1	1	2	1	1	1	1	1	1	4	1	22
OG0004396	1	1	2	1	1	2	1	1	1	1	1	1	2	1	2	1	2	22
OG0004397	1	1	1	1	1	1	1	1	4	1	1	2	1	1	2	1	1	22
OG0004399	1	1	1	1	1	1	1	1	3	1	1	1	1	1	2	1	3	22
OG0004404	1	1	1	1	1	1	1	1	1	1	1	1	1	1	1	5	2	22
OG0004406	1	1	2	1	1	1	1	1	1	1	1	1	2	2	1	1	3	22
OG0004408	1	1	1	1	1	1	1	1	3	1	1	1	1	1	2	1	3	22
OG0004410	1	1	1	1	1	4	1	1	1	1	1	1	1	1	3	1	1	22
OG0004411	1	1	1	1	1	1	1	3	2	1	1	1	2	1	2	1	1	22
OG0004415	1	1	1	1	1	1	1	1	4	1	1	1	1	1	3	1	1	22
OG0004421	1	4	2	1	1	1	1	2	1	1	1	1	1	1	1	1	1	22
OG0004425	2	1	1	1	1	1	1	4	1	1	1	2	1	1	1	1	1	22
OG0004426	1	1	1	1	1	1	1	1	3	1	1	1	3	1	1	1	2	22
OG0004429	1	1	1	1	1	2	1	1	1	1	1	1	4	2	1	1	1	22
OG0004433	2	1	1	1	1	1	1	1	4	1	1	2	1	1	1	1	1	22
OG0004434	1	1	1	1	1	1	1	2	2	1	1	1	1	1	3	1	2	22
OG0004444	1	1	1	1	2	1	1	1	2	1	1	1	1	1	3	1	2	22
OG0004452	2	2	2	1	0	1	1	1	1	1	1	1	3	3	1	0	1	22
OG0004454	1	1	1	1	1	1	1	1	3	1	1	1	1	1	4	1	1	22
OG0004455	1	3	2	1	1	1	1	2	2	1	1	1	1	1	1	1	1	22
OG0004458	1	2	1	1	0	1	1	3	1	1	1	1	2	1	1	1	3	22
OG0004459	2	1	1	1	1	1	1	1	2	2	1	2	2	1	2	0	1	22
OG0004461	1	2	1	1	1	2	1	1	4	1	1	1	1	1	1	1	1	22
OG0004462	1	2	1	1	1	1	1	2	2	1	1	1	1	1	2	1	2	22
OG0004470	1	2	1	1	2	1	1	2	1	1	2	1	1	1	2	1	1	22
OG0004471	1	1	1	1	1	1	1	1	2	1	2	1	1	1	3	1	2	22
OG0004473	2	1	2	1	1	1	1	2	2	1	1	1	1	1	2	1	1	22
OG0004474	1	1	1	1	3	2	1	1	2	1	1	1	1	1	2	1	1	22
OG0004475	1	1	1	1	1	1	1	2	4	1	1	1	1	1	1	1	2	22
OG0004481	1	2	1	1	1	1	1	1	2	1	1	1	1	1	2	2	2	22
OG0004482	1	2	2	1	1	1	1	1	2	1	1	1	2	1	2	1	1	22
OG0004484	1	2	1	1	1	1	1	1	2	1	1	1	2	2	2	1	1	22
OG0004526	2	2	2	1	0	1	1	1	2	1	1	1	1	1	3	0	1	21
OG0004528	2	1	1	1	1	1	1	1	2	1	1	1	1	1	3	0	2	21
OG0004529	1	1	1	1	1	1	1	1	2	1	1	1	1	1	4	1	1	21
OG0004537	1	1	1	1	1	1	1	1	1	2	1	1	2	2	2	1	1	21
OG0004539	1	3	1	1	0	1	1	2	2	1	1	1	1	1	3	0	1	21
OG0004540	1	1	1	1	1	1	1	2	2	1	1	1	1	1	2	1	2	21
OG0004542	2	1	1	1	1	1	1	1	2	1	1	2	1	1	1	1	2	21
OG0004545	1	1	1	1	1	1	1	1	2	1	1	1	2	1	3	1	1	21
OG0004546	2	2	1	1	1	1	1	2	1	1	1	1	1	1	2	1	1	21
OG0004547	1	1	1	1	1	1	1	1	2	1	1	1	2	1	2	2	1	21
OG0004550	1	1	1	1	1	1	1	1	2	1	1	1	2	1	2	1	2	21
OG0004551	1	1	1	2	0	1	1	2	1	1	5	1	1	1	1	0	1	21
OG0004554	1	1	1	1	1	1	1	1	3	1	1	1	2	2	1	1	1	21
OG0004555	2	1	1	2	1	1	1	1	2	1	1	1	2	1	1	1	1	21
OG0004570	1	1	1	1	1	1	1	2	2	1	1	1	2	1	2	1	1	21
OG0004571	1	1	1	1	0	1	1	2	2	2	1	1	1	1	2	1	2	21
OG0004573	1	1	1	1	1	1	1	1	2	1	2	1	1	1	2	1	2	21
OG0004575	1	1	1	2	1	2	1	2	1	1	2	2	1	1	1	0	1	21
OG0004578	1	1	1	1	1	1	1	2	1	1	3	1	1	1	1	0	3	21
OG0004584	1	1	1	1	1	1	3	1	1	1	2	2	1	1	1	1	1	21
OG0004587	1	1	1	2	1	2	2	1	2	1	1	1	1	1	1	1	1	21
OG0004588	1	1	1	1	1	1	1	1	2	1	1	1	1	2	1	1	3	21
OG0004589	1	2	1	1	1	1	1	1	1	1	1	1	1	2	2	1	2	21
OG0004590	1	1	1	1	2	1	1	1	1	1	1	1	1	1	2	1	3	21
OG0004592	1	1	2	1	1	1	1	1	2	1	1	1	1	1	1	1	3	21
OG0004593	1	1	2	1	2	1	1	1	2	1	1	1	1	1	2	1	1	21
OG0004599	1	2	1	1	1	1	1	2	1	1	1	1	1	1	2	1	2	21
OG0004601	1	2	1	1	1	1	1	1	2	1	1	1	1	1	2	1	2	21
OG0004602	1	2	1	1	1	1	1	2	1	1	1	1	2	1	2	1	1	21
OG0004603	1	1	1	2	0	5	1	1	2	1	1	1	1	1	1	0	1	21
OG0004605	1	2	2	1	1	1	1	1	1	1	1	1	1	1	1	1	3	21
OG0004608	1	1	2	1	1	1	1	2	1	1	1	1	1	1	3	1	1	21
OG0004612	2	2	1	1	1	1	1	1	1	1	1	1	1	1	2	1	2	21
OG0004613	1	1	1	1	1	1	1	1	2	1	1	1	2	1	2	1	2	21
OG0004614	1	1	1	1	1	1	1	2	2	1	1	1	1	1	2	1	2	21
OG0004616	1	2	1	1	1	1	1	2	2	1	1	1	1	1	1	1	2	21
OG0004617	1	1	1	1	0	1	2	3	1	2	2	2	1	1	1	0	1	21
OG0004623	1	2	1	1	1	1	1	1	2	1	1	1	1	1	2	1	2	21
OG0004625	1	1	1	1	1	1	1	1	3	1	1	1	1	1	1	2	2	21
OG0004639	1	1	1	1	1	1	1	3	1	1	1	1	1	1	2	2	1	21
OG0004640	1	1	1	1	0	2	2	1	1	1	1	1	2	2	2	0	2	21
OG0004641	1	1	1	1	1	1	1	2	3	1	1	1	1	1	1	1	2	21
OG0004647	1	1	1	1	1	1	1	1	2	1	1	1	1	1	3	1	2	21
OG0004648	1	1	2	1	3	1	1	1	2	1	1	1	1	1	1	1	1	21
OG0004649	1	1	1	1	1	1	1	3	3	1	1	1	1	1	1	1	1	21
OG0004657	1	1	1	1	1	1	1	1	2	1	1	1	2	1	2	1	2	21
OG0004658	1	2	2	1	0	1	1	2	2	1	2	1	1	1	2	0	1	21
OG0004660	1	2	1	1	1	1	1	1	1	1	1	1	2	1	3	1	1	21
OG0004661	1	1	1	1	2	1	1	2	2	1	1	1	1	1	1	1	2	21
OG0004665	1	1	1	1	1	2	1	1	1	1	1	1	1	1	3	2	1	21
OG0004666	1	1	1	1	1	1	1	2	2	1	1	1	2	1	1	2	1	21
OG0004668	1	1	1	1	0	2	1	1	2	1	1	1	1	1	3	0	3	21
OG0004669	1	2	1	1	1	1	1	1	1	1	1	1	1	1	2	1	3	21
OG0004670	1	1	1	1	2	2	1	1	1	1	1	1	1	1	2	1	2	21
OG0004672	2	1	1	1	1	1	1	2	2	1	1	1	1	1	1	1	2	21
OG0004680	1	3	1	1	1	1	1	1	2	1	1	1	1	1	1	1	2	21
OG0004682	1	1	1	1	1	1	1	2	1	1	2	1	1	1	2	1	2	21
OG0004683	1	1	1	1	0	1	1	1	2	1	2	1	1	1	3	0	3	21
OG0004685	1	1	1	1	1	2	1	2	2	1	1	1	1	1	1	1	2	21
OG0004686	2	1	1	1	1	1	1	1	2	1	1	1	1	1	2	1	2	21
OG0004690	1	2	1	1	1	1	1	2	1	1	1	1	1	1	2	1	2	21
OG0004692	1	3	1	1	3	1	1	1	1	1	1	1	1	1	1	1	1	21
OG0004695	1	1	1	1	1	1	1	1	1	1	1	2	1	1	2	1	3	21
OG0004699	2	1	1	1	1	1	1	1	1	1	1	1	2	1	1	0	4	21
OG0004700	1	1	1	1	1	1	1	1	2	1	1	1	1	1	3	1	2	21
OG0004703	1	3	1	1	1	1	1	1	2	1	2	1	1	2	1	0	1	21
OG0004710	1	1	1	1	1	1	1	2	1	1	1	1	1	1	2	1	3	21
OG0004712	1	2	1	1	1	1	1	1	2	1	1	1	1	1	1	1	3	21
OG0004715	1	1	1	1	1	1	1	1	1	1	1	1	2	1	2	1	3	21
OG0004719	1	1	2	1	1	1	1	1	2	1	1	1	1	1	2	1	2	21
OG0004720	1	2	2	1	1	1	1	1	2	1	1	1	1	1	1	1	2	21
OG0004722	2	1	1	1	1	1	1	1	1	1	1	2	1	1	1	3	1	21
OG0004725	1	1	2	1	1	3	1	1	1	1	1	1	1	1	2	1	1	21
OG0004729	1	1	2	1	1	1	1	1	1	1	1	1	2	2	1	1	2	21
OG0004730	1	2	1	1	1	1	1	1	2	1	1	1	1	1	2	1	2	21
OG0004746	1	1	1	1	1	1	1	3	2	1	1	1	1	1	2	1	1	21
OG0004747	1	1	1	1	1	2	1	1	3	1	1	1	1	1	2	1	1	21
OG0004749	1	3	4	1	0	1	1	1	2	1	1	1	1	1	1	0	1	21
OG0004752	1	2	1	1	1	1	1	1	2	2	1	1	1	1	2	1	1	21
OG0004756	1	2	1	1	1	1	1	1	2	1	1	1	1	1	2	1	2	21
OG0004757	1	1	1	1	1	1	1	2	2	1	1	1	1	1	2	1	2	21
OG0004763	2	1	1	1	0	2	1	2	1	1	1	1	2	2	2	0	1	21
OG0004765	1	1	1	1	1	1	1	1	3	1	1	1	2	2	1	1	1	21
OG0004766	1	1	1	1	4	1	1	1	2	1	1	1	1	1	1	1	1	21
OG0004777	1	2	1	1	1	1	1	2	1	1	1	1	1	2	2	1	1	21
OG0004782	1	2	1	1	1	1	1	1	3	1	1	1	1	1	1	2	1	21
OG0004785	1	1	1	1	2	1	1	1	1	1	2	1	1	1	2	2	1	21
OG0004789	1	1	1	1	1	1	1	1	2	1	1	1	3	2	1	1	1	21
OG0004793	1	2	1	1	1	1	1	2	3	1	1	1	1	1	1	1	1	21
OG0004796	1	1	1	1	1	1	2	1	2	1	1	1	2	1	2	1	1	21
OG0004797	1	1	1	1	1	1	1	1	2	2	1	2	1	1	2	1	1	21
OG0004800	1	1	1	1	1	2	1	1	3	1	1	1	1	2	2	0	1	21
OG0004806	1	1	1	1	1	1	1	1	2	1	1	1	1	1	2	1	3	21
OG0004826	2	2	1	1	1	1	1	1	1	1	1	1	1	1	1	2	2	21
OG0004830	1	1	1	1	0	2	2	1	3	1	1	1	1	1	1	0	3	21
OG0004837	1	1	1	1	1	1	1	2	1	1	1	1	1	1	2	1	3	21
OG0004842	1	2	2	1	1	1	1	2	2	1	1	1	1	1	1	1	1	21
OG0004845	1	1	1	1	1	1	1	2	2	1	1	1	1	1	1	1	3	21
OG0004848	1	1	1	1	1	1	1	1	2	1	1	1	1	1	3	1	2	21
OG0004853	1	1	1	1	2	1	1	1	2	1	2	1	2	1	1	1	1	21
OG0004854	1	1	1	3	1	2	1	1	1	1	1	1	1	1	1	1	2	21
OG0004858	1	2	1	1	1	1	1	1	1	1	1	1	1	1	1	3	2	21
OG0004860	1	1	1	2	1	2	1	1	1	1	1	1	1	1	1	1	3	21
OG0004861	1	1	2	1	1	1	1	2	1	1	1	1	1	1	1	1	3	21
OG0004864	1	1	1	2	1	1	1	2	2	1	1	1	1	1	2	1	1	21
OG0004867	1	1	2	1	1	1	1	1	4	1	1	1	1	1	1	1	1	21
OG0004868	2	1	2	1	1	1	1	1	2	1	1	1	1	1	2	1	1	21
OG0004877	1	1	1	1	1	1	1	1	1	2	1	2	1	2	2	1	1	21
OG0004880	1	2	1	2	1	1	1	1	1	1	1	1	1	2	2	1	1	21
OG0004889	1	2	1	1	1	1	1	1	2	1	2	1	1	1	1	1	2	21
OG0004890	1	1	1	1	1	1	1	1	2	1	1	1	1	1	3	1	2	21
OG0004893	1	1	1	1	1	1	1	1	2	1	1	1	2	1	3	1	1	21
OG0004894	1	1	2	1	1	1	1	1	3	1	1	1	1	1	2	1	1	21
OG0004895	1	1	1	1	0	1	1	1	2	1	1	1	3	1	3	0	2	21
OG0004907	2	1	1	1	0	1	1	2	2	1	1	1	1	1	1	0	4	21
OG0004925	1	1	2	1	1	2	1	1	1	1	1	1	1	1	1	1	3	21
OG0004931	1	1	1	1	1	1	2	2	2	1	1	1	1	1	2	1	1	21
OG0004932	1	1	1	1	1	1	1	1	4	1	1	1	1	1	2	1	1	21
OG0004935	1	1	1	1	1	1	1	1	2	1	1	1	2	1	1	1	3	21
OG0004936	1	3	1	1	3	1	1	1	1	1	1	1	1	1	1	1	1	21
OG0004937	1	1	1	1	0	1	1	2	2	1	1	1	1	1	2	0	4	21
OG0004940	1	1	1	1	1	1	1	1	4	1	1	1	1	2	1	1	1	21
OG0004943	1	1	1	1	1	1	1	1	2	1	1	1	1	1	3	1	2	21
OG0004945	1	1	2	1	1	2	1	1	2	1	1	1	1	1	1	1	2	21
OG0004947	1	2	1	1	1	1	1	2	1	1	1	1	1	2	1	1	2	21
OG0004948	1	1	1	1	1	1	1	1	3	1	1	1	1	1	3	1	1	21
OG0004949	2	1	1	1	1	1	1	1	2	1	1	1	1	1	1	2	2	21
OG0004951	1	2	1	1	1	1	1	1	2	1	1	1	1	1	3	1	1	21
OG0004952	2	1	1	1	1	1	1	2	1	1	1	1	1	1	1	1	3	21
OG0004954	1	1	1	1	1	1	1	1	2	1	1	1	2	2	1	1	2	21
OG0004956	1	1	1	1	1	1	1	1	3	1	1	1	1	1	2	1	2	21
OG0004959	1	1	1	1	1	1	1	1	3	1	1	1	1	1	2	2	1	21
OG0004961	2	1	1	1	1	1	1	2	1	1	1	1	1	1	2	1	2	21
OG0004963	1	1	1	1	2	1	1	1	1	1	1	1	3	2	1	1	1	21
OG0004967	1	1	1	1	1	2	1	1	1	1	1	1	1	1	1	1	4	21
OG0004970	1	2	2	2	0	2	3	1	1	1	1	1	1	1	1	0	1	21
OG0004972	1	2	1	1	2	1	1	1	1	1	1	1	1	1	1	2	2	21
OG0004975	1	1	1	1	1	1	1	1	1	1	1	1	1	1	2	1	4	21
OG0004977	1	2	1	1	1	1	1	1	2	1	1	1	1	1	2	1	2	21
OG0004978	1	1	1	1	2	1	1	1	1	1	1	1	2	2	1	1	2	21
OG0004979	1	2	1	1	1	1	1	2	2	1	1	1	1	1	2	1	1	21
OG0004983	1	1	1	2	1	1	1	1	1	1	1	1	2	1	1	0	4	21
OG0004987	1	2	1	1	1	1	1	1	2	1	1	1	1	1	3	1	1	21
OG0004991	1	1	1	1	1	1	1	1	2	1	1	1	1	1	3	1	2	21
OG0004993	3	2	2	2	0	1	2	1	1	1	1	1	1	1	1	0	1	21
OG0004998	1	1	1	1	1	1	1	1	1	1	1	1	1	1	2	1	4	21
OG0005000	1	1	2	1	1	1	1	1	2	1	1	1	1	1	2	1	2	21
OG0005001	2	1	1	1	3	1	1	1	2	1	1	1	1	1	1	1	1	21
OG0005006	3	1	1	1	1	2	1	2	1	1	1	1	1	1	1	1	1	21
OG0005012	1	1	1	1	2	1	1	1	1	1	1	1	1	1	1	2	3	21
OG0005014	1	1	1	1	2	1	1	1	1	1	1	1	2	2	1	1	2	21
OG0005016	1	1	1	1	1	1	1	3	1	1	1	1	1	1	2	1	2	21
OG0005018	1	1	1	1	1	1	1	4	2	1	1	1	1	1	1	1	1	21
OG0005023	1	1	1	1	4	1	1	1	1	1	1	1	1	1	1	2	1	21
OG0005024	2	2	2	1	1	1	1	1	1	1	2	1	1	1	1	1	1	21
OG0005025	1	1	1	1	1	2	1	1	2	1	1	1	1	1	2	1	2	21
OG0005030	1	2	1	1	1	1	1	1	3	1	1	1	1	1	1	1	2	21
[truncated: 1,037 more rows]

## Sheet: S6
Supplementary Table S6. Expanded gene families in both P.mizigama and P. umbrosa genomes
Orthogroup	acer	adig	amil	aten	dgig	edia	nvec	ofav	pcar	pdam	plob	pmea	pmiz	pumb	pvar	xnin	zoan	Total	Pumb genes in Orthogroup	Swiss-Prot annoatation for Pumb genes
OG0000039	10	14	11	24	20	22	27	26	18	29	8	6	45	33	24	10	32	359	pumb_c0001.g005	sp|Q19269|NAS14_CAEEL_Zinc_metalloproteinase_nas-14_OS=Caenorhabditis_elegans_OX=6239_GN=nas-14_PE=2_SV=2
																			pumb_c0001.g006	sp|P55115|NAS15_CAEEL_Zinc_metalloproteinase_nas-15_OS=Caenorhabditis_elegans_OX=6239_GN=nas-15_PE=2_SV=2
																			pumb_c0013.g017	sp|P55115|NAS15_CAEEL_Zinc_metalloproteinase_nas-15_OS=Caenorhabditis_elegans_OX=6239_GN=nas-15_PE=2_SV=2
																			pumb_c0021.g037	sp|P55115|NAS15_CAEEL_Zinc_metalloproteinase_nas-15_OS=Caenorhabditis_elegans_OX=6239_GN=nas-15_PE=2_SV=2
																			pumb_c0088.g020	sp|Q19269|NAS14_CAEEL_Zinc_metalloproteinase_nas-14_OS=Caenorhabditis_elegans_OX=6239_GN=nas-14_PE=2_SV=2
																			pumb_c0088.g022	sp|B8V7S0|CPP1_ACRMI_CUB_and_peptidase_domain-containing_protein_1_(Fragment)_OS=Acropora_millepora_OX=45264_PE=1_SV=1
																			pumb_c0088.g023	sp|P55115|NAS15_CAEEL_Zinc_metalloproteinase_nas-15_OS=Caenorhabditis_elegans_OX=6239_GN=nas-15_PE=2_SV=2
																			pumb_c0097.g020	sp|Q16820|MEP1B_HUMAN_Meprin_A_subunit_beta_OS=Homo_sapiens_OX=9606_GN=MEP1B_PE=1_SV=3
																			pumb_c0148.g004	sp|P42674|BP10_PARLI_Blastula_protease_10_OS=Paracentrotus_lividus_OX=7656_GN=BP10_PE=2_SV=1
																			pumb_c0150.g011	sp|P42674|BP10_PARLI_Blastula_protease_10_OS=Paracentrotus_lividus_OX=7656_GN=BP10_PE=2_SV=1
																			pumb_c0150.g012	sp|Q9WVM6|TLL2_MOUSE_Tolloid-like_protein_2_OS=Mus_musculus_OX=10090_GN=Tll2_PE=1_SV=1
																			pumb_c0169.g001	sp|P31581|HCE2_ORYLA_High_choriolytic_enzyme_2_OS=Oryzias_latipes_OX=8090_GN=hceb_PE=2_SV=1
																			pumb_c0267.g003	sp|Q20191|NAS13_CAEEL_Zinc_metalloproteinase_nas-13_OS=Caenorhabditis_elegans_OX=6239_GN=nas-13_PE=2_SV=5
																			pumb_c0274.g001	sp|Q1LW01|HE12_DANRE_Hatching_enzyme_1.2_OS=Danio_rerio_OX=7955_GN=he1.2_PE=1_SV=1
																			pumb_c0274.g002	sp|P55112|NAS4_CAEEL_Zinc_metalloproteinase_nas-4_OS=Caenorhabditis_elegans_OX=6239_GN=nas-4_PE=2_SV=4
																			pumb_c0274.g003	sp|P0DJJ2|ASTL_CHICK_Astacin-like_metalloendopeptidase_OS=Gallus_gallus_OX=9031_GN=ASTL_PE=2_SV=1
																			pumb_c0274.g004	sp|P55112|NAS4_CAEEL_Zinc_metalloproteinase_nas-4_OS=Caenorhabditis_elegans_OX=6239_GN=nas-4_PE=2_SV=4
																			pumb_c0274.g005	sp|P55112|NAS4_CAEEL_Zinc_metalloproteinase_nas-4_OS=Caenorhabditis_elegans_OX=6239_GN=nas-4_PE=2_SV=4
																			pumb_c0274.g006	sp|P55112|NAS4_CAEEL_Zinc_metalloproteinase_nas-4_OS=Caenorhabditis_elegans_OX=6239_GN=nas-4_PE=2_SV=4
																			pumb_c0274.g007	sp|P55112|NAS4_CAEEL_Zinc_metalloproteinase_nas-4_OS=Caenorhabditis_elegans_OX=6239_GN=nas-4_PE=2_SV=4
																			pumb_c0376.g008	sp|B8V7S0|CPP1_ACRMI_CUB_and_peptidase_domain-containing_protein_1_(Fragment)_OS=Acropora_millepora_OX=45264_PE=1_SV=1
																			pumb_c0672.g015	sp|Q19269|NAS14_CAEEL_Zinc_metalloproteinase_nas-14_OS=Caenorhabditis_elegans_OX=6239_GN=nas-14_PE=2_SV=2
																			pumb_c0708.g002	sp|P55115|NAS15_CAEEL_Zinc_metalloproteinase_nas-15_OS=Caenorhabditis_elegans_OX=6239_GN=nas-15_PE=2_SV=2
																			pumb_c0757.g008	sp|Q9U3S9|NAS6_CAEEL_Zinc_metalloproteinase_nas-6_OS=Caenorhabditis_elegans_OX=6239_GN=nas-6_PE=2_SV=2
																			pumb_c0798.g014	sp|P55115|NAS15_CAEEL_Zinc_metalloproteinase_nas-15_OS=Caenorhabditis_elegans_OX=6239_GN=nas-15_PE=2_SV=2
																			pumb_c0798.g015	sp|Q9U3S9|NAS6_CAEEL_Zinc_metalloproteinase_nas-6_OS=Caenorhabditis_elegans_OX=6239_GN=nas-6_PE=2_SV=2
																			pumb_c0843.g003	sp|Q9U3S9|NAS6_CAEEL_Zinc_metalloproteinase_nas-6_OS=Caenorhabditis_elegans_OX=6239_GN=nas-6_PE=2_SV=2
																			pumb_c0843.g006	sp|P55115|NAS15_CAEEL_Zinc_metalloproteinase_nas-15_OS=Caenorhabditis_elegans_OX=6239_GN=nas-15_PE=2_SV=2
																			pumb_c1050.g005	sp|Q9U3S9|NAS6_CAEEL_Zinc_metalloproteinase_nas-6_OS=Caenorhabditis_elegans_OX=6239_GN=nas-6_PE=2_SV=2
																			pumb_c1050.g006	sp|B3EWZ5|MLRP1_ACRMI_MAM_and_LDL-receptor_class_A_domain-containing_protein_1_(Fragment)_OS=Acropora_millepora_OX=45264_PE=1_SV=1
																			pumb_c1227.g005	sp|P55112|NAS4_CAEEL_Zinc_metalloproteinase_nas-4_OS=Caenorhabditis_elegans_OX=6239_GN=nas-4_PE=2_SV=4
																			pumb_c1230.g002	sp|Q16820|MEP1B_HUMAN_Meprin_A_subunit_beta_OS=Homo_sapiens_OX=9606_GN=MEP1B_PE=1_SV=3
																			pumb_c1891.g002	sp|P42674|BP10_PARLI_Blastula_protease_10_OS=Paracentrotus_lividus_OX=7656_GN=BP10_PE=2_SV=1
OG0000042	42	29	41	3	34	4	1	2	11	2	8	9	33	31	2	75	25	352	pumb_c0004.g017	sp|Q6AZB8|HARB1_DANRE_Putative_nuclease_HARBI1_OS=Danio_rerio_OX=7955_GN=harbi1_PE=2_SV=1
																			pumb_c0013.g047	sp|Q6AZB8|HARB1_DANRE_Putative_nuclease_HARBI1_OS=Danio_rerio_OX=7955_GN=harbi1_PE=2_SV=1
																			pumb_c0056.g089	sp|Q9M2U3|ALPL_ARATH_Protein_ALP1-like_OS=Arabidopsis_thaliana_OX=3702_GN=At3g55350_PE=2_SV=1
																			pumb_c0062.g009	NA
																			pumb_c0067.g090	sp|Q9M2U3|ALPL_ARATH_Protein_ALP1-like_OS=Arabidopsis_thaliana_OX=3702_GN=At3g55350_PE=2_SV=1
																			pumb_c0077.g048	NA
																			pumb_c0079.g037	NA
																			pumb_c0079.g038	sp|Q9M2U3|ALPL_ARATH_Protein_ALP1-like_OS=Arabidopsis_thaliana_OX=3702_GN=At3g55350_PE=2_SV=1
																			pumb_c0088.g033	NA
																			pumb_c0104.g035	NA
																			pumb_c0139.g006	sp|Q9M2U3|ALPL_ARATH_Protein_ALP1-like_OS=Arabidopsis_thaliana_OX=3702_GN=At3g55350_PE=2_SV=1
																			pumb_c0255.g009	sp|Q9M2U3|ALPL_ARATH_Protein_ALP1-like_OS=Arabidopsis_thaliana_OX=3702_GN=At3g55350_PE=2_SV=1
																			pumb_c0291.g003	sp|Q9M2U3|ALPL_ARATH_Protein_ALP1-like_OS=Arabidopsis_thaliana_OX=3702_GN=At3g55350_PE=2_SV=1
																			pumb_c0317.g039	NA
																			pumb_c0317.g045	sp|Q6AZB8|HARB1_DANRE_Putative_nuclease_HARBI1_OS=Danio_rerio_OX=7955_GN=harbi1_PE=2_SV=1
																			pumb_c0317.g046	NA
																			pumb_c0352.g010	sp|Q9M2U3|ALPL_ARATH_Protein_ALP1-like_OS=Arabidopsis_thaliana_OX=3702_GN=At3g55350_PE=2_SV=1
																			pumb_c0371.g018	sp|Q9M2U3|ALPL_ARATH_Protein_ALP1-like_OS=Arabidopsis_thaliana_OX=3702_GN=At3g55350_PE=2_SV=1
																			pumb_c0407.g011	sp|Q9M2U3|ALPL_ARATH_Protein_ALP1-like_OS=Arabidopsis_thaliana_OX=3702_GN=At3g55350_PE=2_SV=1
																			pumb_c0458.g004	sp|Q9M2U3|ALPL_ARATH_Protein_ALP1-like_OS=Arabidopsis_thaliana_OX=3702_GN=At3g55350_PE=2_SV=1
																			pumb_c0459.g014	sp|Q94K49|ALP1_ARATH_Protein_ANTAGONIST_OF_LIKE_HETEROCHROMATIN_PROTEIN_1_OS=Arabidopsis_thaliana_OX=3702_GN=ALP1_PE=1_SV=1
																			pumb_c0499.g018	sp|Q9M2U3|ALPL_ARATH_Protein_ALP1-like_OS=Arabidopsis_thaliana_OX=3702_GN=At3g55350_PE=2_SV=1
																			pumb_c0768.g036	NA
																			pumb_c0779.g011	NA
																			pumb_c0867.g003	sp|Q9M2U3|ALPL_ARATH_Protein_ALP1-like_OS=Arabidopsis_thaliana_OX=3702_GN=At3g55350_PE=2_SV=1
																			pumb_c0950.g023	sp|Q9M2U3|ALPL_ARATH_Protein_ALP1-like_OS=Arabidopsis_thaliana_OX=3702_GN=At3g55350_PE=2_SV=1
																			pumb_c1019.g017	sp|Q9M2U3|ALPL_ARATH_Protein_ALP1-like_OS=Arabidopsis_thaliana_OX=3702_GN=At3g55350_PE=2_SV=1
																			pumb_c1182.g025	sp|Q9M2U3|ALPL_ARATH_Protein_ALP1-like_OS=Arabidopsis_thaliana_OX=3702_GN=At3g55350_PE=2_SV=1
																			pumb_c1363.g002	sp|Q9M2U3|ALPL_ARATH_Protein_ALP1-like_OS=Arabidopsis_thaliana_OX=3702_GN=At3g55350_PE=2_SV=1
																			pumb_c2046.g001	NA
																			pumb_c2266.g002	sp|Q9M2U3|ALPL_ARATH_Protein_ALP1-like_OS=Arabidopsis_thaliana_OX=3702_GN=At3g55350_PE=2_SV=1
OG0000094	13	20	12	16	7	14	24	11	2	22	8	10	33	30	5	4	19	250	pumb_c0001.g030	sp|Q9UMZ3|PTPRQ_HUMAN_Phosphatidylinositol_phosphatase_PTPRQ_OS=Homo_sapiens_OX=9606_GN=PTPRQ_PE=1_SV=2
																			pumb_c0010.g047	sp|O43526|KCNQ2_HUMAN_Potassium_voltage-gated_channel_subfamily_KQT_member_2_OS=Homo_sapiens_OX=9606_GN=KCNQ2_PE=1_SV=2
																			pumb_c0031.g042	sp|Q4VA61|DSCL1_MOUSE_Cell_adhesion_molecule_DSCAML1_OS=Mus_musculus_OX=10090_GN=Dscaml1_PE=1_SV=2
																			pumb_c0035.g047	sp|Q3UH53|SDK1_MOUSE_Protein_sidekick-1_OS=Mus_musculus_OX=10090_GN=Sdk1_PE=1_SV=1
																			pumb_c0106.g032	sp|Q58EX2|SDK2_HUMAN_Protein_sidekick-2_OS=Homo_sapiens_OX=9606_GN=SDK2_PE=1_SV=3
																			pumb_c0157.g014	sp|P0C5E4|PTPRQ_MOUSE_Phosphatidylinositol_phosphatase_PTPRQ_OS=Mus_musculus_OX=10090_GN=Ptprq_PE=1_SV=1
																			pumb_c0206.g022	sp|A7MBJ4|PTPRF_BOVIN_Receptor-type_tyrosine-protein_phosphatase_F_OS=Bos_taurus_OX=9913_GN=PTPRF_PE=2_SV=1
																			pumb_c0224.g009	sp|F1NY98|DSCAM_CHICK_Cell_adhesion_molecule_DSCAM_OS=Gallus_gallus_OX=9031_GN=DSCAM_PE=1_SV=3
																			pumb_c0227.g030	sp|P23468|PTPRD_HUMAN_Receptor-type_tyrosine-protein_phosphatase_delta_OS=Homo_sapiens_OX=9606_GN=PTPRD_PE=1_SV=2
																			pumb_c0241.g021	sp|A4IFW2|PTPRF_DANRE_Receptor-type_tyrosine-protein_phosphatase_F_OS=Danio_rerio_OX=7955_GN=ptprf_PE=2_SV=1
																			pumb_c0272.g014	sp|Q64605|PTPRS_RAT_Receptor-type_tyrosine-protein_phosphatase_S_OS=Rattus_norvegicus_OX=10116_GN=Ptprs_PE=1_SV=2
																			pumb_c0360.g001	NA
																			pumb_c0423.g002	sp|D3YXG0|HMCN1_MOUSE_Hemicentin-1_OS=Mus_musculus_OX=10090_GN=Hmcn1_PE=1_SV=1
																			pumb_c0556.g004	sp|Q3UH53|SDK1_MOUSE_Protein_sidekick-1_OS=Mus_musculus_OX=10090_GN=Sdk1_PE=1_SV=1
																			pumb_c0617.g022	sp|Q8AV58|SDK1_CHICK_Protein_sidekick-1_OS=Gallus_gallus_OX=9031_GN=SDK1_PE=1_SV=1
																			pumb_c0649.g003	sp|A2A8L5|PTPRF_MOUSE_Receptor-type_tyrosine-protein_phosphatase_F_OS=Mus_musculus_OX=10090_GN=Ptprf_PE=1_SV=1
																			pumb_c0809.g001	NA
																			pumb_c0834.g009	NA
																			pumb_c0841.g001	sp|Q9NR82|KCNQ5_HUMAN_Potassium_voltage-gated_channel_subfamily_KQT_member_5_OS=Homo_sapiens_OX=9606_GN=KCNQ5_PE=1_SV=3
																			pumb_c0892.g011	sp|Q795M8|YUGO_BACSU_Putative_potassium_channel_protein_YugO_OS=Bacillus_subtilis_(strain_168)_OX=224308_GN=yugO_PE=4_SV=2
																			pumb_c0939.g004	sp|Q8AV58|SDK1_CHICK_Protein_sidekick-1_OS=Gallus_gallus_OX=9031_GN=SDK1_PE=1_SV=1
																			pumb_c1029.g008	sp|P23468|PTPRD_HUMAN_Receptor-type_tyrosine-protein_phosphatase_delta_OS=Homo_sapiens_OX=9606_GN=PTPRD_PE=1_SV=2
																			pumb_c1097.g001	sp|P17658|KCNA6_HUMAN_Potassium_voltage-gated_channel_subfamily_A_member_6_OS=Homo_sapiens_OX=9606_GN=KCNA6_PE=1_SV=1
																			pumb_c1146.g003	sp|Q9VS29|DSCL_DROME_Cell_adhesion_molecule_Dscam2_OS=Drosophila_melanogaster_OX=7227_GN=Dscam2_PE=2_SV=3
																			pumb_c1326.g001	sp|Q8AV58|SDK1_CHICK_Protein_sidekick-1_OS=Gallus_gallus_OX=9031_GN=SDK1_PE=1_SV=1
																			pumb_c1433.g002	sp|Q58EX2|SDK2_HUMAN_Protein_sidekick-2_OS=Homo_sapiens_OX=9606_GN=SDK2_PE=1_SV=3
																			pumb_c1465.g002	sp|Q08431|MFGM_HUMAN_Lactadherin_OS=Homo_sapiens_OX=9606_GN=MFGE8_PE=1_SV=3
																			pumb_c1483.g002	sp|Q8VHZ8|DSCAM_RAT_Cell_adhesion_molecule_DSCAM_OS=Rattus_norvegicus_OX=10116_GN=Dscam_PE=1_SV=1
																			pumb_c1775.g001	NA
																			pumb_c1775.g006	sp|P56696|KCNQ4_HUMAN_Potassium_voltage-gated_channel_subfamily_KQT_member_4_OS=Homo_sapiens_OX=9606_GN=KCNQ4_PE=1_SV=2
OG0000121	13	12	16	7	27	6	1	6	16	2	19	16	28	18	8	7	23	225	pumb_c0035.g034	sp|Q5F4A1|G2E3_CHICK_G2/M_phase-specific_E3_ubiquitin-protein_ligase_OS=Gallus_gallus_OX=9031_GN=G2E3_PE=2_SV=1
																			pumb_c0048.g030	NA
																			pumb_c0056.g007	sp|Q6I6G8|HECW2_MOUSE_E3_ubiquitin-protein_ligase_HECW2_OS=Mus_musculus_OX=10090_GN=Hecw2_PE=1_SV=1
																			pumb_c0062.g012	NA
																			pumb_c0079.g010	sp|Q5F4A1|G2E3_CHICK_G2/M_phase-specific_E3_ubiquitin-protein_ligase_OS=Gallus_gallus_OX=9031_GN=G2E3_PE=2_SV=1
																			pumb_c0079.g072	NA
																			pumb_c0079.g083	NA
																			pumb_c0104.g068	NA
																			pumb_c0148.g029	sp|Q5F4A1|G2E3_CHICK_G2/M_phase-specific_E3_ubiquitin-protein_ligase_OS=Gallus_gallus_OX=9031_GN=G2E3_PE=2_SV=1
																			pumb_c0233.g019	sp|Q5F4A1|G2E3_CHICK_G2/M_phase-specific_E3_ubiquitin-protein_ligase_OS=Gallus_gallus_OX=9031_GN=G2E3_PE=2_SV=1
																			pumb_c0317.g021	NA
																			pumb_c0362.g005	sp|Q5F4A1|G2E3_CHICK_G2/M_phase-specific_E3_ubiquitin-protein_ligase_OS=Gallus_gallus_OX=9031_GN=G2E3_PE=2_SV=1
																			pumb_c0537.g004	NA
																			pumb_c0589.g032	NA
																			pumb_c0792.g008	NA
																			pumb_c0887.g003	NA
																			pumb_c0912.g008	sp|Q8CHG5|AREL1_MOUSE_Apoptosis-resistant_E3_ubiquitin_protein_ligase_1_OS=Mus_musculus_OX=10090_GN=Arel1_PE=1_SV=2
																			pumb_c1613.g008	NA
OG0000128	7	6	6	8	5	11	17	7	23	10	6	5	25	20	18	5	40	219	pumb_c0063.g002	sp|P68370|TBA1A_RAT_Tubulin_alpha-1A_chain_OS=Rattus_norvegicus_OX=10116_GN=Tuba1a_PE=1_SV=1
																			pumb_c0090.g034	sp|P41383|TBA2_PATVU_Tubulin_alpha-2/alpha-4_chain_OS=Patella_vulgata_OX=6465_GN=TUB2_PE=2_SV=1
																			pumb_c0120.g013	sp|P68370|TBA1A_RAT_Tubulin_alpha-1A_chain_OS=Rattus_norvegicus_OX=10116_GN=Tuba1a_PE=1_SV=1
																			pumb_c0120.g014	sp|P68373|TBA1C_MOUSE_Tubulin_alpha-1C_chain_OS=Mus_musculus_OX=10090_GN=Tuba1c_PE=1_SV=1
																			pumb_c0120.g015	sp|P68370|TBA1A_RAT_Tubulin_alpha-1A_chain_OS=Rattus_norvegicus_OX=10116_GN=Tuba1a_PE=1_SV=1
																			pumb_c0120.g016	sp|P68370|TBA1A_RAT_Tubulin_alpha-1A_chain_OS=Rattus_norvegicus_OX=10116_GN=Tuba1a_PE=1_SV=1
																			pumb_c0120.g017	sp|P68370|TBA1A_RAT_Tubulin_alpha-1A_chain_OS=Rattus_norvegicus_OX=10116_GN=Tuba1a_PE=1_SV=1
																			pumb_c0120.g018	sp|P68370|TBA1A_RAT_Tubulin_alpha-1A_chain_OS=Rattus_norvegicus_OX=10116_GN=Tuba1a_PE=1_SV=1
																			pumb_c0120.g019	sp|P68370|TBA1A_RAT_Tubulin_alpha-1A_chain_OS=Rattus_norvegicus_OX=10116_GN=Tuba1a_PE=1_SV=1
																			pumb_c0120.g020	sp|P68370|TBA1A_RAT_Tubulin_alpha-1A_chain_OS=Rattus_norvegicus_OX=10116_GN=Tuba1a_PE=1_SV=1
																			pumb_c0307.g008	sp|Q9BQE3|TBA1C_HUMAN_Tubulin_alpha-1C_chain_OS=Homo_sapiens_OX=9606_GN=TUBA1C_PE=1_SV=1
																			pumb_c0307.g009	sp|Q8T6A5|TBA1_APLCA_Tubulin_alpha-1_chain_OS=Aplysia_californica_OX=6500_PE=2_SV=1
																			pumb_c0307.g010	sp|P68370|TBA1A_RAT_Tubulin_alpha-1A_chain_OS=Rattus_norvegicus_OX=10116_GN=Tuba1a_PE=1_SV=1
																			pumb_c0307.g011	sp|P68370|TBA1A_RAT_Tubulin_alpha-1A_chain_OS=Rattus_norvegicus_OX=10116_GN=Tuba1a_PE=1_SV=1
																			pumb_c0307.g012	sp|P68370|TBA1A_RAT_Tubulin_alpha-1A_chain_OS=Rattus_norvegicus_OX=10116_GN=Tuba1a_PE=1_SV=1
																			pumb_c0307.g013	sp|P68373|TBA1C_MOUSE_Tubulin_alpha-1C_chain_OS=Mus_musculus_OX=10090_GN=Tuba1c_PE=1_SV=1
																			pumb_c0307.g014	sp|P08537|TBA_XENLA_Tubulin_alpha_chain_OS=Xenopus_laevis_OX=8355_GN=tuba_PE=2_SV=2
																			pumb_c0307.g015	sp|P68373|TBA1C_MOUSE_Tubulin_alpha-1C_chain_OS=Mus_musculus_OX=10090_GN=Tuba1c_PE=1_SV=1
																			pumb_c0644.g002	sp|P08537|TBA_XENLA_Tubulin_alpha_chain_OS=Xenopus_laevis_OX=8355_GN=tuba_PE=2_SV=2
																			pumb_c1433.g001	sp|P68370|TBA1A_RAT_Tubulin_alpha-1A_chain_OS=Rattus_norvegicus_OX=10116_GN=Tuba1a_PE=1_SV=1
OG0000129	1	4	2	40	9	26	1	3	30	1	1	3	36	15	15	5	25	217	pumb_c0004.g047	sp|Q8T2I8|SEPA_DICDI_Serine/threonine-protein_kinase_sepA_OS=Dictyostelium_discoideum_OX=44689_GN=sepA_PE=2_SV=1
																			pumb_c0004.g048	NA
																			pumb_c0253.g004	sp|Q8T2I8|SEPA_DICDI_Serine/threonine-protein_kinase_sepA_OS=Dictyostelium_discoideum_OX=44689_GN=sepA_PE=2_SV=1
																			pumb_c0363.g012	sp|P32361|IRE1_YEAST_Serine/threonine-protein_kinase/endoribonuclease_IRE1_OS=Saccharomyces_cerevisiae_(strain_ATCC_204508_/_S288c)_OX=559292_GN=IRE1_PE=1_SV=2
																			pumb_c0363.g013	sp|P32361|IRE1_YEAST_Serine/threonine-protein_kinase/endoribonuclease_IRE1_OS=Saccharomyces_cerevisiae_(strain_ATCC_204508_/_S288c)_OX=559292_GN=IRE1_PE=1_SV=2
																			pumb_c0451.g002	sp|P32361|IRE1_YEAST_Serine/threonine-protein_kinase/endoribonuclease_IRE1_OS=Saccharomyces_cerevisiae_(strain_ATCC_204508_/_S288c)_OX=559292_GN=IRE1_PE=1_SV=2
																			pumb_c0552.g011	sp|P32361|IRE1_YEAST_Serine/threonine-protein_kinase/endoribonuclease_IRE1_OS=Saccharomyces_cerevisiae_(strain_ATCC_204508_/_S288c)_OX=559292_GN=IRE1_PE=1_SV=2
																			pumb_c0863.g002	sp|P32361|IRE1_YEAST_Serine/threonine-protein_kinase/endoribonuclease_IRE1_OS=Saccharomyces_cerevisiae_(strain_ATCC_204508_/_S288c)_OX=559292_GN=IRE1_PE=1_SV=2
																			pumb_c0863.g003	sp|Q505D1|ANR28_MOUSE_Serine/threonine-protein_phosphatase_6_regulatory_ankyrin_repeat_subunit_A_OS=Mus_musculus_OX=10090_GN=Ankrd28_PE=1_SV=1
																			pumb_c0863.g004	NA
																			pumb_c0863.g005	sp|Q93VJ2|IRE1B_ARATH_Serine/threonine-protein_kinase/endoribonuclease_IRE1b_OS=Arabidopsis_thaliana_OX=3702_GN=IRE1B_PE=2_SV=1
																			pumb_c1025.g002	sp|O70511|ANK3_RAT_Ankyrin-3_OS=Rattus_norvegicus_OX=10116_GN=Ank3_PE=1_SV=3
																			pumb_c1307.g006	sp|Q93VJ2|IRE1B_ARATH_Serine/threonine-protein_kinase/endoribonuclease_IRE1b_OS=Arabidopsis_thaliana_OX=3702_GN=IRE1B_PE=2_SV=1
																			pumb_c1307.g007	sp|Q05753|AKRP_ARATH_Ankyrin_repeat_domain-containing_protein,_chloroplastic_OS=Arabidopsis_thaliana_OX=3702_GN=AKRP_PE=1_SV=2
																			pumb_c1392.g002	sp|Q502K3|ANR52_DANRE_Serine/threonine-protein_phosphatase_6_regulatory_ankyrin_repeat_subunit_C_OS=Danio_rerio_OX=7955_GN=ankrd52_PE=2_SV=1
OG0000165	7	7	6	1	4	7	8	27	16	2	15	6	23	24	13	17	8	191	pumb_c0031.g018	NA
																			pumb_c0047.g020	NA
																			pumb_c0194.g007	NA
																			pumb_c0277.g002	sp|O02751|CFDP2_BOVIN_Craniofacial_development_protein_2_OS=Bos_taurus_OX=9913_GN=CFDP2_PE=1_SV=2
																			pumb_c0300.g005	sp|Q588U8|CFDP2_TRAJA_Craniofacial_development_protein_2_OS=Tragulus_javanicus_OX=9849_GN=CFDP2_PE=2_SV=1
																			pumb_c0431.g002	sp|O02751|CFDP2_BOVIN_Craniofacial_development_protein_2_OS=Bos_taurus_OX=9913_GN=CFDP2_PE=1_SV=2
																			pumb_c0485.g020	sp|Q588U8|CFDP2_TRAJA_Craniofacial_development_protein_2_OS=Tragulus_javanicus_OX=9849_GN=CFDP2_PE=2_SV=1
																			pumb_c0491.g006	NA
																			pumb_c0496.g007	sp|O02751|CFDP2_BOVIN_Craniofacial_development_protein_2_OS=Bos_taurus_OX=9913_GN=CFDP2_PE=1_SV=2
																			pumb_c0578.g005	sp|O02751|CFDP2_BOVIN_Craniofacial_development_protein_2_OS=Bos_taurus_OX=9913_GN=CFDP2_PE=1_SV=2
																			pumb_c0589.g040	NA
																			pumb_c0589.g041	NA
																			pumb_c0589.g042	sp|O02751|CFDP2_BOVIN_Craniofacial_development_protein_2_OS=Bos_taurus_OX=9913_GN=CFDP2_PE=1_SV=2
																			pumb_c0697.g032	NA
																			pumb_c0715.g002	sp|Q588U8|CFDP2_TRAJA_Craniofacial_development_protein_2_OS=Tragulus_javanicus_OX=9849_GN=CFDP2_PE=2_SV=1
																			pumb_c0722.g013	NA
																			pumb_c0833.g008	NA
																			pumb_c0887.g010	sp|O02751|CFDP2_BOVIN_Craniofacial_development_protein_2_OS=Bos_taurus_OX=9913_GN=CFDP2_PE=1_SV=2
																			pumb_c0901.g014	sp|Q588U8|CFDP2_TRAJA_Craniofacial_development_protein_2_OS=Tragulus_javanicus_OX=9849_GN=CFDP2_PE=2_SV=1
																			pumb_c0901.g015	sp|Q588U8|CFDP2_TRAJA_Craniofacial_development_protein_2_OS=Tragulus_javanicus_OX=9849_GN=CFDP2_PE=2_SV=1
																			pumb_c0934.g009	sp|O02751|CFDP2_BOVIN_Craniofacial_development_protein_2_OS=Bos_taurus_OX=9913_GN=CFDP2_PE=1_SV=2
																			pumb_c1343.g002	NA
																			pumb_c2046.g004	sp|O02751|CFDP2_BOVIN_Craniofacial_development_protein_2_OS=Bos_taurus_OX=9913_GN=CFDP2_PE=1_SV=2
																			pumb_c2743.g001	sp|Q588U8|CFDP2_TRAJA_Craniofacial_development_protein_2_OS=Tragulus_javanicus_OX=9849_GN=CFDP2_PE=2_SV=1
OG0000185	21	4	13	5	14	7	1	4	5	1	28	12	14	28	1	2	17	177	pumb_c0044.g022	sp|P70531|EF2K_RAT_Eukaryotic_elongation_factor_2_kinase_OS=Rattus_norvegicus_OX=10116_GN=Eef2k_PE=1_SV=1
																			pumb_c0048.g056	NA
																			pumb_c0056.g066	NA
																			pumb_c0067.g041	NA
																			pumb_c0077.g082	NA
																			pumb_c0079.g058	NA
																			pumb_c0121.g014	NA
																			pumb_c0186.g012	sp|P90648|MHCKB_DICDI_Myosin_heavy_chain_kinase_B_OS=Dictyostelium_discoideum_OX=44689_GN=mhkB_PE=1_SV=1
																			pumb_c0190.g024	sp|Q9BX84|TRPM6_HUMAN_Transient_receptor_potential_cation_channel_subfamily_M_member_6_OS=Homo_sapiens_OX=9606_GN=TRPM6_PE=1_SV=2
																			pumb_c0236.g011	NA
																			pumb_c0362.g006	NA
																			pumb_c0362.g007	NA
																			pumb_c0525.g015	sp|P90648|MHCKB_DICDI_Myosin_heavy_chain_kinase_B_OS=Dictyostelium_discoideum_OX=44689_GN=mhkB_PE=1_SV=1
																			pumb_c0552.g007	sp|Q8CIR4|TRPM6_MOUSE_Transient_receptor_potential_cation_channel_subfamily_M_member_6_OS=Mus_musculus_OX=10090_GN=Trpm6_PE=2_SV=1
																			pumb_c0576.g014	NA
																			pumb_c0768.g010	NA
																			pumb_c0768.g011	sp|Q54DK4|AK1_DICDI_Alpha-protein_kinase_1_OS=Dictyostelium_discoideum_OX=44689_GN=ak1_PE=3_SV=1
																			pumb_c0887.g006	NA
																			pumb_c1019.g009	NA
																			pumb_c1019.g010	NA
																			pumb_c1019.g020	sp|P90648|MHCKB_DICDI_Myosin_heavy_chain_kinase_B_OS=Dictyostelium_discoideum_OX=44689_GN=mhkB_PE=1_SV=1
																			pumb_c1019.g021	NA
																			pumb_c1023.g001	NA
																			pumb_c1023.g002	sp|Q9BX84|TRPM6_HUMAN_Transient_receptor_potential_cation_channel_subfamily_M_member_6_OS=Homo_sapiens_OX=9606_GN=TRPM6_PE=1_SV=2
																			pumb_c1802.g001	sp|Q9BX84|TRPM6_HUMAN_Transient_receptor_potential_cation_channel_subfamily_M_member_6_OS=Homo_sapiens_OX=9606_GN=TRPM6_PE=1_SV=2
																			pumb_c1978.g005	sp|Q8CIR4|TRPM6_MOUSE_Transient_receptor_potential_cation_channel_subfamily_M_member_6_OS=Mus_musculus_OX=10090_GN=Trpm6_PE=2_SV=1
																			pumb_c1978.g008	NA
																			pumb_c2063.g005	sp|P90648|MHCKB_DICDI_Myosin_heavy_chain_kinase_B_OS=Dictyostelium_discoideum_OX=44689_GN=mhkB_PE=1_SV=1
OG0000201	11	12	8	5	19	7	10	15	6	7	8	5	20	17	10	2	7	169	pumb_c0005.g003	sp|P48416|CP10_LYMST_Cytochrome_P450_10_OS=Lymnaea_stagnalis_OX=6523_GN=CYP10_PE=2_SV=1
																			pumb_c0005.g004	sp|P48416|CP10_LYMST_Cytochrome_P450_10_OS=Lymnaea_stagnalis_OX=6523_GN=CYP10_PE=2_SV=1
																			pumb_c0241.g015	sp|P17178|CP27A_RAT_Sterol_26-hydroxylase,_mitochondrial_OS=Rattus_norvegicus_OX=10116_GN=Cyp27a1_PE=1_SV=1
																			pumb_c0508.g001	sp|Q64441|CP24A_MOUSE_1,25-dihydroxyvitamin_D(3)_24-hydroxylase,_mitochondrial_OS=Mus_musculus_OX=10090_GN=Cyp24a1_PE=2_SV=1
																			pumb_c0508.g002	sp|P48416|CP10_LYMST_Cytochrome_P450_10_OS=Lymnaea_stagnalis_OX=6523_GN=CYP10_PE=2_SV=1
																			pumb_c0680.g011	sp|Q09128|CP24A_RAT_1,25-dihydroxyvitamin_D(3)_24-hydroxylase,_mitochondrial_OS=Rattus_norvegicus_OX=10116_GN=Cyp24a1_PE=1_SV=1
																			pumb_c0680.g012	sp|P48416|CP10_LYMST_Cytochrome_P450_10_OS=Lymnaea_stagnalis_OX=6523_GN=CYP10_PE=2_SV=1
																			pumb_c0897.g003	sp|Q09128|CP24A_RAT_1,25-dihydroxyvitamin_D(3)_24-hydroxylase,_mitochondrial_OS=Rattus_norvegicus_OX=10116_GN=Cyp24a1_PE=1_SV=1
																			pumb_c0897.g005	sp|P17178|CP27A_RAT_Sterol_26-hydroxylase,_mitochondrial_OS=Rattus_norvegicus_OX=10116_GN=Cyp27a1_PE=1_SV=1
																			pumb_c1128.g001	sp|P48416|CP10_LYMST_Cytochrome_P450_10_OS=Lymnaea_stagnalis_OX=6523_GN=CYP10_PE=2_SV=1
																			pumb_c1273.g004	sp|P48416|CP10_LYMST_Cytochrome_P450_10_OS=Lymnaea_stagnalis_OX=6523_GN=CYP10_PE=2_SV=1
																			pumb_c1651.g002	sp|Q9DBG1|CP27A_MOUSE_Sterol_26-hydroxylase,_mitochondrial_OS=Mus_musculus_OX=10090_GN=Cyp27a1_PE=1_SV=1
																			pumb_c1711.g005	sp|Q02318|CP27A_HUMAN_Sterol_26-hydroxylase,_mitochondrial_OS=Homo_sapiens_OX=9606_GN=CYP27A1_PE=1_SV=1
																			pumb_c1809.g001	sp|Q09128|CP24A_RAT_1,25-dihydroxyvitamin_D(3)_24-hydroxylase,_mitochondrial_OS=Rattus_norvegicus_OX=10116_GN=Cyp24a1_PE=1_SV=1
																			pumb_c1831.g001	sp|Q07973|CP24A_HUMAN_1,25-dihydroxyvitamin_D(3)_24-hydroxylase,_mitochondrial_OS=Homo_sapiens_OX=9606_GN=CYP24A1_PE=1_SV=2
																			pumb_c2238.g001	sp|P48416|CP10_LYMST_Cytochrome_P450_10_OS=Lymnaea_stagnalis_OX=6523_GN=CYP10_PE=2_SV=1
																			pumb_c2254.g001	sp|Q4G0S4|C27C1_HUMAN_Cytochrome_P450_27C1_OS=Homo_sapiens_OX=9606_GN=CYP27C1_PE=1_SV=3
OG0000211	13	14	30	2	4	4	9	5	4	3	3	2	35	30	2	1	3	164	pumb_c0022.g047	sp|Q17RP2|TIGD6_HUMAN_Tigger_transposable_element-derived_protein_6_OS=Homo_sapiens_OX=9606_GN=TIGD6_PE=2_SV=2
																			pumb_c0022.g050	sp|Q17RP2|TIGD6_HUMAN_Tigger_transposable_element-derived_protein_6_OS=Homo_sapiens_OX=9606_GN=TIGD6_PE=2_SV=2
																			pumb_c0022.g051	NA
																			pumb_c0030.g041	sp|Q17RP2|TIGD6_HUMAN_Tigger_transposable_element-derived_protein_6_OS=Homo_sapiens_OX=9606_GN=TIGD6_PE=2_SV=2
																			pumb_c0030.g042	sp|Q6B0B8|TIGD3_HUMAN_Tigger_transposable_element-derived_protein_3_OS=Homo_sapiens_OX=9606_GN=TIGD3_PE=1_SV=1
																			pumb_c0056.g008	sp|P27790|CENPB_MOUSE_Major_centromere_autoantigen_B_OS=Mus_musculus_OX=10090_GN=Cenpb_PE=2_SV=2
																			pumb_c0056.g009	sp|Q17RP2|TIGD6_HUMAN_Tigger_transposable_element-derived_protein_6_OS=Homo_sapiens_OX=9606_GN=TIGD6_PE=2_SV=2
																			pumb_c0062.g022	sp|Q17RP2|TIGD6_HUMAN_Tigger_transposable_element-derived_protein_6_OS=Homo_sapiens_OX=9606_GN=TIGD6_PE=2_SV=2
																			pumb_c0077.g011	sp|Q17RP2|TIGD6_HUMAN_Tigger_transposable_element-derived_protein_6_OS=Homo_sapiens_OX=9606_GN=TIGD6_PE=2_SV=2
																			pumb_c0106.g008	sp|Q17RP2|TIGD6_HUMAN_Tigger_transposable_element-derived_protein_6_OS=Homo_sapiens_OX=9606_GN=TIGD6_PE=2_SV=2
																			pumb_c0121.g051	sp|Q8IY51|TIGD4_HUMAN_Tigger_transposable_element-derived_protein_4_OS=Homo_sapiens_OX=9606_GN=TIGD4_PE=1_SV=2
																			pumb_c0172.g033	sp|Q8IY51|TIGD4_HUMAN_Tigger_transposable_element-derived_protein_4_OS=Homo_sapiens_OX=9606_GN=TIGD4_PE=1_SV=2
																			pumb_c0172.g034	sp|Q17RP2|TIGD6_HUMAN_Tigger_transposable_element-derived_protein_6_OS=Homo_sapiens_OX=9606_GN=TIGD6_PE=2_SV=2
																			pumb_c0174.g018	sp|Q17RP2|TIGD6_HUMAN_Tigger_transposable_element-derived_protein_6_OS=Homo_sapiens_OX=9606_GN=TIGD6_PE=2_SV=2
																			pumb_c0185.g025	sp|Q8BUZ3|TIGD4_MOUSE_Tigger_transposable_element-derived_protein_4_OS=Mus_musculus_OX=10090_GN=Tigd4_PE=2_SV=1
																			pumb_c0310.g001	sp|Q17RP2|TIGD6_HUMAN_Tigger_transposable_element-derived_protein_6_OS=Homo_sapiens_OX=9606_GN=TIGD6_PE=2_SV=2
																			pumb_c0473.g008	sp|Q8BUZ3|TIGD4_MOUSE_Tigger_transposable_element-derived_protein_4_OS=Mus_musculus_OX=10090_GN=Tigd4_PE=2_SV=1
																			pumb_c0473.g009	sp|Q17RP2|TIGD6_HUMAN_Tigger_transposable_element-derived_protein_6_OS=Homo_sapiens_OX=9606_GN=TIGD6_PE=2_SV=2
																			pumb_c0560.g037	sp|Q17RP2|TIGD6_HUMAN_Tigger_transposable_element-derived_protein_6_OS=Homo_sapiens_OX=9606_GN=TIGD6_PE=2_SV=2
																			pumb_c0692.g026	sp|Q8BUZ3|TIGD4_MOUSE_Tigger_transposable_element-derived_protein_4_OS=Mus_musculus_OX=10090_GN=Tigd4_PE=2_SV=1
																			pumb_c0692.g027	sp|Q9Y4A0|JERKL_HUMAN_Jerky_protein_homolog-like_OS=Homo_sapiens_OX=9606_GN=JRKL_PE=2_SV=2
																			pumb_c0760.g003	sp|Q8BUZ3|TIGD4_MOUSE_Tigger_transposable_element-derived_protein_4_OS=Mus_musculus_OX=10090_GN=Tigd4_PE=2_SV=1
																			pumb_c0764.g002	sp|O60108|CBH2_SCHPO_CENP-B_homolog_protein_2_OS=Schizosaccharomyces_pombe_(strain_972_/_ATCC_24843)_OX=284812_GN=cbh2_PE=3_SV=1
																			pumb_c0764.g003	sp|Q8BUZ3|TIGD4_MOUSE_Tigger_transposable_element-derived_protein_4_OS=Mus_musculus_OX=10090_GN=Tigd4_PE=2_SV=1
																			pumb_c0786.g010	sp|O60108|CBH2_SCHPO_CENP-B_homolog_protein_2_OS=Schizosaccharomyces_pombe_(strain_972_/_ATCC_24843)_OX=284812_GN=cbh2_PE=3_SV=1
																			pumb_c1186.g004	sp|Q17RP2|TIGD6_HUMAN_Tigger_transposable_element-derived_protein_6_OS=Homo_sapiens_OX=9606_GN=TIGD6_PE=2_SV=2
																			pumb_c1305.g006	NA
																			pumb_c1669.g002	sp|Q17RP2|TIGD6_HUMAN_Tigger_transposable_element-derived_protein_6_OS=Homo_sapiens_OX=9606_GN=TIGD6_PE=2_SV=2
																			pumb_c2049.g001	sp|Q17RP2|TIGD6_HUMAN_Tigger_transposable_element-derived_protein_6_OS=Homo_sapiens_OX=9606_GN=TIGD6_PE=2_SV=2
																			pumb_c2744.g001	sp|Q17RP2|TIGD6_HUMAN_Tigger_transposable_element-derived_protein_6_OS=Homo_sapiens_OX=9606_GN=TIGD6_PE=2_SV=2
OG0000228	6	2	7	3	13	2	5	4	2	4	25	21	25	21	1	1	18	160	pumb_c0056.g064	NA
																			pumb_c0089.g038	NA
																			pumb_c0089.g039	sp|O26979|XERA_METTH_Tyrosine_recombinase_XerA_OS=Methanothermobacter_thermautotrophicus_(strain_ATCC_29096_/_DSM_1053_/_JCM_10044_/_NBRC_100330_/_Delta_H)_OX=187420_GN=xerA_PE=3_SV=1
																			pumb_c0133.g037	NA
																			pumb_c0136.g007	NA
																			pumb_c0136.g011	NA
																			pumb_c0136.g012	NA
																			pumb_c0190.g018	NA
																			pumb_c0233.g012	NA
																			pumb_c0233.g013	NA
																			pumb_c0317.g051	NA
																			pumb_c0486.g008	NA
																			pumb_c0488.g013	NA
																			pumb_c0693.g023	NA
																			pumb_c0697.g015	NA
																			pumb_c0779.g013	NA
																			pumb_c1764.g002	NA
																			pumb_c1764.g003	NA
																			pumb_c2017.g001	NA
																			pumb_c2017.g002	NA
																			pumb_c2017.g003	NA
OG0000236	11	1	2	1	0	2	5	1	13	2	34	22	14	20	7	0	21	156	pumb_c0216.g007	NA
																			pumb_c0317.g027	NA
																			pumb_c0317.g028	NA
																			pumb_c0349.g009	NA
																			pumb_c0560.g030.	NA
																			pumb_c0560.g031	NA
																			pumb_c0560.g032	NA
																			pumb_c0678.g021	NA
																			pumb_c0678.g022	NA
																			pumb_c0678.g023	NA
																			pumb_c0686.g005	NA
																			pumb_c0686.g007	NA
																			pumb_c0792.g024	NA
																			pumb_c0792.g025	NA
																			pumb_c0901.g012	NA
																			pumb_c2220.g002	NA
																			pumb_c2567.g001	NA
																			pumb_c2567.g002	NA
																			pumb_c2567.g003	NA
																			pumb_c2608.g001	NA
OG0000256	8	10	21	3	7	8	4	2	9	1	8	7	21	17	4	15	4	149	pumb_c0013.g045	NA
																			pumb_c0013.g058	NA
																			pumb_c0056.g004	sp|Q5UQV1|YR354_MIMIV_Uncharacterized_protein_R354_OS=Acanthamoeba_polyphaga_mimivirus_OX=212035_GN=MIMI_R354_PE=1_SV=1
																			pumb_c0079.g051	sp|Q5ZK36|ING3_CHICK_Inhibitor_of_growth_protein_3_OS=Gallus_gallus_OX=9031_GN=ING3_PE=2_SV=1
																			pumb_c0079.g052	sp|P03697|EXO_LAMBD_Exonuclease_OS=Escherichia_phage_lambda_OX=2681611_GN=exo_PE=1_SV=1
																			pumb_c0190.g016	sp|Q5UQV1|YR354_MIMIV_Uncharacterized_protein_R354_OS=Acanthamoeba_polyphaga_mimivirus_OX=212035_GN=MIMI_R354_PE=1_SV=1
																			pumb_c0272.g020	NA
																			pumb_c0336.g014	sp|Q5UQV1|YR354_MIMIV_Uncharacterized_protein_R354_OS=Acanthamoeba_polyphaga_mimivirus_OX=212035_GN=MIMI_R354_PE=1_SV=1
																			pumb_c0589.g005	NA
																			pumb_c0675.g010	sp|P24731|AN_NPVAC_Alkaline_nuclease_OS=Autographa_californica_nuclear_polyhedrosis_virus_OX=46015_GN=AN_PE=1_SV=1
																			pumb_c0692.g028	NA
																			pumb_c0901.g016	NA
																			pumb_c1019.g014	sp|Q9D8Y8|ING5_MOUSE_Inhibitor_of_growth_protein_5_OS=Mus_musculus_OX=10090_GN=Ing5_PE=1_SV=1
																			pumb_c1182.g005	sp|Q6C5V7|YNG2_YARLI_Chromatin_modification-related_protein_YNG2_OS=Yarrowia_lipolytica_(strain_CLIB_122_/_E_150)_OX=284591_GN=YNG2_PE=3_SV=1
																			pumb_c1182.g006	NA
																			pumb_c1507.g004	NA
																			pumb_c1507.g005	sp|P52346|AN_HHV7J_Alkaline_nuclease_OS=Human_herpesvirus_7_(strain_JI)_OX=57278_GN=U70_PE=3_SV=1
OG0000266	6	6	5	6	4	6	5	8	15	6	7	6	17	17	7	2	22	145	pumb_c0033.g053	sp|Q20JQ7|SC4AB_DANRE_Sodium_channel_protein_type_4_subunit_alpha_B_OS=Danio_rerio_OX=7955_GN=scn4ab_PE=2_SV=1
																			pumb_c0039.g011	sp|Q62968|SCNAA_RAT_Sodium_channel_protein_type_10_subunit_alpha_OS=Rattus_norvegicus_OX=10116_GN=Scn10a_PE=1_SV=1
																			pumb_c0039.g012	sp|Q9W0Y8|SCN60_DROME_Sodium_channel_protein_60E_OS=Drosophila_melanogaster_OX=7227_GN=NaCP60E_PE=2_SV=6
																			pumb_c0096.g015	sp|Q9W0Y8|SCN60_DROME_Sodium_channel_protein_60E_OS=Drosophila_melanogaster_OX=7227_GN=NaCP60E_PE=2_SV=6
																			pumb_c0805.g002	sp|Q9W0Y8|SCN60_DROME_Sodium_channel_protein_60E_OS=Drosophila_melanogaster_OX=7227_GN=NaCP60E_PE=2_SV=6
																			pumb_c0805.g003	sp|Q05973|SCN1_HETBL_Sodium_channel_protein_1_brain_OS=Heterololigo_bleekeri_OX=1423826_PE=2_SV=1
																			pumb_c0835.g001	sp|Q9W0Y8|SCN60_DROME_Sodium_channel_protein_60E_OS=Drosophila_melanogaster_OX=7227_GN=NaCP60E_PE=2_SV=6
																			pumb_c0835.g002	sp|Q05973|SCN1_HETBL_Sodium_channel_protein_1_brain_OS=Heterololigo_bleekeri_OX=1423826_PE=2_SV=1
																			pumb_c0867.g001	sp|Q05973|SCN1_HETBL_Sodium_channel_protein_1_brain_OS=Heterololigo_bleekeri_OX=1423826_PE=2_SV=1
																			pumb_c0867.g004	sp|Q9W0Y8|SCN60_DROME_Sodium_channel_protein_60E_OS=Drosophila_melanogaster_OX=7227_GN=NaCP60E_PE=2_SV=6
																			pumb_c0867.g005	sp|D0E0C2|SCNA1_PERAM_Sodium_channel_protein_PaFPC1_OS=Periplaneta_americana_OX=6978_PE=1_SV=1
																			pumb_c0867.g007	sp|Q05973|SCN1_HETBL_Sodium_channel_protein_1_brain_OS=Heterololigo_bleekeri_OX=1423826_PE=2_SV=1
																			pumb_c1094.g005	sp|Q9W0Y8|SCN60_DROME_Sodium_channel_protein_60E_OS=Drosophila_melanogaster_OX=7227_GN=NaCP60E_PE=2_SV=6
																			pumb_c1454.g001	sp|Q05973|SCN1_HETBL_Sodium_channel_protein_1_brain_OS=Heterololigo_bleekeri_OX=1423826_PE=2_SV=1
																			pumb_c1488.g003	sp|Q9W0Y8|SCN60_DROME_Sodium_channel_protein_60E_OS=Drosophila_melanogaster_OX=7227_GN=NaCP60E_PE=2_SV=6
																			pumb_c1789.g001	sp|P15390|SCN4A_RAT_Sodium_channel_protein_type_4_subunit_alpha_OS=Rattus_norvegicus_OX=10116_GN=Scn4a_PE=1_SV=1
																			pumb_c2389.g001	sp|Q9W0Y8|SCN60_DROME_Sodium_channel_protein_60E_OS=Drosophila_melanogaster_OX=7227_GN=NaCP60E_PE=2_SV=6
OG0000285	6	6	5	14	2	10	8	6	11	5	9	5	15	15	7	1	13	138	pumb_c0210.g002	sp|P82251|BAT1_HUMAN_b(0,+)-type_amino_acid_transporter_1_OS=Homo_sapiens_OX=9606_GN=SLC7A9_PE=1_SV=1
																			pumb_c0306.g017	sp|Q9QXA6|BAT1_MOUSE_b(0,+)-type_amino_acid_transporter_1_OS=Mus_musculus_OX=10090_GN=Slc7a9_PE=1_SV=1
																			pumb_c0306.g020	sp|Q8MH63|LAT1N_HUMAN_Putative_L-type_amino_acid_transporter_1-like_protein_MLAS_OS=Homo_sapiens_OX=9606_GN=SLC7A5P1_PE=5_SV=1
																			pumb_c0306.g021	sp|Q9N1R6|BAT1_RABIT_b(0,+)-type_amino_acid_transporter_1_OS=Oryctolagus_cuniculus_OX=9986_GN=SLC7A9_PE=2_SV=1
																			pumb_c0306.g022	sp|P82251|BAT1_HUMAN_b(0,+)-type_amino_acid_transporter_1_OS=Homo_sapiens_OX=9606_GN=SLC7A9_PE=1_SV=1
																			pumb_c0306.g026	sp|P82251|BAT1_HUMAN_b(0,+)-type_amino_acid_transporter_1_OS=Homo_sapiens_OX=9606_GN=SLC7A9_PE=1_SV=1
																			pumb_c0306.g027	sp|P82251|BAT1_HUMAN_b(0,+)-type_amino_acid_transporter_1_OS=Homo_sapiens_OX=9606_GN=SLC7A9_PE=1_SV=1
																			pumb_c0306.g028	sp|Q9N1R6|BAT1_RABIT_b(0,+)-type_amino_acid_transporter_1_OS=Oryctolagus_cuniculus_OX=9986_GN=SLC7A9_PE=2_SV=1
																			pumb_c0393.g008	sp|Q9Z1K8|YLAT1_MOUSE_Y+L_amino_acid_transporter_1_OS=Mus_musculus_OX=10090_GN=Slc7a7_PE=1_SV=1
																			pumb_c0393.g010	sp|Q9Z1K8|YLAT1_MOUSE_Y+L_amino_acid_transporter_1_OS=Mus_musculus_OX=10090_GN=Slc7a7_PE=1_SV=1
																			pumb_c0393.g011	sp|Q9WTR6|XCT_MOUSE_Cystine/glutamate_transporter_OS=Mus_musculus_OX=10090_GN=Slc7a11_PE=1_SV=1
																			pumb_c0393.g012	sp|Q9WTR6|XCT_MOUSE_Cystine/glutamate_transporter_OS=Mus_musculus_OX=10090_GN=Slc7a11_PE=1_SV=1
																			pumb_c0393.g015	sp|Q9R0S5|YLAT1_RAT_Y+L_amino_acid_transporter_1_OS=Rattus_norvegicus_OX=10116_GN=Slc7a7_PE=1_SV=1
																			pumb_c0807.g005	sp|P82251|BAT1_HUMAN_b(0,+)-type_amino_acid_transporter_1_OS=Homo_sapiens_OX=9606_GN=SLC7A9_PE=1_SV=1
																			pumb_c1266.g003	sp|P82251|BAT1_HUMAN_b(0,+)-type_amino_acid_transporter_1_OS=Homo_sapiens_OX=9606_GN=SLC7A9_PE=1_SV=1
OG0000326	4	4	6	4	5	9	6	7	9	5	1	2	16	17	10	10	11	126	pumb_c0006.g061	sp|O73888|HPGDS_CHICK_Hematopoietic_prostaglandin_D_synthase_OS=Gallus_gallus_OX=9031_GN=HPGDS_PE=1_SV=3
																			pumb_c0006.g062	sp|O73888|HPGDS_CHICK_Hematopoietic_prostaglandin_D_synthase_OS=Gallus_gallus_OX=9031_GN=HPGDS_PE=1_SV=3
																			pumb_c0006.g076	sp|P46436|GST1_ASCSU_Glutathione_S-transferase_1_OS=Ascaris_suum_OX=6253_GN=GST1_PE=1_SV=3
																			pumb_c0006.g077	sp|Q7REH6|GST_PLAYO_Glutathione_S-transferase_OS=Plasmodium_yoelii_yoelii_OX=73239_GN=GST_PE=3_SV=1
																			pumb_c0031.g016	sp|Q0ZS46|GST_PLAVI_Glutathione_S-transferase_OS=Plasmodium_vivax_OX=5855_GN=GST_PE=2_SV=1
																			pumb_c0222.g020	sp|O73888|HPGDS_CHICK_Hematopoietic_prostaglandin_D_synthase_OS=Gallus_gallus_OX=9031_GN=HPGDS_PE=1_SV=3
																			pumb_c0222.g021	sp|O73888|HPGDS_CHICK_Hematopoietic_prostaglandin_D_synthase_OS=Gallus_gallus_OX=9031_GN=HPGDS_PE=1_SV=3
																			pumb_c0377.g004	sp|P46436|GST1_ASCSU_Glutathione_S-transferase_1_OS=Ascaris_suum_OX=6253_GN=GST1_PE=1_SV=3
																			pumb_c0377.g005	sp|Q0ZS46|GST_PLAVI_Glutathione_S-transferase_OS=Plasmodium_vivax_OX=5855_GN=GST_PE=2_SV=1
																			pumb_c0623.g001	sp|Q21355|GST4_CAEEL_Glutathione_S-transferase_4_OS=Caenorhabditis_elegans_OX=6239_GN=gst-4_PE=2_SV=1
																			pumb_c0946.g002	sp|P27012|SCRY4_ENTDO_S-crystallin_4_OS=Enteroctopus_dofleini_OX=267067_PE=2_SV=1
																			pumb_c0946.g003	sp|O73888|HPGDS_CHICK_Hematopoietic_prostaglandin_D_synthase_OS=Gallus_gallus_OX=9031_GN=HPGDS_PE=1_SV=3
																			pumb_c0946.g004	sp|P18426|SCR11_NOTSL_S-crystallin_SL11_OS=Nototodarus_sloanii_OX=215440_PE=2_SV=1
																			pumb_c1286.g010	sp|Q09596|GST5_CAEEL_Probable_glutathione_S-transferase_5_OS=Caenorhabditis_elegans_OX=6239_GN=gst-5_PE=1_SV=1
																			pumb_c1309.g003	sp|O73888|HPGDS_CHICK_Hematopoietic_prostaglandin_D_synthase_OS=Gallus_gallus_OX=9031_GN=HPGDS_PE=1_SV=3
																			pumb_c1309.g004	sp|O73888|HPGDS_CHICK_Hematopoietic_prostaglandin_D_synthase_OS=Gallus_gallus_OX=9031_GN=HPGDS_PE=1_SV=3
																			pumb_c2050.g001	sp|Q8ILQ7|GST_PLAF7_Glutathione_S-transferase_OS=Plasmodium_falciparum_(isolate_3D7)_OX=36329_GN=GST_PE=1_SV=1
OG0000464	2	3	7	1	2	1	7	12	5	4	6	6	12	14	3	1	11	97	pumb_c0007.g031	sp|Q9HAR2|AGRL3_HUMAN_Adhesion_G_protein-coupled_receptor_L3_OS=Homo_sapiens_OX=9606_GN=ADGRL3_PE=1_SV=2
																			pumb_c0007.g032	sp|C6KFA3|AGRG6_DANRE_Adhesion_G-protein_coupled_receptor_G6_OS=Danio_rerio_OX=7955_GN=adgrg6_PE=1_SV=1
																			pumb_c0007.g033	sp|A6QLU6|AGRD1_BOVIN_Adhesion_G-protein_coupled_receptor_D1_OS=Bos_taurus_OX=9913_GN=ADGRD1_PE=2_SV=1
																			pumb_c0007.g034	sp|Q8IZF6|AGRG4_HUMAN_Adhesion_G-protein_coupled_receptor_G4_OS=Homo_sapiens_OX=9606_GN=ADGRG4_PE=1_SV=2
																			pumb_c0007.g035	sp|C6KFA3|AGRG6_DANRE_Adhesion_G-protein_coupled_receptor_G6_OS=Danio_rerio_OX=7955_GN=adgrg6_PE=1_SV=1
																			pumb_c0007.g036	sp|Q8IZF6|AGRG4_HUMAN_Adhesion_G-protein_coupled_receptor_G4_OS=Homo_sapiens_OX=9606_GN=ADGRG4_PE=1_SV=2
																			pumb_c0021.g006	sp|C6KFA3|AGRG6_DANRE_Adhesion_G-protein_coupled_receptor_G6_OS=Danio_rerio_OX=7955_GN=adgrg6_PE=1_SV=1
																			pumb_c0129.g011	sp|Q5Y4N8|AGRE1_RAT_Adhesion_G_protein-coupled_receptor_E2_OS=Rattus_norvegicus_OX=10116_GN=Adgre1_PE=2_SV=1
																			pumb_c0289.g011	sp|C6KFA3|AGRG6_DANRE_Adhesion_G-protein_coupled_receptor_G6_OS=Danio_rerio_OX=7955_GN=adgrg6_PE=1_SV=1
																			pumb_c0456.g007	sp|Q6QNK2|AGRD1_HUMAN_Adhesion_G-protein_coupled_receptor_D1_OS=Homo_sapiens_OX=9606_GN=ADGRD1_PE=1_SV=1
																			pumb_c0564.g007	sp|A6QLU6|AGRD1_BOVIN_Adhesion_G-protein_coupled_receptor_D1_OS=Bos_taurus_OX=9913_GN=ADGRD1_PE=2_SV=1
																			pumb_c1214.g001	sp|Q5Y4N8|AGRE1_RAT_Adhesion_G_protein-coupled_receptor_E2_OS=Rattus_norvegicus_OX=10116_GN=Adgre1_PE=2_SV=1
																			pumb_c1361.g002	sp|Q9HAR2|AGRL3_HUMAN_Adhesion_G_protein-coupled_receptor_L3_OS=Homo_sapiens_OX=9606_GN=ADGRL3_PE=1_SV=2
																			pumb_c1361.g004	sp|Q9HAR2|AGRL3_HUMAN_Adhesion_G_protein-coupled_receptor_L3_OS=Homo_sapiens_OX=9606_GN=ADGRL3_PE=1_SV=2
OG0000502	4	6	4	3	2	8	4	8	6	5	3	2	13	12	5	2	6	93	pumb_c0048.g001	sp|S3D9F9|GLOC_GLAL2_2-oxoglutarate-dependent_dioxygenase_gloC_OS=Glarea_lozoyensis_(strain_ATCC_20868_/_MF5171)_OX=1116229_GN=gloC_PE=1_SV=1
																			pumb_c0522.g001	sp|S3D9F9|GLOC_GLAL2_2-oxoglutarate-dependent_dioxygenase_gloC_OS=Glarea_lozoyensis_(strain_ATCC_20868_/_MF5171)_OX=1116229_GN=gloC_PE=1_SV=1
																			pumb_c0554.g007	sp|A0A166YZY4|PPZD_METRR_2-oxoglutarate-Fe(II)_type_oxidoreductase_ppzD_OS=Metarhizium_rileyi_(strain_RCEF_4871)_OX=1081105_GN=ppzD_PE=3_SV=1
																			pumb_c0784.g001	sp|K0DZA0|HTYE_ASPRU_2-oxoglutarate-dependent_dioxygenase_htyE_OS=Aspergillus_rugulosus_OX=41736_GN=htyE_PE=1_SV=1
																			pumb_c0911.g001	sp|Q7LL04|YQK1_SCHPO_UPF0676_protein_C1494.01_OS=Schizosaccharomyces_pombe_(strain_972_/_ATCC_24843)_OX=284812_GN=SPCC1494.01_PE=3_SV=2
																			pumb_c0911.g003	sp|A0A166YZY4|PPZD_METRR_2-oxoglutarate-Fe(II)_type_oxidoreductase_ppzD_OS=Metarhizium_rileyi_(strain_RCEF_4871)_OX=1081105_GN=ppzD_PE=3_SV=1
																			pumb_c0911.g005	sp|Q7LL04|YQK1_SCHPO_UPF0676_protein_C1494.01_OS=Schizosaccharomyces_pombe_(strain_972_/_ATCC_24843)_OX=284812_GN=SPCC1494.01_PE=3_SV=2
																			pumb_c0911.g007	NA
																			pumb_c0911.g008	sp|A0A2U8U2L3|ASL3_SARSH_2-oxoglutarate-dependent_dioxygenase_asL3_OS=Sarocladium_schorii_OX=2203296_GN=asL3_PE=1_SV=1
																			pumb_c0911.g009	NA
																			pumb_c0911.g010	sp|Q7LL04|YQK1_SCHPO_UPF0676_protein_C1494.01_OS=Schizosaccharomyces_pombe_(strain_972_/_ATCC_24843)_OX=284812_GN=SPCC1494.01_PE=3_SV=2
																			pumb_c2298.g001	sp|Q7LL04|YQK1_SCHPO_UPF0676_protein_C1494.01_OS=Schizosaccharomyces_pombe_(strain_972_/_ATCC_24843)_OX=284812_GN=SPCC1494.01_PE=3_SV=2
OG0000581	2	3	2	3	1	4	3	12	6	3	3	2	11	10	6	0	13	84	pumb_c0035.g052	sp|P29060|CHIA_TOBAC_Acidic_endochitinase_OS=Nicotiana_tabacum_OX=4097_PE=1_SV=1
																			pumb_c0051.g037	sp|P40953|CHI2_CANAL_Chitinase_2_OS=Candida_albicans_(strain_SC5314_/_ATCC_MYA-2876)_OX=237561_GN=CHT2_PE=1_SV=2
																			pumb_c0051.g038	sp|P29060|CHIA_TOBAC_Acidic_endochitinase_OS=Nicotiana_tabacum_OX=4097_PE=1_SV=1
																			pumb_c0106.g021	sp|P29025|CHI1_RHINI_Chitinase_1_OS=Rhizopus_niveus_OX=4844_GN=CHI1_PE=3_SV=1
																			pumb_c0297.g004	sp|P29029|CHIT_YEAST_Endochitinase_OS=Saccharomyces_cerevisiae_(strain_ATCC_204508_/_S288c)_OX=559292_GN=CTS1_PE=1_SV=2
																			pumb_c0352.g004	sp|P40954|CHI3_CANAL_Chitinase_3_OS=Candida_albicans_(strain_SC5314_/_ATCC_MYA-2876)_OX=237561_GN=CHT3_PE=1_SV=2
																			pumb_c0445.g012	sp|P54197|CHI2_COCP7_Endochitinase_2_OS=Coccidioides_posadasii_(strain_C735)_OX=222929_GN=CTS2_PE=3_SV=2
																			pumb_c0524.g007	sp|P29029|CHIT_YEAST_Endochitinase_OS=Saccharomyces_cerevisiae_(strain_ATCC_204508_/_S288c)_OX=559292_GN=CTS1_PE=1_SV=2
																			pumb_c1070.g007	sp|P40954|CHI3_CANAL_Chitinase_3_OS=Candida_albicans_(strain_SC5314_/_ATCC_MYA-2876)_OX=237561_GN=CHT3_PE=1_SV=2
																			pumb_c1650.g001	sp|P29029|CHIT_YEAST_Endochitinase_OS=Saccharomyces_cerevisiae_(strain_ATCC_204508_/_S288c)_OX=559292_GN=CTS1_PE=1_SV=2
OG0000614	4	5	4	4	3	3	2	2	6	5	3	3	10	11	7	1	7	80	pumb_c0002.g039	sp|Q28153|CELA1_BOVIN_Chymotrypsin-like_elastase_family_member_1_OS=Bos_taurus_OX=9913_GN=CELA1_PE=2_SV=1
																			pumb_c0003.g026	sp|B8V7S0|CPP1_ACRMI_CUB_and_peptidase_domain-containing_protein_1_(Fragment)_OS=Acropora_millepora_OX=45264_PE=1_SV=1
																			pumb_c0003.g027	sp|B3EWZ6|MLRP2_ACRMI_MAM_and_LDL-receptor_class_A_domain-containing_protein_2_(Fragment)_OS=Acropora_millepora_OX=45264_PE=1_SV=1
																			pumb_c0049.g018	sp|B8V7S0|CPP1_ACRMI_CUB_and_peptidase_domain-containing_protein_1_(Fragment)_OS=Acropora_millepora_OX=45264_PE=1_SV=1
																			pumb_c0070.g025	sp|Q3UFB2|BCD1_MOUSE_Box_C/D_snoRNA_protein_1_OS=Mus_musculus_OX=10090_GN=Znhit6_PE=1_SV=2
																			pumb_c0563.g002	sp|P04813|CTR2_CANLF_Chymotrypsinogen_2_OS=Canis_lupus_familiaris_OX=9615_GN=CTRB1_PE=2_SV=1
																			pumb_c0744.g008	sp|Q6GPI1|CTRB2_HUMAN_Chymotrypsinogen_B2_OS=Homo_sapiens_OX=9606_GN=CTRB2_PE=2_SV=2
																			pumb_c0778.g001	sp|G3V801|NETR_RAT_Neurotrypsin_OS=Rattus_norvegicus_OX=10116_GN=Prss12_PE=1_SV=1
																			pumb_c0995.g004	sp|P17538|CTRB1_HUMAN_Chymotrypsinogen_B_OS=Homo_sapiens_OX=9606_GN=CTRB1_PE=2_SV=2
																			pumb_c1020.g005	sp|B8V7S0|CPP1_ACRMI_CUB_and_peptidase_domain-containing_protein_1_(Fragment)_OS=Acropora_millepora_OX=45264_PE=1_SV=1
																			pumb_c1891.g001	sp|B8V7S0|CPP1_ACRMI_CUB_and_peptidase_domain-containing_protein_1_(Fragment)_OS=Acropora_millepora_OX=45264_PE=1_SV=1
OG0000640	1	5	1	1	3	2	1	3	18	1	4	3	6	5	3	1	19	77	pumb_c0232.g019	sp|O88281|MEGF6_RAT_Multiple_epidermal_growth_factor-like_domains_protein_6_OS=Rattus_norvegicus_OX=10116_GN=Megf6_PE=1_SV=1
																			pumb_c0535.g011	sp|P22105|TENX_HUMAN_Tenascin-X_OS=Homo_sapiens_OX=9606_GN=TNXB_PE=1_SV=5
																			pumb_c1153.g003	sp|Q8WYK1|CNTP5_HUMAN_Contactin-associated_protein-like_5_OS=Homo_sapiens_OX=9606_GN=CNTNAP5_PE=2_SV=1
																			pumb_c1360.g001	NA
																			pumb_c1464.g001	sp|P22105|TENX_HUMAN_Tenascin-X_OS=Homo_sapiens_OX=9606_GN=TNXB_PE=1_SV=5
OG0000675	1	2	2	5	6	8	6	3	2	3	5	2	10	9	5	0	6	75	pumb_c0176.g010	NA
																			pumb_c0239.g014	NA
																			pumb_c0305.g002	NA
																			pumb_c0457.g011	NA
																			pumb_c0457.g012	NA
																			pumb_c0584.g015	NA
																			pumb_c0584.g016	NA
																			pumb_c0584.g017	sp|Q5V7F4|CSG_HALMA_Cell_surface_glycoprotein_OS=Haloarcula_marismortui_(strain_ATCC_43049_/_DSM_3752_/_JCM_8966_/_VKM_B-1809)_OX=272569_GN=csg1_PE=1_SV=2
																			pumb_c0584.g018	NA
OG0000686	2	2	1	4	0	2	2	2	10	4	7	7	7	7	8	0	8	73	pumb_c0008.g052	sp|O95460|MATN4_HUMAN_Matrilin-4_OS=Homo_sapiens_OX=9606_GN=MATN4_PE=1_SV=3
																			pumb_c0096.g043	sp|O00339|MATN2_HUMAN_Matrilin-2_OS=Homo_sapiens_OX=9606_GN=MATN2_PE=1_SV=4
																			pumb_c0256.g007	sp|Q1ENI8|PXDN1_CAEEL_Peroxidasin_homolog_pxn-1_OS=Caenorhabditis_elegans_OX=6239_GN=pxn-1_PE=1_SV=1
																			pumb_c0256.g011	sp|Q61555|FBN2_MOUSE_Fibrillin-2_OS=Mus_musculus_OX=10090_GN=Fbn2_PE=1_SV=2
																			pumb_c0865.g001	sp|O00339|MATN2_HUMAN_Matrilin-2_OS=Homo_sapiens_OX=9606_GN=MATN2_PE=1_SV=4
																			pumb_c0865.g002	sp|D3YXG0|HMCN1_MOUSE_Hemicentin-1_OS=Mus_musculus_OX=10090_GN=Hmcn1_PE=1_SV=1
																			pumb_c1033.g001	sp|O00339|MATN2_HUMAN_Matrilin-2_OS=Homo_sapiens_OX=9606_GN=MATN2_PE=1_SV=4
OG0000694	2	3	2	2	12	3	3	3	9	3	1	1	4	6	2	7	10	73	pumb_c0034.g044	sp|P21447|MDR1A_MOUSE_ATP-dependent_translocase_ABCB1_OS=Mus_musculus_OX=10090_GN=Abcb1a_PE=1_SV=3
																			pumb_c0137.g034	sp|P21439|MDR3_HUMAN_Phosphatidylcholine_translocator_ABCB4_OS=Homo_sapiens_OX=9606_GN=ABCB4_PE=1_SV=2
																			pumb_c0527.g015	sp|P08183|MDR1_HUMAN_ATP-dependent_translocase_ABCB1_OS=Homo_sapiens_OX=9606_GN=ABCB1_PE=1_SV=3
																			pumb_c1663.g002	NA
																			pumb_c1885.g001	sp|P21439|MDR3_HUMAN_Phosphatidylcholine_translocator_ABCB4_OS=Homo_sapiens_OX=9606_GN=ABCB4_PE=1_SV=2
																			pumb_c2409.g001	sp|P08183|MDR1_HUMAN_ATP-dependent_translocase_ABCB1_OS=Homo_sapiens_OX=9606_GN=ABCB1_PE=1_SV=3
OG0000832	4	3	4	1	0	2	4	8	5	3	2	1	8	8	3	0	7	63	pumb_c0073.g018	sp|O95685|PPR3D_HUMAN_Protein_phosphatase_1_regulatory_subunit_3D_OS=Homo_sapiens_OX=9606_GN=PPP1R3D_PE=1_SV=1
																			pumb_c0073.g019	sp|Q8BRJ4|PPR3E_MOUSE_Protein_phosphatase_1_regulatory_subunit_3E_OS=Mus_musculus_OX=10090_GN=Ppp1r3e_PE=1_SV=2
																			pumb_c0073.g021	sp|Q8BRJ4|PPR3E_MOUSE_Protein_phosphatase_1_regulatory_subunit_3E_OS=Mus_musculus_OX=10090_GN=Ppp1r3e_PE=1_SV=2
																			pumb_c0073.g022	sp|O95685|PPR3D_HUMAN_Protein_phosphatase_1_regulatory_subunit_3D_OS=Homo_sapiens_OX=9606_GN=PPP1R3D_PE=1_SV=1
																			pumb_c0073.g023	sp|O95685|PPR3D_HUMAN_Protein_phosphatase_1_regulatory_subunit_3D_OS=Homo_sapiens_OX=9606_GN=PPP1R3D_PE=1_SV=1
																			pumb_c0073.g024	sp|O95685|PPR3D_HUMAN_Protein_phosphatase_1_regulatory_subunit_3D_OS=Homo_sapiens_OX=9606_GN=PPP1R3D_PE=1_SV=1
																			pumb_c0073.g025	sp|O95685|PPR3D_HUMAN_Protein_phosphatase_1_regulatory_subunit_3D_OS=Homo_sapiens_OX=9606_GN=PPP1R3D_PE=1_SV=1
																			pumb_c0548.g014	sp|Q9VVY3|GBS76_DROME_Glycogen-binding_subunit_76A_OS=Drosophila_melanogaster_OX=7227_GN=Gbs-76A_PE=1_SV=1
OG0000851	3	4	4	3	1	3	2	5	9	3	2	1	6	7	3	1	5	62	pumb_c0089.g020	sp|Q63424|S15A2_RAT_Solute_carrier_family_15_member_2_OS=Rattus_norvegicus_OX=10116_GN=Slc15a2_PE=1_SV=1
																			pumb_c0347.g001	sp|P36836|S15A1_RABIT_Solute_carrier_family_15_member_1_OS=Oryctolagus_cuniculus_OX=9986_GN=SLC15A1_PE=1_SV=1
																			pumb_c0390.g008	sp|Q9ES07|S15A2_MOUSE_Solute_carrier_family_15_member_2_OS=Mus_musculus_OX=10090_GN=Slc15a2_PE=1_SV=1
																			pumb_c0512.g001	sp|B0S6T2|S15A2_DANRE_Solute_carrier_family_15_member_2_OS=Danio_rerio_OX=7955_GN=slc15a2_PE=1_SV=1
																			pumb_c0598.g001	sp|B0S6T2|S15A2_DANRE_Solute_carrier_family_15_member_2_OS=Danio_rerio_OX=7955_GN=slc15a2_PE=1_SV=1
																			pumb_c1389.g007	sp|P46059|S15A1_HUMAN_Solute_carrier_family_15_member_1_OS=Homo_sapiens_OX=9606_GN=SLC15A1_PE=1_SV=1
																			pumb_c2426.g001	sp|Q9JIP7|S15A1_MOUSE_Solute_carrier_family_15_member_1_OS=Mus_musculus_OX=10090_GN=Slc15a1_PE=1_SV=2
OG0000873	1	3	3	1	1	1	1	2	18	1	2	1	4	7	4	1	10	61	pumb_c0115.g001	sp|O01761|UNC89_CAEEL_Muscle_M-line_assembly_protein_unc-89_OS=Caenorhabditis_elegans_OX=6239_GN=unc-89_PE=1_SV=3
																			pumb_c0115.g002	sp|O01761|UNC89_CAEEL_Muscle_M-line_assembly_protein_unc-89_OS=Caenorhabditis_elegans_OX=6239_GN=unc-89_PE=1_SV=3
																			pumb_c0870.g001	sp|P97924|KALRN_RAT_Kalirin_OS=Rattus_norvegicus_OX=10116_GN=Kalrn_PE=1_SV=3
																			pumb_c0870.g002	sp|O01761|UNC89_CAEEL_Muscle_M-line_assembly_protein_unc-89_OS=Caenorhabditis_elegans_OX=6239_GN=unc-89_PE=1_SV=3
																			pumb_c0870.g004	sp|Q8WZ42|TITIN_HUMAN_Titin_OS=Homo_sapiens_OX=9606_GN=TTN_PE=1_SV=4
																			pumb_c0870.g005	sp|A8DYP0|OBSCN_DROME_Obscurin_OS=Drosophila_melanogaster_OX=7227_GN=Unc-89_PE=1_SV=1
																			pumb_c0870.g006	sp|O01761|UNC89_CAEEL_Muscle_M-line_assembly_protein_unc-89_OS=Caenorhabditis_elegans_OX=6239_GN=unc-89_PE=1_SV=3
OG0000887	1	2	1	4	2	2	2	2	6	3	2	3	8	8	4	2	8	60	pumb_c0009.g064	sp|Q9GZV3|SC5A7_HUMAN_High_affinity_choline_transporter_1_OS=Homo_sapiens_OX=9606_GN=SLC5A7_PE=1_SV=1
																			pumb_c0009.g066	sp|O02228|SC5A7_CAEEL_High-affinity_choline_transporter_1_OS=Caenorhabditis_elegans_OX=6239_GN=cho-1_PE=2_SV=2
																			pumb_c0108.g009	sp|Q8BGY9|SC5A7_MOUSE_High_affinity_choline_transporter_1_OS=Mus_musculus_OX=10090_GN=Slc5a7_PE=1_SV=1
																			pumb_c0108.g010	sp|Q8BGY9|SC5A7_MOUSE_High_affinity_choline_transporter_1_OS=Mus_musculus_OX=10090_GN=Slc5a7_PE=1_SV=1
																			pumb_c0181.g009	sp|Q9GZV3|SC5A7_HUMAN_High_affinity_choline_transporter_1_OS=Homo_sapiens_OX=9606_GN=SLC5A7_PE=1_SV=1
																			pumb_c0243.g001	sp|Q9GZV3|SC5A7_HUMAN_High_affinity_choline_transporter_1_OS=Homo_sapiens_OX=9606_GN=SLC5A7_PE=1_SV=1
																			pumb_c0449.g016	sp|Q9VE46|SC5A7_DROME_High-affinity_choline_transporter_1_OS=Drosophila_melanogaster_OX=7227_GN=ChT_PE=2_SV=2
																			pumb_c0682.g008	sp|Q8UWF0|SC5A7_TORMA_High-affinity_choline_transporter_1_OS=Torpedo_marmorata_OX=7788_GN=CHT1_PE=2_SV=1
OG0000895	2	3	1	7	1	3	1	1	8	1	1	1	3	6	3	1	17	60	pumb_c1340.g001	sp|Q8VHN7|AGRV1_MOUSE_Adhesion_G-protein_coupled_receptor_V1_OS=Mus_musculus_OX=10090_GN=Adgrv1_PE=1_SV=1
																			pumb_c1594.g001	sp|Q8WXG9|AGRV1_HUMAN_Adhesion_G-protein_coupled_receptor_V1_OS=Homo_sapiens_OX=9606_GN=ADGRV1_PE=1_SV=2
																			pumb_c1744.g001	sp|Q8WXG9|AGRV1_HUMAN_Adhesion_G-protein_coupled_receptor_V1_OS=Homo_sapiens_OX=9606_GN=ADGRV1_PE=1_SV=2
																			pumb_c2192.g001	sp|Q8VHN7|AGRV1_MOUSE_Adhesion_G-protein_coupled_receptor_V1_OS=Mus_musculus_OX=10090_GN=Adgrv1_PE=1_SV=1
																			pumb_c2344.g001	sp|Q6JAN0|AGRV1_DANRE_Adhesion_G-protein_coupled_receptor_V1_OS=Danio_rerio_OX=7955_GN=adgrv1_PE=2_SV=1
																			pumb_c2558.g001	sp|Q6JAN0|AGRV1_DANRE_Adhesion_G-protein_coupled_receptor_V1_OS=Danio_rerio_OX=7955_GN=adgrv1_PE=2_SV=1
OG0000917	1	1	1	3	0	3	3	1	12	1	2	1	10	5	7	0	8	59	pumb_c0069.g039	NA
																			pumb_c0103.g015	NA
																			pumb_c0103.g016	NA
																			pumb_c0103.g017	NA
																			pumb_c2556.g001	NA
OG0000942	2	3	2	3	3	2	2	2	9	2	1	2	6	3	5	2	9	58	pumb_c0028.g005	sp|Q9DC29|ABCB6_MOUSE_ATP-binding_cassette_sub-family_B_member_6_OS=Mus_musculus_OX=10090_GN=Abcb6_PE=1_SV=1
																			pumb_c0502.g018	sp|E7F6F7|ABCB7_DANRE_Iron-sulfur_clusters_transporter_ABCB7,_mitochondrial_OS=Danio_rerio_OX=7955_GN=abcb7_PE=3_SV=1
																			pumb_c0502.g020	sp|Q61102|ABCB7_MOUSE_Iron-sulfur_clusters_transporter_ABCB7,_mitochondrial_OS=Mus_musculus_OX=10090_GN=Abcb7_PE=1_SV=3
OG0000953	3	3	3	2	1	3	3	3	4	2	6	3	8	6	3	0	4	57	pumb_c0105.g024	sp|Q5SV42|ILEUC_MOUSE_Leukocyte_elastase_inhibitor_C_OS=Mus_musculus_OX=10090_GN=Serpinb1c_PE=1_SV=1
																			pumb_c0105.g025	sp|Q5SV42|ILEUC_MOUSE_Leukocyte_elastase_inhibitor_C_OS=Mus_musculus_OX=10090_GN=Serpinb1c_PE=1_SV=1
																			pumb_c0372.g002	sp|Q5SV42|ILEUC_MOUSE_Leukocyte_elastase_inhibitor_C_OS=Mus_musculus_OX=10090_GN=Serpinb1c_PE=1_SV=1
																			pumb_c0372.g004	sp|Q5SV42|ILEUC_MOUSE_Leukocyte_elastase_inhibitor_C_OS=Mus_musculus_OX=10090_GN=Serpinb1c_PE=1_SV=1
																			pumb_c1381.g008	sp|P05619|ILEU_HORSE_Leukocyte_elastase_inhibitor_OS=Equus_caballus_OX=9796_GN=SERPINB1_PE=1_SV=3
																			pumb_c1771.g002	sp|P50453|SPB9_HUMAN_Serpin_B9_OS=Homo_sapiens_OX=9606_GN=SERPINB9_PE=1_SV=1
OG0000965	1	5	3	5	0	1	1	10	4	1	1	4	8	5	3	0	5	57	pumb_c0348.g002	sp|Q8N8V2|GBP7_HUMAN_Guanylate-binding_protein_7_OS=Homo_sapiens_OX=9606_GN=GBP7_PE=1_SV=2
																			pumb_c0348.g003	sp|P33332|SEC3_YEAST_Exocyst_complex_component_SEC3_OS=Saccharomyces_cerevisiae_(strain_ATCC_204508_/_S288c)_OX=559292_GN=SEC3_PE=1_SV=1
																			pumb_c1786.g001	NA
																			pumb_c1786.g002	sp|Q63663|GBP2_RAT_Guanylate-binding_protein_2_OS=Rattus_norvegicus_OX=10116_GN=Gbp2_PE=1_SV=2
																			pumb_c1786.g003	sp|Q63663|GBP2_RAT_Guanylate-binding_protein_2_OS=Rattus_norvegicus_OX=10116_GN=Gbp2_PE=1_SV=2
OG0001043	2	3	2	1	8	1	1	3	3	1	9	1	7	3	3	1	5	54	pumb_c0077.g022	sp|Q9W6K2|EXO1_XENLA_Exonuclease_1_OS=Xenopus_laevis_OX=8355_GN=exo1_PE=2_SV=1
																			pumb_c0960.g001	sp|Q803U7|EXO1_DANRE_Exonuclease_1_OS=Danio_rerio_OX=7955_GN=exo1_PE=2_SV=1
																			pumb_c0986.g010	sp|Q803U7|EXO1_DANRE_Exonuclease_1_OS=Danio_rerio_OX=7955_GN=exo1_PE=2_SV=1
OG0001089	4	1	3	1	2	2	1	2	6	2	2	1	6	2	4	2	11	52	pumb_c1945.g001	sp|Q60HE9|MA2B1_MACFA_Lysosomal_alpha-mannosidase_OS=Macaca_fascicularis_OX=9541_GN=MAN2B1_PE=2_SV=1
																			pumb_c1945.g002	sp|Q60HE9|MA2B1_MACFA_Lysosomal_alpha-mannosidase_OS=Macaca_fascicularis_OX=9541_GN=MAN2B1_PE=2_SV=1
OG0001094	2	1	1	4	3	4	2	2	4	2	1	1	3	6	10	1	5	52	pumb_c0053.g020	sp|P81439|EQSTC_ACTEQ_Equistatin_OS=Actinia_equina_OX=6106_PE=1_SV=2
																			pumb_c0607.g006	sp|P81439|EQSTC_ACTEQ_Equistatin_OS=Actinia_equina_OX=6106_PE=1_SV=2
																			pumb_c0805.g001	sp|Q14AE4|WFDC3_MOUSE_WAP_four-disulfide_core_domain_protein_3_OS=Mus_musculus_OX=10090_GN=Wfdc3_PE=2_SV=1
																			pumb_c1807.g001	sp|P81439|EQSTC_ACTEQ_Equistatin_OS=Actinia_equina_OX=6106_PE=1_SV=2
																			pumb_c1807.g002	sp|P81439|EQSTC_ACTEQ_Equistatin_OS=Actinia_equina_OX=6106_PE=1_SV=2
																			pumb_c1850.g001	sp|P81439|EQSTC_ACTEQ_Equistatin_OS=Actinia_equina_OX=6106_PE=1_SV=2
OG0001122	1	1	1	2	0	2	3	1	6	1	1	1	8	7	7	0	8	50	pumb_c0016.g056	sp|P35408|PE2R4_HUMAN_Prostaglandin_E2_receptor_EP4_subtype_OS=Homo_sapiens_OX=9606_GN=PTGER4_PE=1_SV=1
																			pumb_c0052.g023	sp|P35408|PE2R4_HUMAN_Prostaglandin_E2_receptor_EP4_subtype_OS=Homo_sapiens_OX=9606_GN=PTGER4_PE=1_SV=1
																			pumb_c0055.g037	sp|P35408|PE2R4_HUMAN_Prostaglandin_E2_receptor_EP4_subtype_OS=Homo_sapiens_OX=9606_GN=PTGER4_PE=1_SV=1
																			pumb_c0055.g038	sp|P35408|PE2R4_HUMAN_Prostaglandin_E2_receptor_EP4_subtype_OS=Homo_sapiens_OX=9606_GN=PTGER4_PE=1_SV=1
																			pumb_c1217.g002	sp|P35408|PE2R4_HUMAN_Prostaglandin_E2_receptor_EP4_subtype_OS=Homo_sapiens_OX=9606_GN=PTGER4_PE=1_SV=1
																			pumb_c1217.g003	sp|P35408|PE2R4_HUMAN_Prostaglandin_E2_receptor_EP4_subtype_OS=Homo_sapiens_OX=9606_GN=PTGER4_PE=1_SV=1
																			pumb_c1217.g006	sp|P35408|PE2R4_HUMAN_Prostaglandin_E2_receptor_EP4_subtype_OS=Homo_sapiens_OX=9606_GN=PTGER4_PE=1_SV=1
OG0001169	2	2	2	1	2	1	1	1	2	1	1	1	3	3	8	17	1	49	pumb_c0477.g014	sp|P10155|RO60_HUMAN_RNA-binding_protein_RO60_OS=Homo_sapiens_OX=9606_GN=RO60_PE=1_SV=2
																			pumb_c0477.g015	sp|P42700|RO60_XENLA_RNA-binding_protein_RO60_OS=Xenopus_laevis_OX=8355_GN=ro60_PE=1_SV=1
																			pumb_c0477.g016	sp|P10155|RO60_HUMAN_RNA-binding_protein_RO60_OS=Homo_sapiens_OX=9606_GN=RO60_PE=1_SV=2
OG0001179	1	1	1	2	4	3	3	3	9	2	2	1	4	4	4	2	3	49	pumb_c0018.g081	sp|Q9GV41|PGFS_TRYBB_9,11-endoperoxide_prostaglandin_H2_reductase_OS=Trypanosoma_brucei_brucei_OX=5702_PE=1_SV=1
																			pumb_c0775.g003	sp|Q9GV41|PGFS_TRYBB_9,11-endoperoxide_prostaglandin_H2_reductase_OS=Trypanosoma_brucei_brucei_OX=5702_PE=1_SV=1
																			pumb_c0775.g004	sp|P22045|PGFS_LEIMA_9,11-endoperoxide_prostaglandin_H2_reductase_OS=Leishmania_major_OX=5664_GN=P100/11E_PE=1_SV=3
																			pumb_c0775.g005	sp|P22045|PGFS_LEIMA_9,11-endoperoxide_prostaglandin_H2_reductase_OS=Leishmania_major_OX=5664_GN=P100/11E_PE=1_SV=3
OG0001198	2	2	1	3	0	3	3	1	9	1	2	1	4	4	5	0	7	48	pumb_c0093.g012	sp|Q6ZHE5|DCYD1_ORYSJ_Putative_D-cysteine_desulfhydrase_1,_mitochondrial_OS=Oryza_sativa_subsp._japonica_OX=39947_GN=Os02g0773300_PE=2_SV=2
																			pumb_c0355.g011	sp|Q6ZHE5|DCYD1_ORYSJ_Putative_D-cysteine_desulfhydrase_1,_mitochondrial_OS=Oryza_sativa_subsp._japonica_OX=39947_GN=Os02g0773300_PE=2_SV=2
																			pumb_c0355.g013	sp|F4HYF3|DCYD1_ARATH_Bifunctional_D-cysteine_desulfhydrase/1-aminocyclopropane-1-carboxylate_deaminase,_mitochondrial_OS=Arabidopsis_thaliana_OX=3702_GN=DCD_PE=1_SV=1
																			pumb_c0355.g014	sp|F4HYF3|DCYD1_ARATH_Bifunctional_D-cysteine_desulfhydrase/1-aminocyclopropane-1-carboxylate_deaminase,_mitochondrial_OS=Arabidopsis_thaliana_OX=3702_GN=DCD_PE=1_SV=1
OG0001236	7	1	2	1	2	1	1	2	3	1	4	4	6	5	2	1	4	47	pumb_c0029.g036	sp|Q9NP97|DLRB1_HUMAN_Dynein_light_chain_roadblock-type_1_OS=Homo_sapiens_OX=9606_GN=DYNLRB1_PE=1_SV=3
																			pumb_c0282.g006	sp|Q9NP97|DLRB1_HUMAN_Dynein_light_chain_roadblock-type_1_OS=Homo_sapiens_OX=9606_GN=DYNLRB1_PE=1_SV=3
																			pumb_c0347.g009	sp|Q9DAJ5|DLRB2_MOUSE_Dynein_light_chain_roadblock-type_2_OS=Mus_musculus_OX=10090_GN=Dynlrb2_PE=1_SV=1
																			pumb_c0556.g005	sp|Q9NP97|DLRB1_HUMAN_Dynein_light_chain_roadblock-type_1_OS=Homo_sapiens_OX=9606_GN=DYNLRB1_PE=1_SV=3
																			pumb_c0577.g004	sp|Q32P85|DLRB2_BOVIN_Dynein_light_chain_roadblock-type_2_OS=Bos_taurus_OX=9913_GN=DYNLRB2_PE=3_SV=1
OG0001279	2	2	2	1	0	1	1	3	4	6	2	4	5	6	4	1	2	46	pumb_c0103.g027	sp|P81556|TIMP4_RAT_Metalloproteinase_inhibitor_4_OS=Rattus_norvegicus_OX=10116_GN=Timp4_PE=2_SV=2
																			pumb_c0103.g030	sp|Q9JHB3|TIMP4_MOUSE_Metalloproteinase_inhibitor_4_OS=Mus_musculus_OX=10090_GN=Timp4_PE=2_SV=1
																			pumb_c0103.g031	sp|Q95KL9|TIMP1_MACMU_Metalloproteinase_inhibitor_1_OS=Macaca_mulatta_OX=9544_GN=TIMP1_PE=2_SV=1
																			pumb_c0103.g032	sp|O73746|TIMP3_XENLA_Metalloproteinase_inhibitor_3_OS=Xenopus_laevis_OX=8355_GN=timp3_PE=2_SV=1
																			pumb_c0103.g033	sp|O73746|TIMP3_XENLA_Metalloproteinase_inhibitor_3_OS=Xenopus_laevis_OX=8355_GN=timp3_PE=2_SV=1
																			pumb_c1027.g002	sp|O97563|TIMP4_BOVIN_Metalloproteinase_inhibitor_4_OS=Bos_taurus_OX=9913_GN=TIMP4_PE=2_SV=2
OG0001292	1	3	1	2	1	2	1	3	7	2	1	1	4	3	4	1	8	45	pumb_c0305.g006	sp|Q6A051|ATRN1_MOUSE_Attractin-like_protein_1_OS=Mus_musculus_OX=10090_GN=Atrnl1_PE=1_SV=2
																			pumb_c0305.g010	sp|Q6A051|ATRN1_MOUSE_Attractin-like_protein_1_OS=Mus_musculus_OX=10090_GN=Atrnl1_PE=1_SV=2
																			pumb_c0305.g015	sp|Q9WU60|ATRN_MOUSE_Attractin_OS=Mus_musculus_OX=10090_GN=Atrn_PE=1_SV=3
OG0001338	2	3	1	1	3	2	1	2	2	2	3	3	6	7	2	2	2	44	pumb_c0045.g008	sp|A2VDD2|DYL5B_XENLA_Dynein_light_chain_Tctex-type_5-B_(Fragment)_OS=Xenopus_laevis_OX=8355_GN=Dynlt5-b_PE=2_SV=1
																			pumb_c0068.g034	sp|Q66IC8|DYLT5_DANRE_Dynein_light_chain_Tctex-type_5_OS=Danio_rerio_OX=7955_GN=dynlt5_PE=2_SV=1
																			pumb_c0068.g035	sp|Q66IC8|DYLT5_DANRE_Dynein_light_chain_Tctex-type_5_OS=Danio_rerio_OX=7955_GN=dynlt5_PE=2_SV=1
																			pumb_c0068.g036	sp|Q66IC8|DYLT5_DANRE_Dynein_light_chain_Tctex-type_5_OS=Danio_rerio_OX=7955_GN=dynlt5_PE=2_SV=1
																			pumb_c0214.g002	sp|A2VDD2|DYL5B_XENLA_Dynein_light_chain_Tctex-type_5-B_(Fragment)_OS=Xenopus_laevis_OX=8355_GN=Dynlt5-b_PE=2_SV=1
																			pumb_c0533.g017	sp|Q3B8D7|DYL5A_XENLA_Dynein_light_chain_Tctex-type_5-A_OS=Xenopus_laevis_OX=8355_GN=Dynlt5-a_PE=2_SV=1
																			pumb_c1074.g004	sp|Q66IC8|DYLT5_DANRE_Dynein_light_chain_Tctex-type_5_OS=Danio_rerio_OX=7955_GN=dynlt5_PE=2_SV=1
OG0001395	1	1	1	2	2	2	4	1	5	1	1	1	7	5	5	1	3	43	pumb_c0058.g016	NA
																			pumb_c0508.g007	NA
																			pumb_c0508.g009	NA
																			pumb_c0878.g010	NA
																			pumb_c0878.g011	NA
OG0001415	2	2	2	1	2	2	2	2	6	2	1	1	4	4	4	2	3	42	pumb_c0508.g011	sp|F1QQC3|LOL2A_DANRE_Lysyl_oxidase_homolog_2A_OS=Danio_rerio_OX=7955_GN=loxl2a_PE=2_SV=1
																			pumb_c0508.g012	sp|F1RD85|LOX3A_DANRE_Lysyl_oxidase_homolog_3A_OS=Danio_rerio_OX=7955_GN=loxl3a_PE=2_SV=1
																			pumb_c0777.g008	sp|Q08B63|LOXL2_XENLA_Lysyl_oxidase_homolog_2_OS=Xenopus_laevis_OX=8355_GN=loxl2_PE=2_SV=1
																			pumb_c0777.g009	sp|A6H737|LOXL2_BOVIN_Lysyl_oxidase_homolog_2_OS=Bos_taurus_OX=9913_GN=LOXL2_PE=2_SV=1
OG0001438	1	1	1	4	0	3	3	1	5	1	1	1	5	5	4	0	6	42	pumb_c0025.g041	sp|O16850|FOXO_CAEEL_Forkhead_box_protein_O_OS=Caenorhabditis_elegans_OX=6239_GN=daf-16_PE=1_SV=3
																			pumb_c0025.g042	sp|O16850|FOXO_CAEEL_Forkhead_box_protein_O_OS=Caenorhabditis_elegans_OX=6239_GN=daf-16_PE=1_SV=3
																			pumb_c0061.g042	sp|O16850|FOXO_CAEEL_Forkhead_box_protein_O_OS=Caenorhabditis_elegans_OX=6239_GN=daf-16_PE=1_SV=3
																			pumb_c0181.g017	sp|O16850|FOXO_CAEEL_Forkhead_box_protein_O_OS=Caenorhabditis_elegans_OX=6239_GN=daf-16_PE=1_SV=3
																			pumb_c1080.g003	sp|O16850|FOXO_CAEEL_Forkhead_box_protein_O_OS=Caenorhabditis_elegans_OX=6239_GN=daf-16_PE=1_SV=3
OG0001454	2	1	2	2	2	2	2	2	3	2	2	1	4	6	3	1	5	42	pumb_c0060.g010	sp|P42898|MTHR_HUMAN_Methylenetetrahydrofolate_reductase_(NADPH)_OS=Homo_sapiens_OX=9606_GN=MTHFR_PE=1_SV=3
																			pumb_c1428.g002	sp|Q60HE5|MTHR_MACFA_Methylenetetrahydrofolate_reductase_(NADPH)_OS=Macaca_fascicularis_OX=9541_GN=MTHFR_PE=2_SV=1
																			pumb_c1428.g003	sp|P42898|MTHR_HUMAN_Methylenetetrahydrofolate_reductase_(NADPH)_OS=Homo_sapiens_OX=9606_GN=MTHFR_PE=1_SV=3
																			pumb_c1428.g004	sp|Q5I598|MTHR_BOVIN_Methylenetetrahydrofolate_reductase_(NADPH)_OS=Bos_taurus_OX=9913_GN=MTHFR_PE=2_SV=1
																			pumb_c1555.g001	sp|P42898|MTHR_HUMAN_Methylenetetrahydrofolate_reductase_(NADPH)_OS=Homo_sapiens_OX=9606_GN=MTHFR_PE=1_SV=3
																			pumb_c1555.g002	sp|P42898|MTHR_HUMAN_Methylenetetrahydrofolate_reductase_(NADPH)_OS=Homo_sapiens_OX=9606_GN=MTHFR_PE=1_SV=3
OG0001466	2	2	2	2	2	2	2	2	3	2	1	2	5	5	2	1	4	41	pumb_c0005.g006	sp|Q9P0Z9|SOX_HUMAN_Peroxisomal_sarcosine_oxidase_OS=Homo_sapiens_OX=9606_GN=PIPOX_PE=1_SV=2
																			pumb_c0098.g023	sp|Q29RU9|SOX_BOVIN_Peroxisomal_sarcosine_oxidase_OS=Bos_taurus_OX=9913_GN=PIPOX_PE=2_SV=2
																			pumb_c0503.g015	sp|Q29RU9|SOX_BOVIN_Peroxisomal_sarcosine_oxidase_OS=Bos_taurus_OX=9913_GN=PIPOX_PE=2_SV=2
																			pumb_c0503.g019	sp|Q9P0Z9|SOX_HUMAN_Peroxisomal_sarcosine_oxidase_OS=Homo_sapiens_OX=9606_GN=PIPOX_PE=1_SV=2
																			pumb_c0503.g020	sp|P79371|SOX_RABIT_Peroxisomal_sarcosine_oxidase_OS=Oryctolagus_cuniculus_OX=9986_GN=PIPOX_PE=1_SV=1
OG0001493	2	1	2	2	1	1	1	2	5	2	1	2	3	4	6	1	5	41	pumb_c0129.g001	NA
																			pumb_c0233.g016	sp|Q5XHF8|VIP2_XENLA_Inositol_hexakisphosphate_and_diphosphoinositol-pentakisphosphate_kinase_2_OS=Xenopus_laevis_OX=8355_GN=ppip5k2_PE=2_SV=1
																			pumb_c0233.g017	sp|Q9VR59|VIP1_DROME_Inositol_hexakisphosphate_and_diphosphoinositol-pentakisphosphate_kinase_OS=Drosophila_melanogaster_OX=7227_GN=l(1)G0196_PE=1_SV=2
																			pumb_c2387.g001	sp|A7Z050|VIP1_BOVIN_Inositol_hexakisphosphate_and_diphosphoinositol-pentakisphosphate_kinase_1_OS=Bos_taurus_OX=9913_GN=PPIP5K1_PE=2_SV=1
OG0001534	1	1	1	1	4	1	2	1	5	1	1	1	5	5	4	2	4	40	pumb_c0028.g008	sp|Q8R2H2|ITB3_RAT_Integrin_beta-3_OS=Rattus_norvegicus_OX=10116_GN=Itgb3_PE=2_SV=1
																			pumb_c0028.g009	sp|Q8SQB8|ITB6_BOVIN_Integrin_beta-6_OS=Bos_taurus_OX=9913_GN=ITGB6_PE=1_SV=1
																			pumb_c0028.g027	sp|P12607|ITB1B_XENLA_Integrin_beta-1-B_OS=Xenopus_laevis_OX=8355_GN=itgb1-b_PE=2_SV=1
																			pumb_c0028.g029	sp|Q8R2H2|ITB3_RAT_Integrin_beta-3_OS=Rattus_norvegicus_OX=10116_GN=Itgb3_PE=2_SV=1
																			pumb_c0845.g008	sp|O70309|ITB5_MOUSE_Integrin_beta-5_OS=Mus_musculus_OX=10090_GN=Itgb5_PE=1_SV=2
OG0001595	1	1	1	1	1	1	2	4	4	1	3	1	7	5	3	1	2	39	pumb_c0068.g019	sp|H9J9M0|CDA1_BOMMO_Chitin_deacetylase_1_OS=Bombyx_mori_OX=7091_GN=CDA1_PE=1_SV=1
																			pumb_c0068.g020	sp|H9JW43|CDA8_BOMMO_Chitin_deacetylase_8_OS=Bombyx_mori_OX=7091_GN=CDA8_PE=1_SV=2
																			pumb_c0068.g021	sp|H9JW43|CDA8_BOMMO_Chitin_deacetylase_8_OS=Bombyx_mori_OX=7091_GN=CDA8_PE=1_SV=2
																			pumb_c0068.g022	sp|H9JW43|CDA8_BOMMO_Chitin_deacetylase_8_OS=Bombyx_mori_OX=7091_GN=CDA8_PE=1_SV=2
																			pumb_c0279.g014	sp|H9JW43|CDA8_BOMMO_Chitin_deacetylase_8_OS=Bombyx_mori_OX=7091_GN=CDA8_PE=1_SV=2
OG0001596	2	1	1	2	1	1	1	1	7	1	2	1	4	5	6	1	2	39	pumb_c0105.g004	sp|P54802|ANAG_HUMAN_Alpha-N-acetylglucosaminidase_OS=Homo_sapiens_OX=9606_GN=NAGLU_PE=1_SV=2
																			pumb_c0550.g012	sp|P54802|ANAG_HUMAN_Alpha-N-acetylglucosaminidase_OS=Homo_sapiens_OX=9606_GN=NAGLU_PE=1_SV=2
																			pumb_c0689.g005	sp|P54802|ANAG_HUMAN_Alpha-N-acetylglucosaminidase_OS=Homo_sapiens_OX=9606_GN=NAGLU_PE=1_SV=2
																			pumb_c0917.g004	sp|P54802|ANAG_HUMAN_Alpha-N-acetylglucosaminidase_OS=Homo_sapiens_OX=9606_GN=NAGLU_PE=1_SV=2
																			pumb_c1565.g003	sp|P54802|ANAG_HUMAN_Alpha-N-acetylglucosaminidase_OS=Homo_sapiens_OX=9606_GN=NAGLU_PE=1_SV=2
OG0001695	2	1	2	1	1	1	1	2	4	2	2	4	3	5	2	1	3	37	pumb_c0054.g026	sp|Q400C7|AMZ2_RAT_Archaemetzincin-2_OS=Rattus_norvegicus_OX=10116_GN=Amz2_PE=2_SV=2
																			pumb_c0592.g002	sp|Q4R684|AMZ2_MACFA_Archaemetzincin-2_OS=Macaca_fascicularis_OX=9541_GN=AMZ2_PE=2_SV=2
																			pumb_c0592.g004	sp|Q400C7|AMZ2_RAT_Archaemetzincin-2_OS=Rattus_norvegicus_OX=10116_GN=Amz2_PE=2_SV=2
																			pumb_c0734.g007	sp|Q4R684|AMZ2_MACFA_Archaemetzincin-2_OS=Macaca_fascicularis_OX=9541_GN=AMZ2_PE=2_SV=2
																			pumb_c0734.g009	sp|Q4R684|AMZ2_MACFA_Archaemetzincin-2_OS=Macaca_fascicularis_OX=9541_GN=AMZ2_PE=2_SV=2
OG0001704	2	1	2	1	3	2	1	1	4	1	1	2	3	3	3	4	3	37	pumb_c0600.g008	sp|Q86WA9|S2611_HUMAN_Sodium-independent_sulfate_anion_transporter_OS=Homo_sapiens_OX=9606_GN=SLC26A11_PE=1_SV=2
																			pumb_c0600.g009	sp|Q86WA9|S2611_HUMAN_Sodium-independent_sulfate_anion_transporter_OS=Homo_sapiens_OX=9606_GN=SLC26A11_PE=1_SV=2
																			pumb_c0600.g010	sp|Q86WA9|S2611_HUMAN_Sodium-independent_sulfate_anion_transporter_OS=Homo_sapiens_OX=9606_GN=SLC26A11_PE=1_SV=2
OG0001778	1	1	1	1	0	1	1	1	6	1	2	1	4	1	4	0	10	36	pumb_c0137.g014	sp|Q9FIV6|DGP10_ARATH_Protease_Do-like_10,_mitochondrial_OS=Arabidopsis_thaliana_OX=3702_GN=DEGP10_PE=2_SV=1
OG0001798	2	1	2	2	0	2	1	2	3	1	2	1	7	6	2	0	2	36	pumb_c0047.g042	sp|Q9SY73|PTALR_ARATH_NADPH-dependent_pterin_aldehyde_reductase_OS=Arabidopsis_thaliana_OX=3702_GN=At1g10310_PE=1_SV=1
																			pumb_c0097.g002	sp|Q9SY73|PTALR_ARATH_NADPH-dependent_pterin_aldehyde_reductase_OS=Arabidopsis_thaliana_OX=3702_GN=At1g10310_PE=1_SV=1
																			pumb_c0097.g003	sp|Q9SY73|PTALR_ARATH_NADPH-dependent_pterin_aldehyde_reductase_OS=Arabidopsis_thaliana_OX=3702_GN=At1g10310_PE=1_SV=1
																			pumb_c0540.g015	sp|Q9SY73|PTALR_ARATH_NADPH-dependent_pterin_aldehyde_reductase_OS=Arabidopsis_thaliana_OX=3702_GN=At1g10310_PE=1_SV=1
																			pumb_c0540.g016	sp|Q9SY73|PTALR_ARATH_NADPH-dependent_pterin_aldehyde_reductase_OS=Arabidopsis_thaliana_OX=3702_GN=At1g10310_PE=1_SV=1
																			pumb_c0646.g008	sp|Q9SY73|PTALR_ARATH_NADPH-dependent_pterin_aldehyde_reductase_OS=Arabidopsis_thaliana_OX=3702_GN=At1g10310_PE=1_SV=1
OG0001838	1	3	2	1	2	1	1	1	2	1	2	1	3	4	2	6	2	35	pumb_c0654.g012	sp|F1NV61|CASP7_CHICK_Caspase-7_OS=Gallus_gallus_OX=9031_GN=CASP7_PE=3_SV=2
																			pumb_c1068.g010	sp|Q60431|CASP3_MESAU_Caspase-3_OS=Mesocricetus_auratus_OX=10036_GN=CASP3_PE=2_SV=1
																			pumb_c2284.g001	sp|P55214|CASP7_MESAU_Caspase-7_OS=Mesocricetus_auratus_OX=10036_GN=CASP7_PE=1_SV=1
																			pumb_c2465.g001	sp|Q8MKI5|CASP3_CANLF_Caspase-3_OS=Canis_lupus_familiaris_OX=9615_GN=CASP3_PE=2_SV=1
OG0001876	2	1	2	1	1	1	1	1	3	1	1	1	3	2	10	1	3	35	pumb_c0302.g019	sp|A9X1A0|PI4KB_PAPAN_Phosphatidylinositol_4-kinase_beta_OS=Papio_anubis_OX=9555_GN=PI4KB_PE=3_SV=2
																			pumb_c0688.g003	NA
OG0001883	1	1	1	2	1	3	2	1	1	1	3	2	5	4	1	1	5	35	pumb_c0489.g005	sp|Q9DC58|DRAM1_MOUSE_DNA_damage-regulated_autophagy_modulator_protein_1_OS=Mus_musculus_OX=10090_GN=Dram1_PE=2_SV=2
																			pumb_c0489.g006	sp|Q9DC58|DRAM1_MOUSE_DNA_damage-regulated_autophagy_modulator_protein_1_OS=Mus_musculus_OX=10090_GN=Dram1_PE=2_SV=2
																			pumb_c0489.g009	sp|Q5BK09|DRAM2_RAT_DNA_damage-regulated_autophagy_modulator_protein_2_OS=Rattus_norvegicus_OX=10116_GN=Dram2_PE=2_SV=1
																			pumb_c0489.g011	sp|Q6UX65|DRAM2_HUMAN_DNA_damage-regulated_autophagy_modulator_protein_2_OS=Homo_sapiens_OX=9606_GN=DRAM2_PE=1_SV=1
OG0001898	1	1	2	2	1	1	1	5	3	1	1	1	2	5	1	1	5	34	pumb_c1903.g002	sp|Q9Y4D8|HECD4_HUMAN_Probable_E3_ubiquitin-protein_ligase_HECTD4_OS=Homo_sapiens_OX=9606_GN=HECTD4_PE=1_SV=5
																			pumb_c1907.g001	sp|Q9Y4D8|HECD4_HUMAN_Probable_E3_ubiquitin-protein_ligase_HECTD4_OS=Homo_sapiens_OX=9606_GN=HECTD4_PE=1_SV=5
																			pumb_c2455.g001	sp|Q9Y4D8|HECD4_HUMAN_Probable_E3_ubiquitin-protein_ligase_HECTD4_OS=Homo_sapiens_OX=9606_GN=HECTD4_PE=1_SV=5
																			pumb_c2487.g001	sp|Q9Y4D8|HECD4_HUMAN_Probable_E3_ubiquitin-protein_ligase_HECTD4_OS=Homo_sapiens_OX=9606_GN=HECTD4_PE=1_SV=5
																			pumb_c2673.g001	sp|Q9Y4D8|HECD4_HUMAN_Probable_E3_ubiquitin-protein_ligase_HECTD4_OS=Homo_sapiens_OX=9606_GN=HECTD4_PE=1_SV=5
OG0001916	1	1	1	2	1	2	3	1	5	1	1	1	3	3	3	2	3	34	pumb_c0012.g011	sp|Q15582|BGH3_HUMAN_Transforming_growth_factor-beta-induced_protein_ig-h3_OS=Homo_sapiens_OX=9606_GN=TGFBI_PE=1_SV=1
																			pumb_c0012.g012	sp|Q15582|BGH3_HUMAN_Transforming_growth_factor-beta-induced_protein_ig-h3_OS=Homo_sapiens_OX=9606_GN=TGFBI_PE=1_SV=1
																			pumb_c0092.g006	sp|P55906|BGH3_BOVIN_Transforming_growth_factor-beta-induced_protein_ig-h3_OS=Bos_taurus_OX=9913_GN=TGFBI_PE=1_SV=2
OG0002021	2	1	1	1	1	1	1	1	3	1	1	1	2	3	6	1	6	33	pumb_c0340.g022	sp|Q5UPJ3|YL116_MIMIV_Uncharacterized_protein_L116_OS=Acanthamoeba_polyphaga_mimivirus_OX=212035_GN=MIMI_L116_PE=3_SV=1
																			pumb_c0340.g023	NA
																			pumb_c1120.g001	sp|Q8K4P0|WDR33_MOUSE_pre-mRNA_3'_end_processing_protein_WDR33_OS=Mus_musculus_OX=10090_GN=Wdr33_PE=1_SV=1
OG0002066	1	2	1	1	1	1	1	1	3	1	1	1	5	3	5	1	3	32	pumb_c0216.g003	sp|Q9H2T7|RBP17_HUMAN_Ran-binding_protein_17_OS=Homo_sapiens_OX=9606_GN=RANBP17_PE=2_SV=1
																			pumb_c0216.g004	sp|Q9EPK7|XPO7_MOUSE_Exportin-7_OS=Mus_musculus_OX=10090_GN=Xpo7_PE=1_SV=3
																			pumb_c0216.g005	sp|Q5R9G4|XPO7_PONAB_Exportin-7_OS=Pongo_abelii_OX=9601_GN=XPO7_PE=2_SV=3
OG0002131	1	2	1	1	4	2	1	1	3	1	1	1	4	3	1	4	1	32	pumb_c0170.g008	sp|Q5R806|PTGR2_PONAB_Prostaglandin_reductase_2_OS=Pongo_abelii_OX=9601_GN=PTGR2_PE=2_SV=2
																			pumb_c0170.g009	sp|Q5R806|PTGR2_PONAB_Prostaglandin_reductase_2_OS=Pongo_abelii_OX=9601_GN=PTGR2_PE=2_SV=2
																			pumb_c0648.g007	sp|Q9EQZ5|PTGR1_CAVPO_Prostaglandin_reductase_1_OS=Cavia_porcellus_OX=10141_GN=Ptgr1_PE=1_SV=1
OG0002134	1	1	1	1	1	1	1	1	2	1	1	1	3	3	2	1	10	32	pumb_c0928.g001	sp|Q5THJ4|VP13D_HUMAN_Intermembrane_lipid_transfer_protein_VPS13D_OS=Homo_sapiens_OX=9606_GN=VPS13D_PE=1_SV=2
																			pumb_c0928.g002	sp|Q5THJ4|VP13D_HUMAN_Intermembrane_lipid_transfer_protein_VPS13D_OS=Homo_sapiens_OX=9606_GN=VPS13D_PE=1_SV=2
																			pumb_c1120.g007	sp|Q5THJ4|VP13D_HUMAN_Intermembrane_lipid_transfer_protein_VPS13D_OS=Homo_sapiens_OX=9606_GN=VPS13D_PE=1_SV=2
OG0002147	1	1	1	3	1	3	2	1	2	1	2	1	4	4	3	0	2	32	pumb_c0227.g020	sp|P55023|TYRO_STRLN_Tyrosinase_OS=Streptomyces_lincolnensis_OX=1915_GN=melC2_PE=3_SV=2
																			pumb_c0227.g021	sp|P55023|TYRO_STRLN_Tyrosinase_OS=Streptomyces_lincolnensis_OX=1915_GN=melC2_PE=3_SV=2
																			pumb_c0227.g022	sp|P55023|TYRO_STRLN_Tyrosinase_OS=Streptomyces_lincolnensis_OX=1915_GN=melC2_PE=3_SV=2
																			pumb_c0227.g023	sp|P55023|TYRO_STRLN_Tyrosinase_OS=Streptomyces_lincolnensis_OX=1915_GN=melC2_PE=3_SV=2
OG0002148	1	2	1	3	0	1	1	2	2	2	1	1	6	4	3	0	2	32	pumb_c0472.g003	sp|O70628|PDE9A_MOUSE_High_affinity_cGMP-specific_3',5'-cyclic_phosphodiesterase_9A_OS=Mus_musculus_OX=10090_GN=Pde9a_PE=1_SV=1
																			pumb_c1353.g004	sp|Q8QZV1|PDE9A_RAT_High_affinity_cGMP-specific_3',5'-cyclic_phosphodiesterase_9A_OS=Rattus_norvegicus_OX=10116_GN=Pde9a_PE=1_SV=1
																			pumb_c1772.g002	sp|Q8QZV1|PDE9A_RAT_High_affinity_cGMP-specific_3',5'-cyclic_phosphodiesterase_9A_OS=Rattus_norvegicus_OX=10116_GN=Pde9a_PE=1_SV=1
																			pumb_c1923.g003	NA
OG0002202	1	2	1	1	0	1	1	1	3	1	1	1	6	5	5	0	1	31	pumb_c0095.g025	sp|Q6GNV7|DIRC2_XENLA_Solute_carrier_family_49_member_4_homolog_OS=Xenopus_laevis_OX=8355_GN=slc49a4_PE=2_SV=1
																			pumb_c0095.g026	sp|Q6GNV7|DIRC2_XENLA_Solute_carrier_family_49_member_4_homolog_OS=Xenopus_laevis_OX=8355_GN=slc49a4_PE=2_SV=1
																			pumb_c0095.g027	sp|Q6GNV7|DIRC2_XENLA_Solute_carrier_family_49_member_4_homolog_OS=Xenopus_laevis_OX=8355_GN=slc49a4_PE=2_SV=1
																			pumb_c0161.g024	sp|Q6GNV7|DIRC2_XENLA_Solute_carrier_family_49_member_4_homolog_OS=Xenopus_laevis_OX=8355_GN=slc49a4_PE=2_SV=1
																			pumb_c0679.g014	sp|Q6GNV7|DIRC2_XENLA_Solute_carrier_family_49_member_4_homolog_OS=Xenopus_laevis_OX=8355_GN=slc49a4_PE=2_SV=1
OG0002209	1	1	1	1	1	2	1	1	5	1	1	1	3	2	4	1	4	31	pumb_c0546.g007	sp|Q9DBR7|MYPT1_MOUSE_Protein_phosphatase_1_regulatory_subunit_12A_OS=Mus_musculus_OX=10090_GN=Ppp1r12a_PE=1_SV=2
																			pumb_c0717.g001	sp|O60237|MYPT2_HUMAN_Protein_phosphatase_1_regulatory_subunit_12B_OS=Homo_sapiens_OX=9606_GN=PPP1R12B_PE=1_SV=2
OG0002230	1	1	1	1	1	1	1	1	3	1	1	1	3	2	3	1	8	31	pumb_c0927.g001	sp|P42356|PI4KA_HUMAN_Phosphatidylinositol_4-kinase_alpha_OS=Homo_sapiens_OX=9606_GN=PI4KA_PE=1_SV=4
																			pumb_c1607.g002	sp|P42356|PI4KA_HUMAN_Phosphatidylinositol_4-kinase_alpha_OS=Homo_sapiens_OX=9606_GN=PI4KA_PE=1_SV=4
OG0002243	1	1	1	2	1	1	1	2	2	2	2	2	5	3	4	0	1	31	pumb_c0435.g017	sp|Q5YLG1|GUNA_BACPU_Endoglucanase_A_OS=Bacillus_pumilus_OX=1408_GN=eglA_PE=1_SV=1
																			pumb_c0435.g018	sp|P26221|GUN4_THEFU_Endoglucanase_E-4_OS=Thermobifida_fusca_OX=2021_GN=celD_PE=1_SV=2
																			pumb_c0435.g019	sp|P26221|GUN4_THEFU_Endoglucanase_E-4_OS=Thermobifida_fusca_OX=2021_GN=celD_PE=1_SV=2
OG0002250	1	1	2	1	1	1	1	1	5	1	1	1	2	3	2	1	6	31	pumb_c0764.g001	sp|Q7TPQ3|SHPRH_MOUSE_E3_ubiquitin-protein_ligase_SHPRH_OS=Mus_musculus_OX=10090_GN=Shprh_PE=1_SV=1
																			pumb_c0764.g005	sp|Q7TPQ3|SHPRH_MOUSE_E3_ubiquitin-protein_ligase_SHPRH_OS=Mus_musculus_OX=10090_GN=Shprh_PE=1_SV=1
																			pumb_c1164.g005	sp|Q149N8|SHPRH_HUMAN_E3_ubiquitin-protein_ligase_SHPRH_OS=Homo_sapiens_OX=9606_GN=SHPRH_PE=1_SV=2
OG0002283	1	2	1	1	1	2	1	1	5	1	1	1	2	3	3	1	3	30	pumb_c0241.g017	sp|E9Q5M6|CFA44_MOUSE_Cilia-_and_flagella-associated_protein_44_OS=Mus_musculus_OX=10090_GN=Cfap44_PE=2_SV=1
																			pumb_c0904.g005	sp|Q96MT7|CFA44_HUMAN_Cilia-_and_flagella-associated_protein_44_OS=Homo_sapiens_OX=9606_GN=CFAP44_PE=1_SV=2
																			pumb_c2044.g001	sp|Q96MT7|CFA44_HUMAN_Cilia-_and_flagella-associated_protein_44_OS=Homo_sapiens_OX=9606_GN=CFAP44_PE=1_SV=2
OG0002286	1	1	1	2	0	2	2	1	4	1	1	2	3	3	1	0	5	30	pumb_c0020.g059	sp|Q64638|UD15_RAT_UDP-glucuronosyltransferase_1A5_OS=Rattus_norvegicus_OX=10116_GN=Ugt1a5_PE=2_SV=1
																			pumb_c0744.g002	sp|Q96ME1|FXL18_HUMAN_F-box/LRR-repeat_protein_18_OS=Homo_sapiens_OX=9606_GN=FBXL18_PE=1_SV=3
																			pumb_c0744.g003	NA
OG0002288	1	3	1	1	2	1	1	1	4	1	1	1	3	5	2	1	1	30	pumb_c0780.g013	sp|Q60520|SIN3A_MOUSE_Paired_amphipathic_helix_protein_Sin3a_OS=Mus_musculus_OX=10090_GN=Sin3a_PE=1_SV=3
																			pumb_c0786.g001	sp|Q60520|SIN3A_MOUSE_Paired_amphipathic_helix_protein_Sin3a_OS=Mus_musculus_OX=10090_GN=Sin3a_PE=1_SV=3
																			pumb_c0786.g002	sp|Q60520|SIN3A_MOUSE_Paired_amphipathic_helix_protein_Sin3a_OS=Mus_musculus_OX=10090_GN=Sin3a_PE=1_SV=3
																			pumb_c0786.g006	sp|Q96ST3|SIN3A_HUMAN_Paired_amphipathic_helix_protein_Sin3a_OS=Homo_sapiens_OX=9606_GN=SIN3A_PE=1_SV=2
																			pumb_c0786.g008	sp|Q60520|SIN3A_MOUSE_Paired_amphipathic_helix_protein_Sin3a_OS=Mus_musculus_OX=10090_GN=Sin3a_PE=1_SV=3
OG0002331	1	2	2	2	1	1	1	2	3	1	1	1	3	3	3	1	2	30	pumb_c0210.g001	sp|O88196|TTC3_MOUSE_E3_ubiquitin-protein_ligase_TTC3_OS=Mus_musculus_OX=10090_GN=Ttc3_PE=1_SV=2
																			pumb_c0349.g001	sp|D3ZSP7|TTC3_RAT_E3_ubiquitin-protein_ligase_TTC3_OS=Rattus_norvegicus_OX=10116_GN=Ttc3_PE=3_SV=3
																			pumb_c0349.g002	sp|Q86Y13|DZIP3_HUMAN_E3_ubiquitin-protein_ligase_DZIP3_OS=Homo_sapiens_OX=9606_GN=DZIP3_PE=1_SV=2
OG0002369	1	1	1	2	0	3	1	1	4	1	1	1	2	4	2	0	5	30	pumb_c0239.g021	sp|Q05062|CDC42_CAEEL_Cell_division_control_protein_42_homolog_OS=Caenorhabditis_elegans_OX=6239_GN=cdc-42_PE=1_SV=2
																			pumb_c0239.g022	sp|Q29HY3|CDC42_DROPS_Cdc42_homolog_OS=Drosophila_pseudoobscura_pseudoobscura_OX=46245_GN=Cdc42_PE=3_SV=1
																			pumb_c0564.g010	NA
																			pumb_c1860.g001	sp|Q29HY3|CDC42_DROPS_Cdc42_homolog_OS=Drosophila_pseudoobscura_pseudoobscura_OX=46245_GN=Cdc42_PE=3_SV=1
OG0002408	1	1	1	1	3	1	1	1	3	1	1	2	3	2	2	1	4	29	pumb_c1100.g003	sp|P52301|RAN_XENLA_GTP-binding_nuclear_protein_Ran_OS=Xenopus_laevis_OX=8355_GN=ran_PE=1_SV=2
																			pumb_c1100.g005	sp|Q9VZ23|RAN_DROME_GTP-binding_nuclear_protein_Ran_OS=Drosophila_melanogaster_OX=7227_GN=Ran_PE=1_SV=1
OG0002518	1	1	1	1	1	1	1	1	6	1	1	1	3	2	1	1	5	29	pumb_c0126.g028	NA
																			pumb_c1173.g004	NA
OG0002586	1	1	1	1	2	1	1	2	2	1	1	1	3	3	2	1	4	28	pumb_c0102.g019	sp|Q9H8H3|TMT1A_HUMAN_N6-adenosine-methyltransferase_TMT1A_OS=Homo_sapiens_OX=9606_GN=TMT1A_PE=1_SV=1
																			pumb_c0102.g020	sp|Q9H8H3|TMT1A_HUMAN_N6-adenosine-methyltransferase_TMT1A_OS=Homo_sapiens_OX=9606_GN=TMT1A_PE=1_SV=1
																			pumb_c0122.g027	sp|Q9H8H3|TMT1A_HUMAN_N6-adenosine-methyltransferase_TMT1A_OS=Homo_sapiens_OX=9606_GN=TMT1A_PE=1_SV=1
OG0002607	1	3	1	1	1	1	1	1	3	1	1	1	3	2	1	1	5	28	pumb_c1514.g001	sp|Q8BIZ1|ANS1B_MOUSE_Ankyrin_repeat_and_sterile_alpha_motif_domain-containing_protein_1B_OS=Mus_musculus_OX=10090_GN=Anks1b_PE=1_SV=3
																			pumb_c1641.g001	sp|A5PMU4|ANS1B_DANRE_Ankyrin_repeat_and_sterile_alpha_motif_domain-containing_protein_1B_OS=Danio_rerio_OX=7955_GN=anks1b_PE=3_SV=1
OG0002631	1	1	2	1	1	2	1	1	4	1	1	1	4	2	3	1	1	28	pumb_c1210.g002	sp|Q9D2G9|HIPL2_MOUSE_HHIP-like_protein_2_OS=Mus_musculus_OX=10090_GN=Hhipl2_PE=2_SV=2
																			pumb_c1210.g003	sp|Q6UWX4|HIPL2_HUMAN_HHIP-like_protein_2_OS=Homo_sapiens_OX=9606_GN=HHIPL2_PE=1_SV=1
OG0002644	1	3	1	1	1	2	1	2	2	1	1	1	5	2	1	1	2	28	pumb_c0456.g002	sp|Q8C033|ARHGA_MOUSE_Rho_guanine_nucleotide_exchange_factor_10_OS=Mus_musculus_OX=10090_GN=Arhgef10_PE=1_SV=2
																			pumb_c0456.g006	sp|Q8C033|ARHGA_MOUSE_Rho_guanine_nucleotide_exchange_factor_10_OS=Mus_musculus_OX=10090_GN=Arhgef10_PE=1_SV=2
OG0002652	2	1	1	1	2	1	1	2	3	1	1	1	3	2	3	1	2	28	pumb_c0140.g014	sp|P84903|STIM1_RAT_Stromal_interaction_molecule_1_OS=Rattus_norvegicus_OX=10116_GN=Stim1_PE=1_SV=1
																			pumb_c1565.g004	sp|Q13586|STIM1_HUMAN_Stromal_interaction_molecule_1_OS=Homo_sapiens_OX=9606_GN=STIM1_PE=1_SV=3
OG0002677	1	1	2	1	1	1	1	1	4	1	1	1	4	4	1	1	2	28	pumb_c0764.g007	NA
																			pumb_c0764.g009	sp|E9Q9R9|DLG5_MOUSE_Disks_large_homolog_5_OS=Mus_musculus_OX=10090_GN=Dlg5_PE=1_SV=1
																			pumb_c0764.g010	sp|E9Q9R9|DLG5_MOUSE_Disks_large_homolog_5_OS=Mus_musculus_OX=10090_GN=Dlg5_PE=1_SV=1
																			pumb_c1277.g001	sp|Q8TDM6|DLG5_HUMAN_Disks_large_homolog_5_OS=Homo_sapiens_OX=9606_GN=DLG5_PE=1_SV=4
OG0002903	2	2	1	1	1	1	1	1	3	1	1	1	3	2	2	1	2	26	pumb_c1352.g002	sp|Q14790|CASP8_HUMAN_Caspase-8_OS=Homo_sapiens_OX=9606_GN=CASP8_PE=1_SV=1
																			pumb_c1352.g003	sp|Q9JHX4|CASP8_RAT_Caspase-8_OS=Rattus_norvegicus_OX=10116_GN=Casp8_PE=1_SV=1
OG0002970	1	1	1	2	1	1	1	1	2	1	1	1	3	2	1	1	5	26	pumb_c1177.g004	sp|P28818|RGRF1_RAT_Ras-specific_guanine_nucleotide-releasing_factor_1_OS=Rattus_norvegicus_OX=10116_GN=Rasgrf1_PE=1_SV=1
																			pumb_c2210.g001	sp|P27671|RGRF1_MOUSE_Ras-specific_guanine_nucleotide-releasing_factor_1_OS=Mus_musculus_OX=10090_GN=Rasgrf1_PE=1_SV=2
OG0003003	1	3	1	1	1	1	1	2	1	1	1	1	4	2	3	1	1	26	pumb_c0859.g006	NA
																			pumb_c1373.g001	NA
OG0003028	1	1	1	1	2	1	1	1	4	1	1	1	4	3	1	1	1	26	pumb_c0051.g025	sp|Q1LY77|SE1BA_DANRE_Histone-lysine_N-methyltransferase_SETD1B-A_OS=Danio_rerio_OX=7955_GN=setd1ba_PE=1_SV=2
																			pumb_c2024.g001	sp|Q08D57|SET1B_XENTR_Histone-lysine_N-methyltransferase_SETD1B_OS=Xenopus_tropicalis_OX=8364_GN=setd1b_PE=2_SV=1
																			pumb_c2024.g002	sp|Q1LY77|SE1BA_DANRE_Histone-lysine_N-methyltransferase_SETD1B-A_OS=Danio_rerio_OX=7955_GN=setd1ba_PE=1_SV=2
OG0003133	1	1	1	1	1	1	1	1	1	1	1	1	4	4	2	1	2	25	pumb_c0110.g031	sp|P43091|HEM1_OPSTA_5-aminolevulinate_synthase,_non-specific,_mitochondrial_OS=Opsanus_tau_OX=8068_GN=alas1_PE=2_SV=1
																			pumb_c0110.g032	sp|A6QLI6|HEM1_BOVIN_5-aminolevulinate_synthase,_non-specific,_mitochondrial_OS=Bos_taurus_OX=9913_GN=ALAS1_PE=2_SV=1
																			pumb_c0390.g007	sp|P43090|HEM0_OPSTA_5-aminolevulinate_synthase,_erythroid-specific,_mitochondrial_OS=Opsanus_tau_OX=8068_GN=alas2_PE=2_SV=1
																			pumb_c2466.g001	sp|P43090|HEM0_OPSTA_5-aminolevulinate_synthase,_erythroid-specific,_mitochondrial_OS=Opsanus_tau_OX=8068_GN=alas2_PE=2_SV=1
OG0003197	1	1	1	1	1	1	2	1	2	1	1	1	3	3	2	1	2	25	pumb_c0235.g015	sp|P19891|ASNS_CRIGR_Asparagine_synthetase_[glutamine-hydrolyzing]_OS=Cricetulus_griseus_OX=10029_GN=ASNS_PE=2_SV=2
																			pumb_c2003.g001	sp|Q61024|ASNS_MOUSE_Asparagine_synthetase_[glutamine-hydrolyzing]_OS=Mus_musculus_OX=10090_GN=Asns_PE=1_SV=3
																			pumb_c2003.g002	sp|P19891|ASNS_CRIGR_Asparagine_synthetase_[glutamine-hydrolyzing]_OS=Cricetulus_griseus_OX=10029_GN=ASNS_PE=2_SV=2
OG0003279	1	1	1	1	1	1	2	2	1	2	1	1	3	3	1	1	2	25	pumb_c0085.g005	sp|Q5XGW6|CHM4B_XENLA_Charged_multivesicular_body_protein_4b_OS=Xenopus_laevis_OX=8355_GN=chmp4b_PE=2_SV=1
																			pumb_c0317.g008	sp|Q6GL11|CHM4B_XENTR_Charged_multivesicular_body_protein_4b_OS=Xenopus_tropicalis_OX=8364_GN=chmp4b_PE=2_SV=1
																			pumb_c1215.g006	sp|Q5XGW6|CHM4B_XENLA_Charged_multivesicular_body_protein_4b_OS=Xenopus_laevis_OX=8355_GN=chmp4b_PE=2_SV=1
OG0003390	2	1	1	1	1	1	1	1	2	1	1	1	2	4	1	1	2	24	pumb_c0849.g001	sp|Q9ULU8|CAPS1_HUMAN_Calcium-dependent_secretion_activator_1_OS=Homo_sapiens_OX=9606_GN=CADPS_PE=1_SV=3
																			pumb_c0849.g002	sp|Q62717|CAPS1_RAT_Calcium-dependent_secretion_activator_1_OS=Rattus_norvegicus_OX=10116_GN=Cadps_PE=1_SV=1
																			pumb_c1145.g006	sp|Q9ULU8|CAPS1_HUMAN_Calcium-dependent_secretion_activator_1_OS=Homo_sapiens_OX=9606_GN=CADPS_PE=1_SV=3
																			pumb_c1145.g007	sp|Q9ULU8|CAPS1_HUMAN_Calcium-dependent_secretion_activator_1_OS=Homo_sapiens_OX=9606_GN=CADPS_PE=1_SV=3
OG0003410	1	1	1	1	0	1	1	1	2	1	2	1	2	4	2	0	3	24	pumb_c0383.g013	NA
																			pumb_c0383.g014	NA
																			pumb_c0468.g013	NA
																			pumb_c0468.g014	NA
OG0003539	1	1	1	1	1	1	1	1	1	1	1	1	3	3	2	1	3	24	pumb_c0113.g002	sp|P59913|PCMD1_MOUSE_Protein-L-isoaspartate_O-methyltransferase_domain-containing_protein_1_OS=Mus_musculus_OX=10090_GN=Pcmtd1_PE=1_SV=1
																			pumb_c0404.g015	sp|Q8BHD8|PCMD2_MOUSE_Protein-L-isoaspartate_O-methyltransferase_domain-containing_protein_2_OS=Mus_musculus_OX=10090_GN=Pcmtd2_PE=2_SV=1
																			pumb_c0404.g018	sp|P59913|PCMD1_MOUSE_Protein-L-isoaspartate_O-methyltransferase_domain-containing_protein_1_OS=Mus_musculus_OX=10090_GN=Pcmtd1_PE=1_SV=1
OG0003575	1	2	2	1	0	1	1	2	1	1	1	1	2	4	2	0	2	24	pumb_c0059.g036	sp|A2BGU9|SERHL_DANRE_Serine_hydrolase-like_protein_OS=Danio_rerio_OX=7955_GN=serhl_PE=2_SV=1
																			pumb_c0059.g037	sp|Q9H4I8|SEHL2_HUMAN_Serine_hydrolase-like_protein_2_OS=Homo_sapiens_OX=9606_GN=SERHL2_PE=2_SV=1
																			pumb_c0059.g038	sp|A2BGU9|SERHL_DANRE_Serine_hydrolase-like_protein_OS=Danio_rerio_OX=7955_GN=serhl_PE=2_SV=1
																			pumb_c0059.g039	sp|A2BGU9|SERHL_DANRE_Serine_hydrolase-like_protein_OS=Danio_rerio_OX=7955_GN=serhl_PE=2_SV=1
OG0003597	1	1	1	1	1	1	1	2	2	1	1	1	3	2	3	1	1	24	pumb_c0044.g040	sp|Q94K73|SYFM_ARATH_Phenylalanine--tRNA_ligase,_chloroplastic/mitochondrial_OS=Arabidopsis_thaliana_OX=3702_GN=At3g58140_PE=1_SV=1
																			pumb_c1491.g003	sp|Q99M01|SYFM_MOUSE_Phenylalanine--tRNA_ligase,_mitochondrial_OS=Mus_musculus_OX=10090_GN=Fars2_PE=1_SV=1
OG0003611	1	1	1	1	1	1	1	1	1	1	1	1	3	3	1	1	4	24	pumb_c0484.g003	sp|Q6P7F1|MPP4_MOUSE_MAGUK_p55_subfamily_member_4_OS=Mus_musculus_OX=10090_GN=Mpp4_PE=1_SV=1
																			pumb_c0484.g004	sp|Q9WV34|MPP2_MOUSE_MAGUK_p55_subfamily_member_2_OS=Mus_musculus_OX=10090_GN=Mpp2_PE=1_SV=1
																			pumb_c1286.g007	sp|Q9UN19|DAPP1_HUMAN_Dual_adapter_for_phosphotyrosine_and_3-phosphotyrosine_and_3-phosphoinositide_OS=Homo_sapiens_OX=9606_GN=DAPP1_PE=1_SV=1
OG0003634	2	1	1	1	0	1	1	1	2	1	1	1	3	2	1	1	4	24	pumb_c0149.g017	NA
																			pumb_c0149.g019	NA
OG0003980	2	1	1	1	1	1	1	1	2	1	1	1	3	2	1	1	2	23	pumb_c0611.g002	sp|Q9H694|BICC1_HUMAN_Protein_bicaudal_C_homolog_1_OS=Homo_sapiens_OX=9606_GN=BICC1_PE=1_SV=2
																			pumb_c0611.g003	sp|Q9IA00|BIC1A_XENLA_Protein_bicaudal_C_homolog_1-A_OS=Xenopus_laevis_OX=8355_GN=bicc1-a_PE=2_SV=1
OG0004001	1	1	1	1	1	1	1	2	2	1	1	1	4	1	2	1	1	23	pumb_c0123.g010	sp|A0A8I3PDQ1|CASL_CANLF_Enhancer_of_filamentation_1_OS=Canis_lupus_familiaris_OX=9615_GN=NEDD9_PE=1_SV=1
OG0004131	1	1	1	1	0	1	1	1	2	1	1	1	2	5	1	0	2	22	pumb_c0488.g006	sp|Q6CLN9|BTN1_KLULA_Protein_BTN1_OS=Kluyveromyces_lactis_(strain_ATCC_8585_/_CBS_2359_/_DSM_70799_/_NBRC_1267_/_NRRL_Y-1140_/_WM37)_OX=284590_GN=BTN1_PE=3_SV=1
																			pumb_c0488.g007	sp|Q6FPB6|BTN1_CANGA_Protein_BTN1_OS=Candida_glabrata_(strain_ATCC_2001_/_CBS_138_/_JCM_3761_/_NBRC_0622_/_NRRL_Y-65)_OX=284593_GN=BTN1_PE=3_SV=1
																			pumb_c1069.g004	sp|Q6CLN9|BTN1_KLULA_Protein_BTN1_OS=Kluyveromyces_lactis_(strain_ATCC_8585_/_CBS_2359_/_DSM_70799_/_NBRC_1267_/_NRRL_Y-1140_/_WM37)_OX=284590_GN=BTN1_PE=3_SV=1
																			pumb_c1069.g005	sp|Q6FPB6|BTN1_CANGA_Protein_BTN1_OS=Candida_glabrata_(strain_ATCC_2001_/_CBS_138_/_JCM_3761_/_NBRC_0622_/_NRRL_Y-65)_OX=284593_GN=BTN1_PE=3_SV=1
																			pumb_c1069.g006	sp|Q7SC45|BTN1_NEUCR_Protein_btn-1_OS=Neurospora_crassa_(strain_ATCC_24698_/_74-OR23-1A_/_CBS_708.71_/_DSM_1257_/_FGSC_987)_OX=367110_GN=cln3_PE=3_SV=2
OG0004144	1	1	1	1	1	1	1	2	1	1	1	1	2	3	1	1	2	22	pumb_c0814.g001	sp|E1C2V1|LMBL1_CHICK_Lethal(3)malignant_brain_tumor-like_protein_1_OS=Gallus_gallus_OX=9031_GN=L3MBTL1_PE=3_SV=1
																			pumb_c1153.g001	sp|Q9JMD2|SMBT1_RAT_Scm-like_with_four_MBT_domains_protein_1_OS=Rattus_norvegicus_OX=10116_GN=Sfmbt1_PE=1_SV=2
																			pumb_c1153.g002	sp|Q9UHJ3|SMBT1_HUMAN_Scm-like_with_four_MBT_domains_protein_1_OS=Homo_sapiens_OX=9606_GN=SFMBT1_PE=1_SV=2
OG0004170	1	1	1	1	1	1	1	1	1	1	2	1	3	2	1	2	1	22	pumb_c0120.g024	sp|Q92506|DHB8_HUMAN_(3R)-3-hydroxyacyl-CoA_dehydrogenase_OS=Homo_sapiens_OX=9606_GN=HSD17B8_PE=1_SV=2
																			pumb_c0120.g025	sp|Q92506|DHB8_HUMAN_(3R)-3-hydroxyacyl-CoA_dehydrogenase_OS=Homo_sapiens_OX=9606_GN=HSD17B8_PE=1_SV=2
OG0004311	1	1	1	1	1	1	1	1	2	1	1	1	3	2	1	1	2	22	pumb_c0837.g001	sp|F6RIX4|MCM9_XENTR_DNA_helicase_MCM9_OS=Xenopus_tropicalis_OX=8364_GN=mcm9_PE=3_SV=1
																			pumb_c2247.g001	sp|Q6NRM6|MCM9_XENLA_DNA_helicase_MCM9_OS=Xenopus_laevis_OX=8355_GN=mcm9_PE=1_SV=1
OG0004429	1	1	1	1	1	2	1	1	1	1	1	1	4	2	1	1	1	22	pumb_c0970.g005	sp|Q3UHJ0|AAK1_MOUSE_AP2-associated_protein_kinase_1_OS=Mus_musculus_OX=10090_GN=Aak1_PE=1_SV=2
																			pumb_c0970.g006	NA
OG0004452	2	2	2	1	0	1	1	1	1	1	1	1	3	3	1	0	1	22	pumb_c0155.g030	sp|Q9EQD2|NPFF2_RAT_Neuropeptide_FF_receptor_2_OS=Rattus_norvegicus_OX=10116_GN=Npffr2_PE=2_SV=1
																			pumb_c1183.g001	sp|C3ZQF9|QRFPR_BRAFL_QRFP-like_peptide_receptor_OS=Branchiostoma_floridae_OX=7739_GN=QRFPR_PE=3_SV=1
																			pumb_c1183.g002	sp|Q9EQD2|NPFF2_RAT_Neuropeptide_FF_receptor_2_OS=Rattus_norvegicus_OX=10116_GN=Npffr2_PE=2_SV=1
OG0004789	1	1	1	1	1	1	1	1	2	1	1	1	3	2	1	1	1	21	pumb_c0011.g030	sp|Q96RW7|HMCN1_HUMAN_Hemicentin-1_OS=Homo_sapiens_OX=9606_GN=HMCN1_PE=1_SV=2
																			pumb_c0011.g031	NA
OG0004963	1	1	1	1	2	1	1	1	1	1	1	1	3	2	1	1	1	21	pumb_c0102.g013	sp|Q9Y2L6|FRM4B_HUMAN_FERM_domain-containing_protein_4B_OS=Homo_sapiens_OX=9606_GN=FRMD4B_PE=1_SV=4
																			pumb_c0102.g014	NA
OG0005167	1	1	1	1	0	1	1	1	1	1	1	1	3	3	2	0	1	20	pumb_c1748.g001	NA
																			pumb_c1748.g002	NA
																			pumb_c1748.g003	NA

## Sheet: S7
Supplementary Table S7. Smaller gene families in both P.mizigama and P. umbrosa genomes.
Orthogroup	acer	adig	amil	aten	dgig	edia	nvec	ofav	pcar	pdam	plob	pmea	pmiz	pumb	pvar	xnin	zoan	Total	Pumb genes in Orthogroup	Swiss-Prot annoatation for Pumb genes
OG0000000	232	221	449	66	181	85	82	74	24	27	96	31	35	25	24	33	84	1769	pumb_c0015.g129	NA
																			pumb_c0016.g035	NA
																			pumb_c0024.g038	NA
																			pumb_c0062.g054	NA
																			pumb_c0062.g055	NA
																			pumb_c0079.g035	NA
																			pumb_c0117.g015	NA
																			pumb_c0195.g010	NA
																			pumb_c0303.g023	NA
																			pumb_c0589.g013	NA
																			pumb_c0589.g014	NA
																			pumb_c0589.g015	NA
																			pumb_c0589.g016	NA
																			pumb_c0589.g017	NA
																			pumb_c0716.g006	NA
																			pumb_c0875.g006	NA
																			pumb_c0890.g001	NA
																			pumb_c1291.g006	NA
																			pumb_c1356.g001	NA
																			pumb_c1356.g002	NA
																			pumb_c1356.g003	NA
																			pumb_c1507.g006	NA
																			pumb_c1507.g007	NA
																			pumb_c1507.g008	NA
																			pumb_c1507.g009	NA
OG0000002	20	51	55	48	98	74	27	62	19	59	84	109	14	22	14	78	21	855	pumb_c0145.g023	sp|P19477|FIBA_APOPA_Fibrinogen-like_protein_A_OS=Apostichopus_parvimensis_OX=1902835_PE=2_SV=1
																			pumb_c0267.g017	sp|P19477|FIBA_APOPA_Fibrinogen-like_protein_A_OS=Apostichopus_parvimensis_OX=1902835_PE=2_SV=1
																			pumb_c0267.g018	sp|D8VNS8|FCNV2_CERRY_Ryncolin-2_OS=Cerberus_rynchops_OX=46267_PE=1_SV=1
																			pumb_c0267.g019	sp|P19477|FIBA_APOPA_Fibrinogen-like_protein_A_OS=Apostichopus_parvimensis_OX=1902835_PE=2_SV=1
																			pumb_c0267.g020	sp|D8VNT0|FCNV4_CERRY_Ryncolin-4_OS=Cerberus_rynchops_OX=46267_PE=1_SV=1
																			pumb_c0290.g002	sp|Q29041|FCN2_PIG_Ficolin-2_OS=Sus_scrofa_OX=9823_GN=FCN2_PE=1_SV=1
																			pumb_c0307.g019	sp|D8VNS8|FCNV2_CERRY_Ryncolin-2_OS=Cerberus_rynchops_OX=46267_PE=1_SV=1
																			pumb_c0556.g014	sp|P68512|FEL_CYPCA_Fish-egg_lectin_OS=Cyprinus_carpio_OX=7962_PE=1_SV=1
																			pumb_c0556.g018	sp|Q3ZBA0|TCPR1_RAT_Tectonin_beta-propeller_repeat-containing_protein_1_OS=Rattus_norvegicus_OX=10116_GN=Tecpr1_PE=2_SV=1
																			pumb_c0566.g005	sp|Q92752|TENR_HUMAN_Tenascin-R_OS=Homo_sapiens_OX=9606_GN=TNR_PE=1_SV=3
																			pumb_c0630.g004	sp|Q9U8W7|TL5B_TACTR_Techylectin-5B_OS=Tachypleus_tridentatus_OX=6853_PE=1_SV=1
																			pumb_c0688.g002	sp|Q640P2|ANGL1_MOUSE_Angiopoietin-related_protein_1_OS=Mus_musculus_OX=10090_GN=Angptl1_PE=2_SV=1
																			pumb_c0724.g002	sp|P12804|FGL2_MOUSE_Fibroleukin_OS=Mus_musculus_OX=10090_GN=Fgl2_PE=1_SV=1
																			pumb_c0724.g003	sp|D8VNT0|FCNV4_CERRY_Ryncolin-4_OS=Cerberus_rynchops_OX=46267_PE=1_SV=1
																			pumb_c0798.g001	sp|Q9U8W7|TL5B_TACTR_Techylectin-5B_OS=Tachypleus_tridentatus_OX=6853_PE=1_SV=1
																			pumb_c0798.g002	sp|Q9U8W7|TL5B_TACTR_Techylectin-5B_OS=Tachypleus_tridentatus_OX=6853_PE=1_SV=1
																			pumb_c0898.g003	sp|Q8R1Q3|ANGL7_MOUSE_Angiopoietin-related_protein_7_OS=Mus_musculus_OX=10090_GN=Angptl7_PE=2_SV=1
																			pumb_c1058.g002	sp|P12804|FGL2_MOUSE_Fibroleukin_OS=Mus_musculus_OX=10090_GN=Fgl2_PE=1_SV=1
																			pumb_c1083.g007	sp|Q9WTS8|FCN1_RAT_Ficolin-1_OS=Rattus_norvegicus_OX=10116_GN=Fcn1_PE=2_SV=2
																			pumb_c1175.g003	sp|O00602|FCN1_HUMAN_Ficolin-1_OS=Homo_sapiens_OX=9606_GN=FCN1_PE=1_SV=2
																			pumb_c1788.g002	sp|Q92752|TENR_HUMAN_Tenascin-R_OS=Homo_sapiens_OX=9606_GN=TNR_PE=1_SV=3
																			pumb_c1806.g002	sp|Q95LU3|FBCD1_MACFA_Fibrinogen_C_domain-containing_protein_1_OS=Macaca_fascicularis_OX=9541_GN=FIBCD1_PE=2_SV=1
OG0000003	33	44	112	45	34	51	11	50	21	28	187	190	9	12	16	1	8	852	pumb_c0008.g046	sp|Q96AY4|TTC28_HUMAN_Tetratricopeptide_repeat_protein_28_OS=Homo_sapiens_OX=9606_GN=TTC28_PE=1_SV=4
																			pumb_c0072.g025	sp|Q96AY4|TTC28_HUMAN_Tetratricopeptide_repeat_protein_28_OS=Homo_sapiens_OX=9606_GN=TTC28_PE=1_SV=4
																			pumb_c0072.g026	sp|Q96AY4|TTC28_HUMAN_Tetratricopeptide_repeat_protein_28_OS=Homo_sapiens_OX=9606_GN=TTC28_PE=1_SV=4
																			pumb_c0072.g029	sp|Q96AY4|TTC28_HUMAN_Tetratricopeptide_repeat_protein_28_OS=Homo_sapiens_OX=9606_GN=TTC28_PE=1_SV=4
																			pumb_c0135.g005	sp|Q96AY4|TTC28_HUMAN_Tetratricopeptide_repeat_protein_28_OS=Homo_sapiens_OX=9606_GN=TTC28_PE=1_SV=4
																			pumb_c0491.g007	sp|Q96AY4|TTC28_HUMAN_Tetratricopeptide_repeat_protein_28_OS=Homo_sapiens_OX=9606_GN=TTC28_PE=1_SV=4
																			pumb_c0491.g008	sp|Q96AY4|TTC28_HUMAN_Tetratricopeptide_repeat_protein_28_OS=Homo_sapiens_OX=9606_GN=TTC28_PE=1_SV=4
																			pumb_c0728.g004	sp|Q96AY4|TTC28_HUMAN_Tetratricopeptide_repeat_protein_28_OS=Homo_sapiens_OX=9606_GN=TTC28_PE=1_SV=4
																			pumb_c0759.g003	sp|Q96AY4|TTC28_HUMAN_Tetratricopeptide_repeat_protein_28_OS=Homo_sapiens_OX=9606_GN=TTC28_PE=1_SV=4
																			pumb_c0759.g004	sp|Q96AY4|TTC28_HUMAN_Tetratricopeptide_repeat_protein_28_OS=Homo_sapiens_OX=9606_GN=TTC28_PE=1_SV=4
																			pumb_c0934.g011	sp|Q96AY4|TTC28_HUMAN_Tetratricopeptide_repeat_protein_28_OS=Homo_sapiens_OX=9606_GN=TTC28_PE=1_SV=4
																			pumb_c0973.g002	sp|Q96AY4|TTC28_HUMAN_Tetratricopeptide_repeat_protein_28_OS=Homo_sapiens_OX=9606_GN=TTC28_PE=1_SV=4
OG0000004	94	70	167	8	76	18	14	23	38	6	66	22	18	23	23	20	69	755	pumb_c0048.g102	NA
																			pumb_c0119.g007	sp|P20825|POL2_DROME_Retrovirus-related_Pol_polyprotein_from_transposon_297_OS=Drosophila_melanogaster_OX=7227_GN=pol_PE=4_SV=1
																			pumb_c0119.g008	sp|Q09575|YRD6_CAEEL_Uncharacterized_protein_K02A2.6_OS=Caenorhabditis_elegans_OX=6239_GN=K02A2.6_PE=4_SV=1
																			pumb_c0126.g003	NA
																			pumb_c0194.g001	sp|Q99315|YG31B_YEAST_Transposon_Ty3-G_Gag-Pol_polyprotein_OS=Saccharomyces_cerevisiae_(strain_ATCC_204508_/_S288c)_OX=559292_GN=TY3B-G_PE=1_SV=3
																			pumb_c0253.g003	sp|P04323|POL3_DROME_Retrovirus-related_Pol_polyprotein_from_transposon_17.6_OS=Drosophila_melanogaster_OX=7227_GN=pol_PE=4_SV=1
																			pumb_c0300.g019	sp|Q09575|YRD6_CAEEL_Uncharacterized_protein_K02A2.6_OS=Caenorhabditis_elegans_OX=6239_GN=K02A2.6_PE=4_SV=1
																			pumb_c0357.g004	NA
																			pumb_c0428.g008	NA
																			pumb_c0459.g005	sp|Q09575|YRD6_CAEEL_Uncharacterized_protein_K02A2.6_OS=Caenorhabditis_elegans_OX=6239_GN=K02A2.6_PE=4_SV=1
																			pumb_c0640.g003	sp|Q09575|YRD6_CAEEL_Uncharacterized_protein_K02A2.6_OS=Caenorhabditis_elegans_OX=6239_GN=K02A2.6_PE=4_SV=1
																			pumb_c0640.g004	sp|P04323|POL3_DROME_Retrovirus-related_Pol_polyprotein_from_transposon_17.6_OS=Drosophila_melanogaster_OX=7227_GN=pol_PE=4_SV=1
																			pumb_c0640.g005	sp|P24740|POL_HV1U4_Gag-Pol_polyprotein_OS=Human_immunodeficiency_virus_type_1_group_M_subtype_A_(isolate_U455)_OX=11703_GN=gag-pol_PE=1_SV=3
																			pumb_c0800.g011	NA
																			pumb_c0800.g012	NA
																			pumb_c1166.g002	sp|P0CT43|TF28_SCHPO_Transposon_Tf2-8_polyprotein_OS=Schizosaccharomyces_pombe_(strain_972_/_ATCC_24843)_OX=284812_GN=Tf2-8_PE=3_SV=1
																			pumb_c1166.g003	sp|P10394|POL4_DROME_Retrovirus-related_Pol_polyprotein_from_transposon_412_OS=Drosophila_melanogaster_OX=7227_GN=POL_PE=4_SV=1
																			pumb_c1449.g003	sp|P04323|POL3_DROME_Retrovirus-related_Pol_polyprotein_from_transposon_17.6_OS=Drosophila_melanogaster_OX=7227_GN=pol_PE=4_SV=1
																			pumb_c1924.g010	sp|Q09575|YRD6_CAEEL_Uncharacterized_protein_K02A2.6_OS=Caenorhabditis_elegans_OX=6239_GN=K02A2.6_PE=4_SV=1
																			pumb_c1924.g011	NA
																			pumb_c1924.g012	sp|Q09575|YRD6_CAEEL_Uncharacterized_protein_K02A2.6_OS=Caenorhabditis_elegans_OX=6239_GN=K02A2.6_PE=4_SV=1
																			pumb_c1924.g013	NA
																			pumb_c2115.g002	sp|Q99315|YG31B_YEAST_Transposon_Ty3-G_Gag-Pol_polyprotein_OS=Saccharomyces_cerevisiae_(strain_ATCC_204508_/_S288c)_OX=559292_GN=TY3B-G_PE=1_SV=3
OG0000005	52	48	94	5	29	9	21	8	9	6	221	89	14	13	6	12	31	667	pumb_c0168.g006	NA
																			pumb_c0455.g039	NA
																			pumb_c0459.g012	NA
																			pumb_c0461.g010	NA
																			pumb_c0474.g018	sp|Q9M2U3|ALPL_ARATH_Protein_ALP1-like_OS=Arabidopsis_thaliana_OX=3702_GN=At3g55350_PE=2_SV=1
																			pumb_c0477.g007	NA
																			pumb_c0678.g028	NA
																			pumb_c0792.g015	NA
																			pumb_c0792.g022	NA
																			pumb_c0982.g002	NA
																			pumb_c1598.g011	NA
																			pumb_c2377.g004	NA
																			pumb_c2392..t2.p1	NA
OG0000007	41	41	58	24	53	27	24	71	10	69	61	98	21	17	10	12	13	650	pumb_c0012.g028	sp|B8VIU6|USOM5_ACRMI_Uncharacterized_skeletal_organic_matrix_protein_5_OS=Acropora_millepora_OX=45264_PE=1_SV=1
																			pumb_c0024.g031	sp|B8VIU6|USOM5_ACRMI_Uncharacterized_skeletal_organic_matrix_protein_5_OS=Acropora_millepora_OX=45264_PE=1_SV=1
																			pumb_c0074.g013	sp|B8VIU6|USOM5_ACRMI_Uncharacterized_skeletal_organic_matrix_protein_5_OS=Acropora_millepora_OX=45264_PE=1_SV=1
																			pumb_c0074.g014	sp|B8VIU6|USOM5_ACRMI_Uncharacterized_skeletal_organic_matrix_protein_5_OS=Acropora_millepora_OX=45264_PE=1_SV=1
																			pumb_c0074.g015	NA
																			pumb_c0129.g018	sp|B8VIU6|USOM5_ACRMI_Uncharacterized_skeletal_organic_matrix_protein_5_OS=Acropora_millepora_OX=45264_PE=1_SV=1
																			pumb_c0129.g023	sp|B8VIU6|USOM5_ACRMI_Uncharacterized_skeletal_organic_matrix_protein_5_OS=Acropora_millepora_OX=45264_PE=1_SV=1
																			pumb_c0132.g014	sp|B8VIU6|USOM5_ACRMI_Uncharacterized_skeletal_organic_matrix_protein_5_OS=Acropora_millepora_OX=45264_PE=1_SV=1
																			pumb_c0268.g018	sp|B8VIU6|USOM5_ACRMI_Uncharacterized_skeletal_organic_matrix_protein_5_OS=Acropora_millepora_OX=45264_PE=1_SV=1
																			pumb_c0274.g017	sp|B8VIU6|USOM5_ACRMI_Uncharacterized_skeletal_organic_matrix_protein_5_OS=Acropora_millepora_OX=45264_PE=1_SV=1
																			pumb_c0422.g011	sp|B8VIU6|USOM5_ACRMI_Uncharacterized_skeletal_organic_matrix_protein_5_OS=Acropora_millepora_OX=45264_PE=1_SV=1
																			pumb_c0646.g001	sp|B8VIU6|USOM5_ACRMI_Uncharacterized_skeletal_organic_matrix_protein_5_OS=Acropora_millepora_OX=45264_PE=1_SV=1
																			pumb_c0646.g005	sp|B8VIU6|USOM5_ACRMI_Uncharacterized_skeletal_organic_matrix_protein_5_OS=Acropora_millepora_OX=45264_PE=1_SV=1
																			pumb_c0876.g005	sp|B8VIU6|USOM5_ACRMI_Uncharacterized_skeletal_organic_matrix_protein_5_OS=Acropora_millepora_OX=45264_PE=1_SV=1
																			pumb_c1094.g002	sp|B8VIU6|USOM5_ACRMI_Uncharacterized_skeletal_organic_matrix_protein_5_OS=Acropora_millepora_OX=45264_PE=1_SV=1
																			pumb_c2077.g003	sp|B8VIU6|USOM5_ACRMI_Uncharacterized_skeletal_organic_matrix_protein_5_OS=Acropora_millepora_OX=45264_PE=1_SV=1
																			pumb_c2133.g001	sp|B8VIU6|USOM5_ACRMI_Uncharacterized_skeletal_organic_matrix_protein_5_OS=Acropora_millepora_OX=45264_PE=1_SV=1
OG0000008	33	63	111	7	135	7	11	14	15	16	42	19	13	16	22	60	45	629	pumb_c0158.g018	NA
																			pumb_c0413.g003	sp|O93209|POL_FFV_Pro-Pol_polyprotein_OS=Feline_foamy_virus_OX=53182_GN=pol_PE=3_SV=1
																			pumb_c0455.g018	NA
																			pumb_c0455.g019	NA
																			pumb_c0455.g020	NA
																			pumb_c0455.g021	NA
																			pumb_c0455.g022	NA
																			pumb_c0887.g018	NA
																			pumb_c0887.g019	NA
																			pumb_c0924.g006	NA
																			pumb_c1366.g008	NA
																			pumb_c1366.g009	NA
																			pumb_c1366.g010	NA
																			pumb_c1366.g011	sp|P21414|POL_GALV_Gag-Pol_polyprotein_OS=Gibbon_ape_leukemia_virus_OX=11840_GN=pol_PE=3_SV=2
																			pumb_c1609.g003	NA
																			pumb_c2008.g002	NA
OG0000010	10	44	42	28	56	66	37	71	12	17	48	54	9	13	10	14	30	561	pumb_c0155.g024	sp|P21956|MFGM_MOUSE_Lactadherin_OS=Mus_musculus_OX=10090_GN=Mfge8_PE=1_SV=3
																			pumb_c0230.g023	sp|O18806|FA8_CANLF_Coagulation_factor_VIII_OS=Canis_lupus_familiaris_OX=9615_GN=F8_PE=2_SV=1
																			pumb_c0316.g005	sp|O35474|EDIL3_MOUSE_EGF-like_repeat_and_discoidin_I-like_domain-containing_protein_3_OS=Mus_musculus_OX=10090_GN=Edil3_PE=1_SV=2
																			pumb_c0347.g021	sp|P79385|MFGM_PIG_Lactadherin_OS=Sus_scrofa_OX=9823_GN=MFGE8_PE=1_SV=2
																			pumb_c0479.g004	sp|Q58L90|FA5V_OXYMI_Venom_prothrombin_activator_omicarin-C_non-catalytic_subunit_OS=Oxyuranus_microlepidotus_OX=111177_PE=2_SV=1
																			pumb_c0702.g003	sp|Q58L91|FA5V_OXYSU_Venom_prothrombin_activator_oscutarin-C_non-catalytic_subunit_OS=Oxyuranus_scutellatus_OX=8668_PE=1_SV=1
																			pumb_c0915.g003	sp|Q9GLP1|FA5_PIG_Coagulation_factor_V_OS=Sus_scrofa_OX=9823_GN=F5_PE=2_SV=1
																			pumb_c1202.g002	sp|O18806|FA8_CANLF_Coagulation_factor_VIII_OS=Canis_lupus_familiaris_OX=9615_GN=F8_PE=2_SV=1
																			pumb_c1223.g005	sp|Q9CPW0|CNTP2_MOUSE_Contactin-associated_protein-like_2_OS=Mus_musculus_OX=10090_GN=Cntnap2_PE=1_SV=2
																			pumb_c1473.g002	sp|P00451|FA8_HUMAN_Coagulation_factor_VIII_OS=Homo_sapiens_OX=9606_GN=F8_PE=1_SV=1
																			pumb_c1730.g001	sp|O18806|FA8_CANLF_Coagulation_factor_VIII_OS=Canis_lupus_familiaris_OX=9615_GN=F8_PE=2_SV=1
																			pumb_c2027.g001	sp|Q0V8T4|CTP5C_RAT_Contactin-associated_protein_like_5-3_OS=Rattus_norvegicus_OX=10116_GN=Cntnap5c_PE=2_SV=1
																			pumb_c2332.g001	sp|Q593B6|FA5_PSETE_Coagulation_factor_V_OS=Pseudonaja_textilis_OX=8673_GN=F5_PE=1_SV=1
OG0000014	33	65	125	6	60	9	23	18	16	5	27	4	8	8	11	62	23	503	pumb_c0021.g038	sp|P31792|POL_FENV1_Pol_polyprotein_(Fragment)_OS=Feline_endogenous_virus_ECE1_OX=11766_GN=pol_PE=3_SV=1
																			pumb_c0032.g014	NA
																			pumb_c0032.g015	NA
																			pumb_c0032.g016	NA
																			pumb_c0035.g014	sp|P31792|POL_FENV1_Pol_polyprotein_(Fragment)_OS=Feline_endogenous_virus_ECE1_OX=11766_GN=pol_PE=3_SV=1
																			pumb_c0072.g045	sp|P27401|POL_SFV3L_Pro-Pol_polyprotein_OS=Simian_foamy_virus_type_3_(strain_LK3)_OX=11644_GN=pol_PE=3_SV=2
																			pumb_c0104.g038	NA
																			pumb_c1024.g004	NA
OG0000017	52	56	105	26	14	26	49	12	28	1	21	13	3	23	15	10	25	479	pumb_c0014.g006	sp|P08361|POL_MLVCB_Gag-Pol_polyprotein_OS=Cas-Br-E_murine_leukemia_virus_OX=11792_GN=gag-pol_PE=3_SV=2
																			pumb_c0022.g009	sp|P0CT39|TF26_SCHPO_Transposon_Tf2-6_polyprotein_OS=Schizosaccharomyces_pombe_(strain_972_/_ATCC_24843)_OX=284812_GN=Tf2-6_PE=3_SV=1
																			pumb_c0044.g049	sp|P08361|POL_MLVCB_Gag-Pol_polyprotein_OS=Cas-Br-E_murine_leukemia_virus_OX=11792_GN=gag-pol_PE=3_SV=2
																			pumb_c0044.g050	sp|P0CT40|TF29_SCHPO_Transposon_Tf2-9_polyprotein_OS=Schizosaccharomyces_pombe_(strain_972_/_ATCC_24843)_OX=284812_GN=Tf2-9_PE=3_SV=1
																			pumb_c0063.g023	sp|Q09575|YRD6_CAEEL_Uncharacterized_protein_K02A2.6_OS=Caenorhabditis_elegans_OX=6239_GN=K02A2.6_PE=4_SV=1
																			pumb_c0079.g094	sp|Q09575|YRD6_CAEEL_Uncharacterized_protein_K02A2.6_OS=Caenorhabditis_elegans_OX=6239_GN=K02A2.6_PE=4_SV=1
																			pumb_c0104.g059	sp|P0CT40|TF29_SCHPO_Transposon_Tf2-9_polyprotein_OS=Schizosaccharomyces_pombe_(strain_972_/_ATCC_24843)_OX=284812_GN=Tf2-9_PE=3_SV=1
																			pumb_c0262.g019	sp|Q09575|YRD6_CAEEL_Uncharacterized_protein_K02A2.6_OS=Caenorhabditis_elegans_OX=6239_GN=K02A2.6_PE=4_SV=1
																			pumb_c0262.g020	sp|P04323|POL3_DROME_Retrovirus-related_Pol_polyprotein_from_transposon_17.6_OS=Drosophila_melanogaster_OX=7227_GN=pol_PE=4_SV=1
																			pumb_c0353.g002	sp|P0CT40|TF29_SCHPO_Transposon_Tf2-9_polyprotein_OS=Schizosaccharomyces_pombe_(strain_972_/_ATCC_24843)_OX=284812_GN=Tf2-9_PE=3_SV=1
																			pumb_c0373.g017	sp|P0CT40|TF29_SCHPO_Transposon_Tf2-9_polyprotein_OS=Schizosaccharomyces_pombe_(strain_972_/_ATCC_24843)_OX=284812_GN=Tf2-9_PE=3_SV=1
																			pumb_c0554.g006	sp|P33458|GAG_CAEVC_Gag_polyprotein_OS=Caprine_arthritis_encephalitis_virus_(strain_Cork)_OX=11661_GN=gag_PE=3_SV=1
																			pumb_c0617.g019	sp|P08361|POL_MLVCB_Gag-Pol_polyprotein_OS=Cas-Br-E_murine_leukemia_virus_OX=11792_GN=gag-pol_PE=3_SV=2
																			pumb_c0950.g020	sp|Q8I7P9|POL5_DROME_Retrovirus-related_Pol_polyprotein_from_transposon_opus_OS=Drosophila_melanogaster_OX=7227_GN=pol_PE=4_SV=1
																			pumb_c0950.g021	NA
																			pumb_c1181.g002	sp|Q99315|YG31B_YEAST_Transposon_Ty3-G_Gag-Pol_polyprotein_OS=Saccharomyces_cerevisiae_(strain_ATCC_204508_/_S288c)_OX=559292_GN=TY3B-G_PE=1_SV=3
																			pumb_c1343.g003	NA
																			pumb_c1844.g005	NA
																			pumb_c1986.g002	sp|Q09575|YRD6_CAEEL_Uncharacterized_protein_K02A2.6_OS=Caenorhabditis_elegans_OX=6239_GN=K02A2.6_PE=4_SV=1
																			pumb_c1986.g003	sp|Q09575|YRD6_CAEEL_Uncharacterized_protein_K02A2.6_OS=Caenorhabditis_elegans_OX=6239_GN=K02A2.6_PE=4_SV=1
																			pumb_c2164.g001	NA
																			pumb_c2164.g002	sp|P0CT39|TF26_SCHPO_Transposon_Tf2-6_polyprotein_OS=Schizosaccharomyces_pombe_(strain_972_/_ATCC_24843)_OX=284812_GN=Tf2-6_PE=3_SV=1
																			pumb_c2164.g003	NA
OG0000025	31	28	30	40	6	38	28	61	1	52	37	45	7	8	1	6	9	428	pumb_c0029.g038	sp|Q9EQD2|NPFF2_RAT_Neuropeptide_FF_receptor_2_OS=Rattus_norvegicus_OX=10116_GN=Npffr2_PE=2_SV=1
																			pumb_c0327.g014	sp|P30974|TLR1_DROME_Tachykinin-like_peptides_receptor_86C_OS=Drosophila_melanogaster_OX=7227_GN=TkR86C_PE=2_SV=2
																			pumb_c0380.g019	sp|Q96P65|QRFPR_HUMAN_Pyroglutamylated_RF-amide_peptide_receptor_OS=Homo_sapiens_OX=9606_GN=QRFPR_PE=1_SV=2
																			pumb_c0380.g020	sp|Q96P65|QRFPR_HUMAN_Pyroglutamylated_RF-amide_peptide_receptor_OS=Homo_sapiens_OX=9606_GN=QRFPR_PE=1_SV=2
																			pumb_c0502.g016	sp|Q924H0|NPFF2_MOUSE_Neuropeptide_FF_receptor_2_OS=Mus_musculus_OX=10090_GN=Npffr2_PE=2_SV=2
																			pumb_c0659.g004	sp|P30974|TLR1_DROME_Tachykinin-like_peptides_receptor_86C_OS=Drosophila_melanogaster_OX=7227_GN=TkR86C_PE=2_SV=2
																			pumb_c0953.g002	sp|C3ZQF9|QRFPR_BRAFL_QRFP-like_peptide_receptor_OS=Branchiostoma_floridae_OX=7739_GN=QRFPR_PE=3_SV=1
																			pumb_c1407.g001	sp|Q9EP86|NPFF1_RAT_Neuropeptide_FF_receptor_1_OS=Rattus_norvegicus_OX=10116_GN=Npffr1_PE=1_SV=1
OG0000040	9	34	36	12	2	20	28	34	9	26	53	50	8	11	10	3	12	357	pumb_c0074.g017	sp|P19218|GP2_RAT_Pancreatic_secretory_granule_membrane_major_glycoprotein_GP2_OS=Rattus_norvegicus_OX=10116_GN=Gp2_PE=1_SV=1
																			pumb_c0125.g002	sp|P27590|UROM_RAT_Uromodulin_OS=Rattus_norvegicus_OX=10116_GN=Umod_PE=2_SV=1
																			pumb_c0213.g016	sp|P25291|GP2_CANLF_Pancreatic_secretory_granule_membrane_major_glycoprotein_GP2_OS=Canis_lupus_familiaris_OX=9615_GN=GP2_PE=1_SV=1
																			pumb_c0218.g011	sp|P25291|GP2_CANLF_Pancreatic_secretory_granule_membrane_major_glycoprotein_GP2_OS=Canis_lupus_familiaris_OX=9615_GN=GP2_PE=1_SV=1
																			pumb_c0342.g011	sp|P25291|GP2_CANLF_Pancreatic_secretory_granule_membrane_major_glycoprotein_GP2_OS=Canis_lupus_familiaris_OX=9615_GN=GP2_PE=1_SV=1
																			pumb_c0396.g005	sp|P10079|FBP1_STRPU_Fibropellin-1_OS=Strongylocentrotus_purpuratus_OX=7668_GN=EGF1_PE=1_SV=2
																			pumb_c0573.g005	sp|P55259|GP2_HUMAN_Pancreatic_secretory_granule_membrane_major_glycoprotein_GP2_OS=Homo_sapiens_OX=9606_GN=GP2_PE=1_SV=3
																			pumb_c0662.g003	sp|P25291|GP2_CANLF_Pancreatic_secretory_granule_membrane_major_glycoprotein_GP2_OS=Canis_lupus_familiaris_OX=9615_GN=GP2_PE=1_SV=1
																			pumb_c1279.g004	sp|Q9D733|GP2_MOUSE_Pancreatic_secretory_granule_membrane_major_glycoprotein_GP2_OS=Mus_musculus_OX=10090_GN=Gp2_PE=1_SV=3
																			pumb_c1842.g001	sp|P25291|GP2_CANLF_Pancreatic_secretory_granule_membrane_major_glycoprotein_GP2_OS=Canis_lupus_familiaris_OX=9615_GN=GP2_PE=1_SV=1
																			pumb_c2018.g001	sp|P25291|GP2_CANLF_Pancreatic_secretory_granule_membrane_major_glycoprotein_GP2_OS=Canis_lupus_familiaris_OX=9615_GN=GP2_PE=1_SV=1
OG0000055	18	24	51	25	4	12	20	26	5	22	44	26	10	9	4	1	8	309	pumb_c0117.g023	sp|Q96P65|QRFPR_HUMAN_Pyroglutamylated_RF-amide_peptide_receptor_OS=Homo_sapiens_OX=9606_GN=QRFPR_PE=1_SV=2
																			pumb_c0146.g016	sp|F1R332|GAL2A_DANRE_Galanin_receptor_2a_OS=Danio_rerio_OX=7955_GN=galr2a_PE=2_SV=2
																			pumb_c0191.g003	sp|P47751|BRS4_BOMOR_[Phe13]-bombesin_receptor_OS=Bombina_orientalis_OX=8346_GN=BB4_PE=2_SV=2
																			pumb_c0346.g002	sp|E7F7V7|GAL2B_DANRE_Galanin_receptor_2b_OS=Danio_rerio_OX=7955_GN=galr2b_PE=2_SV=1
																			pumb_c0438.g012	sp|Q96P65|QRFPR_HUMAN_Pyroglutamylated_RF-amide_peptide_receptor_OS=Homo_sapiens_OX=9606_GN=QRFPR_PE=1_SV=2
																			pumb_c0666.g005	sp|P35346|SSR5_HUMAN_Somatostatin_receptor_type_5_OS=Homo_sapiens_OX=9606_GN=SSTR5_PE=1_SV=3
																			pumb_c0716.g005	sp|Q8WPA2|AR_BOMMO_Allatostatin-A_receptor_OS=Bombyx_mori_OX=7091_GN=AR_PE=2_SV=1
																			pumb_c0716.g007	sp|F1MV99|SSR5_BOVIN_Somatostatin_receptor_type_5_OS=Bos_taurus_OX=9913_GN=SSTR5_PE=3_SV=2
																			pumb_c1608.g002	sp|Q96P65|QRFPR_HUMAN_Pyroglutamylated_RF-amide_peptide_receptor_OS=Homo_sapiens_OX=9606_GN=QRFPR_PE=1_SV=2
OG0000064	16	15	45	40	0	3	11	27	2	21	47	49	7	6	2	0	4	295	pumb_c0010.g025	sp|P35859|ALS_RAT_Insulin-like_growth_factor-binding_protein_complex_acid_labile_subunit_OS=Rattus_norvegicus_OX=10116_GN=Igfals_PE=1_SV=1
																			pumb_c0072.g038	sp|Q54T82|Y1931_DICDI_Putative_leucine-rich_repeat-containing_protein_DDB_G0281931_OS=Dictyostelium_discoideum_OX=44689_GN=DDB_G0281931_PE=4_SV=1
																			pumb_c0443.g009	NA
																			pumb_c0549.g003	sp|Q54T82|Y1931_DICDI_Putative_leucine-rich_repeat-containing_protein_DDB_G0281931_OS=Dictyostelium_discoideum_OX=44689_GN=DDB_G0281931_PE=4_SV=1
																			pumb_c0599.g004	sp|Q6NZL8|SCUB1_MOUSE_Signal_peptide,_CUB_and_EGF-like_domain-containing_protein_1_OS=Mus_musculus_OX=10090_GN=Scube1_PE=2_SV=2
																			pumb_c2519.g001	NA
OG0000066	9	62	54	3	1	1	8	9	5	15	51	59	2	2	4	1	2	288	pumb_c0182.g019	sp|Q8K3Z0|NOD2_MOUSE_Nucleotide-binding_oligomerization_domain-containing_protein_2_OS=Mus_musculus_OX=10090_GN=Nod2_PE=1_SV=1
																			pumb_c2088.g002	sp|Q9QWK5|BIR1A_MOUSE_Baculoviral_IAP_repeat-containing_protein_1a_OS=Mus_musculus_OX=10090_GN=Naip1_PE=2_SV=3
OG0000068	50	14	18	8	9	7	3	7	10	2	67	39	4	6	3	0	38	285	pumb_c0221.g011	NA
																			pumb_c0221.g012	NA
																			pumb_c0221.g014	NA
																			pumb_c0240.g005	NA
																			pumb_c0496.g010	NA
																			pumb_c2772.g001	NA
OG0000070	39	23	27	5	7	6	11	4	3	3	50	37	9	6	7	1	44	282	pumb_c0205.g013	NA
																			pumb_c0300.g007	NA
																			pumb_c0359.g003	NA
																			pumb_c0658.g002	sp|Q9NBX4|RTXE_DROME_Probable_RNA-directed_DNA_polymerase_from_transposon_X-element_OS=Drosophila_melanogaster_OX=7227_GN=X-element\ORF2_PE=3_SV=1
																			pumb_c0678.g001	NA
																			pumb_c2046.g007	sp|Q95SX7|RTBS_DROME_Probable_RNA-directed_DNA_polymerase_from_transposon_BS_OS=Drosophila_melanogaster_OX=7227_GN=RTase_PE=2_SV=1
OG0000078	5	12	27	31	13	31	23	18	10	7	37	5	15	4	5	13	9	265	pumb_c0082.g017	sp|P18503|CAS4_EPHMU_Short-chain_collagen_C4_(Fragment)_OS=Ephydatia_muelleri_OX=6052_PE=2_SV=1
																			pumb_c0493.g004	sp|P18503|CAS4_EPHMU_Short-chain_collagen_C4_(Fragment)_OS=Ephydatia_muelleri_OX=6052_PE=2_SV=1
																			pumb_c0493.g005	sp|P18503|CAS4_EPHMU_Short-chain_collagen_C4_(Fragment)_OS=Ephydatia_muelleri_OX=6052_PE=2_SV=1
																			pumb_c0493.g007	sp|P18503|CAS4_EPHMU_Short-chain_collagen_C4_(Fragment)_OS=Ephydatia_muelleri_OX=6052_PE=2_SV=1
OG0000083	3	14	12	11	10	10	3	17	11	17	89	38	4	5	13	2	3	262	pumb_c0027.g013	sp|Q86HG9|Y9871_DICDI_Probable_serine/threonine-protein_kinase_DDB_G0271682_OS=Dictyostelium_discoideum_OX=44689_GN=DDB_G0271682_PE=3_SV=2
																			pumb_c0287.g003	sp|Q23915|KINX_DICDI_Probable_serine/threonine-protein_kinase_kinX_OS=Dictyostelium_discoideum_OX=44689_GN=kinX_PE=3_SV=2
																			pumb_c0287.g004	sp|Q54N73|7TMK1_DICDI_Seven_transmembrane_domain-containing_tyrosine-protein_kinase_1_OS=Dictyostelium_discoideum_OX=44689_GN=7tmk1_PE=3_SV=1
																			pumb_c0404.g016	sp|Q54TM7|DRKD_DICDI_Probable_serine/threonine-protein_kinase_drkD_OS=Dictyostelium_discoideum_OX=44689_GN=drkD_PE=2_SV=1
																			pumb_c2543.g001	sp|Q54H46|DRKA_DICDI_Probable_serine/threonine-protein_kinase_drkA_OS=Dictyostelium_discoideum_OX=44689_GN=drkA_PE=3_SV=1
OG0000086	24	7	9	1	3	5	7	2	22	3	72	18	3	6	28	5	43	258	pumb_c0186.g003	NA
																			pumb_c0186.g004	sp|Q9NBX4|RTXE_DROME_Probable_RNA-directed_DNA_polymerase_from_transposon_X-element_OS=Drosophila_melanogaster_OX=7227_GN=X-element\ORF2_PE=3_SV=1
																			pumb_c0373.g015	sp|Q9NBX4|RTXE_DROME_Probable_RNA-directed_DNA_polymerase_from_transposon_X-element_OS=Drosophila_melanogaster_OX=7227_GN=X-element\ORF2_PE=3_SV=1
																			pumb_c0455.g004	sp|Q95SX7|RTBS_DROME_Probable_RNA-directed_DNA_polymerase_from_transposon_BS_OS=Drosophila_melanogaster_OX=7227_GN=RTase_PE=2_SV=1
																			pumb_c0976.g005	sp|Q95SX7|RTBS_DROME_Probable_RNA-directed_DNA_polymerase_from_transposon_BS_OS=Drosophila_melanogaster_OX=7227_GN=RTase_PE=2_SV=1
																			pumb_c1717.g001	sp|Q9NBX4|RTXE_DROME_Probable_RNA-directed_DNA_polymerase_from_transposon_X-element_OS=Drosophila_melanogaster_OX=7227_GN=X-element\ORF2_PE=3_SV=1
OG0000089	14	16	35	1	20	3	2	11	32	9	50	33	5	4	12	9	2	258	pumb_c0011.g010	sp|P34611|NCL1_CAEEL_B-box_type_zinc_finger_protein_ncl-1_OS=Caenorhabditis_elegans_OX=6239_GN=ncl-1_PE=2_SV=1
																			pumb_c0094.g031	sp|Q03601|NHL1_CAEEL_RING_finger_protein_nhl-1_OS=Caenorhabditis_elegans_OX=6239_GN=nhl-1_PE=1_SV=2
																			pumb_c0741.g014	sp|O75382|TRIM3_HUMAN_Tripartite_motif-containing_protein_3_OS=Homo_sapiens_OX=9606_GN=TRIM3_PE=1_SV=2
																			pumb_c1261.g008	sp|O70277|TRIM3_RAT_Tripartite_motif-containing_protein_3_OS=Rattus_norvegicus_OX=10116_GN=Trim3_PE=1_SV=1
OG0000112	12	21	27	13	1	17	12	19	15	12	27	14	6	2	14	3	16	231	pumb_c0424.g016	NA
																			pumb_c1018.g008	NA
OG0000131	8	27	16	15	7	22	10	13	5	12	9	43	8	6	7	1	7	216	pumb_c0050.g033	sp|P46023|GR101_LYMST_G-protein_coupled_receptor_GRL101_OS=Lymnaea_stagnalis_OX=6523_PE=2_SV=1
																			pumb_c0052.g021	sp|P46023|GR101_LYMST_G-protein_coupled_receptor_GRL101_OS=Lymnaea_stagnalis_OX=6523_PE=2_SV=1
																			pumb_c0055.g049	sp|P46023|GR101_LYMST_G-protein_coupled_receptor_GRL101_OS=Lymnaea_stagnalis_OX=6523_PE=2_SV=1
																			pumb_c0225.g001	sp|P46023|GR101_LYMST_G-protein_coupled_receptor_GRL101_OS=Lymnaea_stagnalis_OX=6523_PE=2_SV=1
																			pumb_c0600.g013	sp|P46023|GR101_LYMST_G-protein_coupled_receptor_GRL101_OS=Lymnaea_stagnalis_OX=6523_PE=2_SV=1
																			pumb_c1334.g003	sp|Q9TU53|CUBN_CANLF_Cubilin_OS=Canis_lupus_familiaris_OX=9615_GN=CUBN_PE=1_SV=1
OG0000146	1	10	32	13	7	20	36	12	5	7	18	18	2	1	5	4	12	203	pumb_c0131.g002	sp|Q803H4|CENPA_DANRE_Histone_H3-like_centromeric_protein_A_OS=Danio_rerio_OX=7955_GN=cenpa_PE=1_SV=1
OG0000152	11	21	15	6	23	5	5	19	18	10	18	13	6	4	7	4	14	199	pumb_c0075.g008	sp|Q9NZJ4|SACS_HUMAN_Sacsin_OS=Homo_sapiens_OX=9606_GN=SACS_PE=1_SV=2
																			pumb_c0086.g001	sp|Q9NZJ4|SACS_HUMAN_Sacsin_OS=Homo_sapiens_OX=9606_GN=SACS_PE=1_SV=2
																			pumb_c0092.g033	sp|Q9JLC8|SACS_MOUSE_Sacsin_OS=Mus_musculus_OX=10090_GN=Sacs_PE=1_SV=2
																			pumb_c2080.g001	sp|Q9NZJ4|SACS_HUMAN_Sacsin_OS=Homo_sapiens_OX=9606_GN=SACS_PE=1_SV=2
OG0000157	11	20	50	7	0	8	3	14	1	10	22	28	4	10	1	0	7	196	pumb_c0172.g012	NA
																			pumb_c0246.g003	sp|Q90953|CSPG2_CHICK_Versican_core_protein_OS=Gallus_gallus_OX=9031_GN=VCAN_PE=2_SV=1
																			pumb_c0290.g003	sp|Q90953|CSPG2_CHICK_Versican_core_protein_OS=Gallus_gallus_OX=9031_GN=VCAN_PE=2_SV=1
																			pumb_c0338.g009	NA
																			pumb_c0338.g010	NA
																			pumb_c0396.g010	sp|Q2PZL6|FAT4_MOUSE_Protocadherin_Fat_4_OS=Mus_musculus_OX=10090_GN=Fat4_PE=1_SV=2
																			pumb_c0456.g012	sp|P07207|NOTCH_DROME_Neurogenic_locus_Notch_protein_OS=Drosophila_melanogaster_OX=7227_GN=N_PE=1_SV=3
																			pumb_c0639.g016	NA
																			pumb_c0639.g017	NA
																			pumb_c1286.g001	sp|Q90953|CSPG2_CHICK_Versican_core_protein_OS=Gallus_gallus_OX=9031_GN=VCAN_PE=2_SV=1
OG0000173	13	13	10	5	3	5	4	23	6	11	45	21	6	7	5	2	5	184	pumb_c0012.g037	sp|Q8VCK5|KLH20_MOUSE_Kelch-like_protein_20_OS=Mus_musculus_OX=10090_GN=Klhl20_PE=2_SV=2
																			pumb_c0095.g002	sp|E1B932|KLH12_BOVIN_Kelch-like_protein_12_OS=Bos_taurus_OX=9913_GN=KLHL12_PE=3_SV=2
																			pumb_c0417.g001	sp|O95198|KLHL2_HUMAN_Kelch-like_protein_2_OS=Homo_sapiens_OX=9606_GN=KLHL2_PE=1_SV=2
																			pumb_c0452.g008	sp|Q6TDP4|KLH17_HUMAN_Kelch-like_protein_17_OS=Homo_sapiens_OX=9606_GN=KLHL17_PE=1_SV=1
																			pumb_c0452.g009	sp|O94889|KLH18_HUMAN_Kelch-like_protein_18_OS=Homo_sapiens_OX=9606_GN=KLHL18_PE=1_SV=3
																			pumb_c0746.g003	sp|Q8R2P1|KLH25_MOUSE_Kelch-like_protein_25_OS=Mus_musculus_OX=10090_GN=Klhl25_PE=1_SV=1
																			pumb_c1025.g007	sp|B4L0G9|KLHDB_DROMO_Kelch-like_protein_diablo_OS=Drosophila_mojavensis_OX=7230_GN=dbo_PE=3_SV=1
OG0000175	2	46	30	2	2	1	2	17	2	14	33	23	2	2	1	1	4	184	pumb_c0135.g003	sp|E7FAM5|LIN41_DANRE_E3_ubiquitin-protein_ligase_TRIM71_OS=Danio_rerio_OX=7955_GN=trim71_PE=1_SV=1
																			pumb_c0435.g004	sp|E7FAM5|LIN41_DANRE_E3_ubiquitin-protein_ligase_TRIM71_OS=Danio_rerio_OX=7955_GN=trim71_PE=1_SV=1
OG0000184	12	9	9	20	10	20	4	13	2	5	24	33	5	4	2	0	5	177	pumb_c0048.g024	sp|Q54RB7|SHKA_DICDI_Dual_specificity_protein_kinase_shkA_OS=Dictyostelium_discoideum_OX=44689_GN=shkA_PE=2_SV=1
																			pumb_c0352.g015	sp|P24604|TEC_MOUSE_Tyrosine-protein_kinase_Tec_OS=Mus_musculus_OX=10090_GN=Tec_PE=1_SV=2
																			pumb_c0768.g004	sp|P54735|SPKD_SYNY3_Serine/threonine-protein_kinase_D_OS=Synechocystis_sp._(strain_PCC_6803_/_Kazusa)_OX=1111708_GN=spkD_PE=1_SV=1
																			pumb_c1889.g007	sp|Q08881|ITK_HUMAN_Tyrosine-protein_kinase_ITK/TSK_OS=Homo_sapiens_OX=9606_GN=ITK_PE=1_SV=1
OG0000186	3	17	15	16	6	21	16	9	2	6	32	9	5	5	2	1	10	175	pumb_c0119.g014	sp|Q11127|FUT4_MOUSE_Alpha-(1,3)-fucosyltransferase_4_OS=Mus_musculus_OX=10090_GN=Fut4_PE=1_SV=1
																			pumb_c0146.g033	sp|Q9VUL9|FUCTA_DROME_Glycoprotein_3-alpha-L-fucosyltransferase_A_OS=Drosophila_melanogaster_OX=7227_GN=FucTA_PE=1_SV=2
																			pumb_c0737.g005	sp|Q9VUL9|FUCTA_DROME_Glycoprotein_3-alpha-L-fucosyltransferase_A_OS=Drosophila_melanogaster_OX=7227_GN=FucTA_PE=1_SV=2
																			pumb_c1083.g006	sp|P83088|FUCTC_DROME_Alpha-(1,3)-fucosyltransferase_C_OS=Drosophila_melanogaster_OX=7227_GN=FucTC_PE=2_SV=4
																			pumb_c1457.g005	sp|Q9VUL9|FUCTA_DROME_Glycoprotein_3-alpha-L-fucosyltransferase_A_OS=Drosophila_melanogaster_OX=7227_GN=FucTA_PE=1_SV=2
OG0000193	12	10	16	8	6	8	4	10	1	14	40	24	3	3	2	9	2	172	pumb_c0129.g019	NA
																			pumb_c0191.g031	NA
																			pumb_c0330.g015	NA
OG0000198	7	3	5	2	26	8	4	10	17	4	27	28	6	3	7	6	7	170	pumb_c0173.g016	sp|O88322|NID2_MOUSE_Nidogen-2_OS=Mus_musculus_OX=10090_GN=Nid2_PE=1_SV=2
																			pumb_c0173.g017	sp|Q61554|FBN1_MOUSE_Fibrillin-1_OS=Mus_musculus_OX=10090_GN=Fbn1_PE=1_SV=2
																			pumb_c0173.g019	sp|P98133|FBN1_BOVIN_Fibrillin-1_OS=Bos_taurus_OX=9913_GN=FBN1_PE=1_SV=2
OG0000205	11	16	8	4	8	17	2	11	2	15	18	29	1	5	2	4	14	167	pumb_c0192.g003	sp|Q86Y13|DZIP3_HUMAN_E3_ubiquitin-protein_ligase_DZIP3_OS=Homo_sapiens_OX=9606_GN=DZIP3_PE=1_SV=2
																			pumb_c1044.g002	sp|Q86Y13|DZIP3_HUMAN_E3_ubiquitin-protein_ligase_DZIP3_OS=Homo_sapiens_OX=9606_GN=DZIP3_PE=1_SV=2
																			pumb_c1578.g002	sp|Q7TPV2|DZIP3_MOUSE_E3_ubiquitin-protein_ligase_DZIP3_OS=Mus_musculus_OX=10090_GN=Dzip3_PE=1_SV=2
																			pumb_c1820.g001	sp|Q86Y13|DZIP3_HUMAN_E3_ubiquitin-protein_ligase_DZIP3_OS=Homo_sapiens_OX=9606_GN=DZIP3_PE=1_SV=2
																			pumb_c1820.g002	sp|Q86Y13|DZIP3_HUMAN_E3_ubiquitin-protein_ligase_DZIP3_OS=Homo_sapiens_OX=9606_GN=DZIP3_PE=1_SV=2
OG0000214	9	11	12	8	2	5	6	7	26	6	6	5	4	2	20	9	25	163	pumb_c0002.g015	sp|Q5R511|GRP75_PONAB_Stress-70_protein,_mitochondrial_OS=Pongo_abelii_OX=9601_GN=HSPA9_PE=2_SV=1
																			pumb_c1312.g005	sp|Q90593|BIP_CHICK_Endoplasmic_reticulum_chaperone_BiP_OS=Gallus_gallus_OX=9031_GN=HSPA5_PE=1_SV=1
OG0000229	12	21	31	10	0	3	2	12	7	8	17	23	2	2	4	0	6	160	pumb_c0501.g009	sp|Q9ERV7|PIDD1_MOUSE_p53-induced_death_domain-containing_protein_1_OS=Mus_musculus_OX=10090_GN=Pidd1_PE=1_SV=1
																			pumb_c0501.g010	sp|Q91W40|KLC3_MOUSE_Kinesin_light_chain_3_OS=Mus_musculus_OX=10090_GN=Klc3_PE=1_SV=1
OG0000240	6	6	13	18	5	13	8	16	7	11	18	13	5	5	5	2	4	155	pumb_c0107.g022	NA
																			pumb_c0119.g022	NA
																			pumb_c0403.g004	NA
																			pumb_c0403.g005	NA
																			pumb_c1036.g005	NA
OG0000252	5	4	4	17	3	31	33	8	5	6	6	3	6	5	6	4	4	150	pumb_c0005.g064	sp|Q9VCA2|ORCT_DROME_Organic_cation_transporter_protein_OS=Drosophila_melanogaster_OX=7227_GN=Orct_PE=1_SV=1
																			pumb_c0164.g014	sp|Q9VCA2|ORCT_DROME_Organic_cation_transporter_protein_OS=Drosophila_melanogaster_OX=7227_GN=Orct_PE=1_SV=1
																			pumb_c0164.g016	sp|Q95R48|OCTL_DROME_Organic_cation_transporter-like_protein_OS=Drosophila_melanogaster_OX=7227_GN=Orct2_PE=2_SV=2
																			pumb_c0322.g019	sp|Q9VCA2|ORCT_DROME_Organic_cation_transporter_protein_OS=Drosophila_melanogaster_OX=7227_GN=Orct_PE=1_SV=1
																			pumb_c1294.g001	sp|Q9VCA2|ORCT_DROME_Organic_cation_transporter_protein_OS=Drosophila_melanogaster_OX=7227_GN=Orct_PE=1_SV=1
OG0000255	9	10	11	4	27	4	6	10	11	12	7	6	4	3	11	8	6	149	pumb_c0031.g034	sp|Q58A42|DD3_DICDI_Protein_DD3-3_OS=Dictyostelium_discoideum_OX=44689_GN=DD3-3_PE=2_SV=1
																			pumb_c0031.g035	sp|Q58A42|DD3_DICDI_Protein_DD3-3_OS=Dictyostelium_discoideum_OX=44689_GN=DD3-3_PE=2_SV=1
																			pumb_c0049.g025	sp|Q58A42|DD3_DICDI_Protein_DD3-3_OS=Dictyostelium_discoideum_OX=44689_GN=DD3-3_PE=2_SV=1
OG0000262	4	4	3	3	17	6	1	5	2	16	13	44	5	4	1	16	2	146	pumb_c0028.g010	sp|Q96RW7|HMCN1_HUMAN_Hemicentin-1_OS=Homo_sapiens_OX=9606_GN=HMCN1_PE=1_SV=2
																			pumb_c0456.g014	sp|F1QVU0|LTK_DANRE_Tyrosine-protein_kinase_receptor_OS=Danio_rerio_OX=7955_GN=ltk_PE=1_SV=1
																			pumb_c1009.g004	sp|F8W3R9|ALK_DANRE_ALK_tyrosine_kinase_receptor_OS=Danio_rerio_OX=7955_GN=alk_PE=2_SV=2
																			pumb_c1009.g005	sp|Q9HCK4|ROBO2_HUMAN_Roundabout_homolog_2_OS=Homo_sapiens_OX=9606_GN=ROBO2_PE=1_SV=2
OG0000268	8	10	4	2	0	2	4	11	22	7	16	19	6	2	15	1	15	144	pumb_c0361.g005	sp|Q3UH53|SDK1_MOUSE_Protein_sidekick-1_OS=Mus_musculus_OX=10090_GN=Sdk1_PE=1_SV=1
																			pumb_c0361.g008	sp|B0V2N1|PTPRS_MOUSE_Receptor-type_tyrosine-protein_phosphatase_S_OS=Mus_musculus_OX=10090_GN=Ptprs_PE=1_SV=1
OG0000273	16	12	43	1	20	1	8	2	5	1	4	16	1	3	3	1	6	143	pumb_c0432.g007	sp|Q6AZB8|HARB1_DANRE_Putative_nuclease_HARBI1_OS=Danio_rerio_OX=7955_GN=harbi1_PE=2_SV=1
																			pumb_c0678.g013	sp|Q6AZB8|HARB1_DANRE_Putative_nuclease_HARBI1_OS=Danio_rerio_OX=7955_GN=harbi1_PE=2_SV=1
																			pumb_c1503.g003	sp|Q6AZB8|HARB1_DANRE_Putative_nuclease_HARBI1_OS=Danio_rerio_OX=7955_GN=harbi1_PE=2_SV=1
OG0000281	5	5	6	3	1	5	1	18	3	26	25	27	4	3	5	2	2	141	pumb_c0173.g012	sp|Q6DG99|KCTD6_DANRE_BTB/POZ_domain-containing_protein_KCTD6_OS=Danio_rerio_OX=7955_GN=kctd6_PE=2_SV=1
																			pumb_c0173.g013	sp|Q6DG99|KCTD6_DANRE_BTB/POZ_domain-containing_protein_KCTD6_OS=Danio_rerio_OX=7955_GN=kctd6_PE=2_SV=1
																			pumb_c0173.g014	sp|Q6DG99|KCTD6_DANRE_BTB/POZ_domain-containing_protein_KCTD6_OS=Danio_rerio_OX=7955_GN=kctd6_PE=2_SV=1
OG0000306	21	12	20	4	17	7	6	2	8	2	9	2	2	1	8	0	10	131	pumb_c0678.g010	sp|P0CT40|TF29_SCHPO_Transposon_Tf2-9_polyprotein_OS=Schizosaccharomyces_pombe_(strain_972_/_ATCC_24843)_OX=284812_GN=Tf2-9_PE=3_SV=1
OG0000320	18	32	30	1	0	4	5	7	2	3	11	5	2	2	2	0	4	128	pumb_c0390.g012	sp|Q8MVR1|GBPC_DICDI_Cyclic_GMP-binding_protein_C_OS=Dictyostelium_discoideum_OX=44689_GN=gbpC_PE=1_SV=1
																			pumb_c0390.g015	sp|Q8MVR1|GBPC_DICDI_Cyclic_GMP-binding_protein_C_OS=Dictyostelium_discoideum_OX=44689_GN=gbpC_PE=1_SV=1
OG0000329	5	3	2	4	7	2	1	21	9	11	17	17	1	1	6	14	4	125	pumb_c0051.g030	sp|Q460N5|PAR14_HUMAN_Protein_mono-ADP-ribosyltransferase_PARP14_OS=Homo_sapiens_OX=9606_GN=PARP14_PE=1_SV=3
OG0000337	9	4	7	4	7	8	3	19	5	14	13	11	2	6	8	1	2	123	pumb_c0157.g016	NA
																			pumb_c0220.g007	NA
																			pumb_c0220.g009	NA
																			pumb_c0285.g017	sp|Q29TV8|GKN2_RAT_Gastrokine-2_OS=Rattus_norvegicus_OX=10116_GN=Gkn2_PE=2_SV=1
																			pumb_c0285.g018	NA
																			pumb_c0496.g005	NA
OG0000338	12	10	7	4	6	5	2	9	5	6	15	12	4	3	5	0	18	123	pumb_c0164.g012	NA
																			pumb_c0164.g013	sp|Q9ULJ7|ANR50_HUMAN_Ankyrin_repeat_domain-containing_protein_50_OS=Homo_sapiens_OX=9606_GN=ANKRD50_PE=1_SV=4
																			pumb_c0249.g005	sp|Q9ULJ7|ANR50_HUMAN_Ankyrin_repeat_domain-containing_protein_50_OS=Homo_sapiens_OX=9606_GN=ANKRD50_PE=1_SV=4
OG0000342	12	10	10	6	10	7	1	5	8	4	8	15	3	1	6	8	7	121	pumb_c0982.g009	NA
OG0000353	3	9	4	2	2	9	2	18	12	1	23	3	3	3	3	2	18	117	pumb_c0002.g038	sp|B3EWZ5|MLRP1_ACRMI_MAM_and_LDL-receptor_class_A_domain-containing_protein_1_(Fragment)_OS=Acropora_millepora_OX=45264_PE=1_SV=1
																			pumb_c0006.g046	sp|B3EWZ6|MLRP2_ACRMI_MAM_and_LDL-receptor_class_A_domain-containing_protein_2_(Fragment)_OS=Acropora_millepora_OX=45264_PE=1_SV=1
																			pumb_c0105.g002	sp|Q8NFP4|MDGA1_HUMAN_MAM_domain-containing_glycosylphosphatidylinositol_anchor_protein_1_OS=Homo_sapiens_OX=9606_GN=MDGA1_PE=1_SV=1
OG0000356	19	8	19	2	7	7	1	6	9	3	8	7	3	3	1	0	13	116	pumb_c0424.g008	NA
																			pumb_c0424.g009	NA
																			pumb_c0473.g010	NA
OG0000363	9	13	23	2	0	1	1	17	2	9	14	15	2	2	3	0	2	115	pumb_c0413.g012	sp|Q9GZQ4|NMUR2_HUMAN_Neuromedin-U_receptor_2_OS=Homo_sapiens_OX=9606_GN=NMUR2_PE=1_SV=2
																			pumb_c0770.g007	sp|G3M4F8|OCTB2_CHISP_Octopamine_receptor_beta-2R_OS=Chilo_suppressalis_OX=168631_GN=OA2B2_PE=2_SV=1
OG0000397	6	10	19	6	0	5	5	12	2	8	13	9	4	5	1	0	5	110	pumb_c0002.g024	sp|O62809|OX2R_PIG_Orexin_receptor_type_2_OS=Sus_scrofa_OX=9823_GN=HCRTR2_PE=2_SV=2
																			pumb_c0239.g011	sp|P30974|TLR1_DROME_Tachykinin-like_peptides_receptor_86C_OS=Drosophila_melanogaster_OX=7227_GN=TkR86C_PE=2_SV=2
																			pumb_c0239.g013	sp|P56719|OX2R_RAT_Orexin_receptor_type_2_OS=Rattus_norvegicus_OX=10116_GN=Hcrtr2_PE=2_SV=1
																			pumb_c0730.g002	sp|P30975|TLR2_DROME_Tachykinin-like_peptides_receptor_99D_OS=Drosophila_melanogaster_OX=7227_GN=TkR99D_PE=2_SV=2
																			pumb_c2387.g002	sp|P30974|TLR1_DROME_Tachykinin-like_peptides_receptor_86C_OS=Drosophila_melanogaster_OX=7227_GN=TkR86C_PE=2_SV=2
OG0000423	3	13	11	7	0	6	3	6	5	12	4	17	4	2	2	0	10	105	pumb_c0100.g020	sp|O60462|NRP2_HUMAN_Neuropilin-2_OS=Homo_sapiens_OX=9606_GN=NRP2_PE=1_SV=3
																			pumb_c1119.g004	sp|P21956|MFGM_MOUSE_Lactadherin_OS=Mus_musculus_OX=10090_GN=Mfge8_PE=1_SV=3
OG0000426	5	9	4	5	10	5	5	5	6	5	10	16	3	3	5	4	5	105	pumb_c0360.g010	sp|Q09614|PTC1_CAEEL_Protein_patched_homolog_1_OS=Caenorhabditis_elegans_OX=6239_GN=ptc-1_PE=1_SV=2
																			pumb_c0400.g003	sp|Q0EEE2|PTHD3_MOUSE_Patched_domain-containing_protein_3_OS=Mus_musculus_OX=10090_GN=Ptchd3_PE=1_SV=1
																			pumb_c1587.g003	sp|Q0EEE2|PTHD3_MOUSE_Patched_domain-containing_protein_3_OS=Mus_musculus_OX=10090_GN=Ptchd3_PE=1_SV=1
OG0000431	11	12	7	8	2	6	6	13	3	7	3	7	4	3	4	1	7	104	pumb_c0008.g026	sp|B2RNN3|C1T9B_HUMAN_Complement_C1q_and_tumor_necrosis_factor-related_protein_9B_OS=Homo_sapiens_OX=9606_GN=C1QTNF9B_PE=1_SV=1
																			pumb_c0008.g047	sp|P35248|SFTPD_RAT_Pulmonary_surfactant-associated_protein_D_OS=Rattus_norvegicus_OX=10116_GN=Sftpd_PE=1_SV=1
																			pumb_c0587.g003	sp|Q2LK95|COL10_CHICK_Collectin-10_OS=Gallus_gallus_OX=9031_GN=COLEC10_PE=2_SV=1
OG0000455	5	9	9	1	9	11	9	7	1	8	3	17	2	2	1	1	3	98	pumb_c0331.g002	sp|Q76DT2|TX60A_ACTVL_DELTA-thalatoxin-Avl2a_OS=Actineria_villosa_OX=227975_PE=1_SV=1
																			pumb_c0331.g003	sp|Q76DT2|TX60A_ACTVL_DELTA-thalatoxin-Avl2a_OS=Actineria_villosa_OX=227975_PE=1_SV=1
OG0000469	4	3	1	2	1	5	3	5	1	19	13	26	4	4	2	0	3	96	pumb_c0156.g020	sp|P24603|OPSD_LOLFO_Rhodopsin_OS=Loligo_forbesii_OX=6618_GN=RHO_PE=2_SV=1
																			pumb_c0978.g003	sp|Q4R1I4|OPN4_BRABE_Melanopsin_OS=Branchiostoma_belcheri_OX=7741_GN=OPN4_PE=1_SV=1
																			pumb_c0978.g005	sp|Q5YKK9|OPN4_FELCA_Melanopsin_OS=Felis_catus_OX=9685_GN=OPN4_PE=2_SV=1
																			pumb_c1766.g001	sp|Q1JPS6|OPN4L_DANRE_Melanopsin-like_OS=Danio_rerio_OX=7955_GN=opn4l_PE=2_SV=1
OG0000486	4	4	2	15	0	12	3	4	1	8	6	31	2	1	1	0	1	95	pumb_c0234.g012	sp|Q61830|MRC1_MOUSE_Macrophage_mannose_receptor_1_OS=Mus_musculus_OX=10090_GN=Mrc1_PE=1_SV=2
OG0000493	3	3	4	2	25	1	3	9	7	3	2	9	1	1	5	13	3	94	pumb_c1304.g003	sp|Q10LI1|SRFP1_ORYSJ_E3_ubiquitin-protein_ligase_SRFP1_OS=Oryza_sativa_subsp._japonica_OX=39947_GN=SRFP1_PE=1_SV=1
OG0000553	6	14	15	3	3	2	2	3	4	2	4	1	2	2	6	2	15	86	pumb_c0108.g019	sp|F4IF36|FGT1_ARATH_Protein_FORGETTER_1_OS=Arabidopsis_thaliana_OX=3702_GN=FGT1_PE=1_SV=1
																			pumb_c0271.g019	sp|A3KN83|SBNO1_HUMAN_Protein_strawberry_notch_homolog_1_OS=Homo_sapiens_OX=9606_GN=SBNO1_PE=1_SV=1
OG0000575	4	4	4	1	2	2	3	27	2	14	5	8	2	2	1	1	2	84	pumb_c0016.g005	NA
																			pumb_c0016.g006	NA
OG0000584	5	6	4	9	4	5	2	5	6	3	10	5	2	2	4	6	6	84	pumb_c0202.g013	sp|Q0V8J4|VWA7_BOVIN_von_Willebrand_factor_A_domain-containing_protein_7_OS=Bos_taurus_OX=9913_GN=VWA7_PE=2_SV=1
																			pumb_c0734.g011	sp|Q9JHA8|VWA7_MOUSE_von_Willebrand_factor_A_domain-containing_protein_7_OS=Mus_musculus_OX=10090_GN=Vwa7_PE=2_SV=1
OG0000589	5	8	8	5	0	11	2	13	3	7	5	5	2	2	3	0	3	82	pumb_c1227.g004	sp|Q9QX29|TRPC5_MOUSE_Short_transient_receptor_potential_channel_5_OS=Mus_musculus_OX=10090_GN=Trpc5_PE=1_SV=2
																			pumb_c2171.g001	sp|O62852|TRPC5_RABIT_Short_transient_receptor_potential_channel_5_OS=Oryctolagus_cuniculus_OX=9986_GN=TRPC5_PE=2_SV=1
OG0000590	6	14	14	2	0	2	2	11	2	8	4	7	2	2	3	0	3	82	pumb_c0198.g010	NA
																			pumb_c0807.g002	NA
OG0000600	7	9	9	1	2	3	1	11	1	7	17	6	2	2	1	1	1	81	pumb_c0020.g005	sp|P69478|CHSTB_RAT_Carbohydrate_sulfotransferase_11_OS=Rattus_norvegicus_OX=10116_GN=Chst11_PE=1_SV=1
																			pumb_c1916.g001	sp|Q9NPF2|CHSTB_HUMAN_Carbohydrate_sulfotransferase_11_OS=Homo_sapiens_OX=9606_GN=CHST11_PE=1_SV=1
OG0000615	2	2	2	3	11	6	3	6	1	5	8	7	1	1	1	11	10	80	pumb_c0075.g032	NA
OG0000622	11	15	14	3	1	3	2	6	3	6	5	5	2	1	1	0	1	79	pumb_c0569.g011	sp|V6CLA2|HECD1_CAEEL_E3_ubiquitin-protein_ligase_hecd-1_OS=Caenorhabditis_elegans_OX=6239_GN=hecd-1_PE=1_SV=1
OG0000681	5	8	6	3	3	2	2	3	8	4	5	7	1	1	5	2	9	74	pumb_c0197.g019	sp|Q0DXS3|RDR1_ORYSJ_Probable_RNA-dependent_RNA_polymerase_1_OS=Oryza_sativa_subsp._japonica_OX=39947_GN=RDR1_PE=2_SV=2
OG0000687	7	5	5	2	2	2	1	10	3	4	14	4	2	2	4	3	3	73	pumb_c0166.g017	sp|Q9ZQ47|GRDP1_ARATH_Glycine-rich_domain-containing_protein_1_OS=Arabidopsis_thaliana_OX=3702_GN=GRDP1_PE=2_SV=1
																			pumb_c0275.g018	sp|Q9ZQ47|GRDP1_ARATH_Glycine-rich_domain-containing_protein_1_OS=Arabidopsis_thaliana_OX=3702_GN=GRDP1_PE=2_SV=1
OG0000688	3	1	1	4	0	3	3	20	7	1	12	10	1	1	2	0	4	73	pumb_c1076.g001	NA
OG0000709	2	2	3	2	0	2	2	4	2	7	27	7	2	3	3	0	4	72	pumb_c0006.g058	sp|Q9UK73|FEM1B_HUMAN_Protein_fem-1_homolog_B_OS=Homo_sapiens_OX=9606_GN=FEM1B_PE=1_SV=1
																			pumb_c0006.g059	sp|Q5ZM55|FEM1B_CHICK_Protein_fem-1_homolog_B_OS=Gallus_gallus_OX=9031_GN=FEM1B_PE=2_SV=1
																			pumb_c0016.g011	sp|Q6GPE5|FEM1B_XENLA_Protein_fem-1_homolog_B_OS=Xenopus_laevis_OX=8355_GN=fem1b_PE=2_SV=1
OG0000760	2	2	1	1	1	1	1	18	2	5	2	24	2	1	1	1	2	67	pumb_c0068.g001	sp|O95801|TTC4_HUMAN_Tetratricopeptide_repeat_protein_4_OS=Homo_sapiens_OX=9606_GN=TTC4_PE=1_SV=3
OG0000775	2	3	2	10	1	12	8	2	3	4	5	4	1	1	4	1	3	66	pumb_c0470.g003	NA
OG0000815	3	5	3	3	6	1	1	7	2	2	16	3	1	2	1	4	4	64	pumb_c0405.g008	NA
																			pumb_c0405.g011	sp|F1Q7Z7|DAAF3_DANRE_Dynein_axonemal_assembly_factor_3_OS=Danio_rerio_OX=7955_GN=dnaaf3_PE=2_SV=2
OG0000833	3	2	1	3	0	1	3	10	4	9	7	8	2	2	3	0	5	63	pumb_c0165.g014	sp|A7SFB5|CGAS_NEMVE_Cyclic_GMP-AMP_synthase_OS=Nematostella_vectensis_OX=45351_GN=v1g211400_PE=1_SV=1
																			pumb_c0654.g009	sp|A7SFB5|CGAS_NEMVE_Cyclic_GMP-AMP_synthase_OS=Nematostella_vectensis_OX=45351_GN=v1g211400_PE=1_SV=1
OG0000836	6	9	8	3	1	5	1	6	1	7	2	5	2	2	2	1	1	62	pumb_c0126.g025	sp|Q95LJ0|PIM1_FELCA_Serine/threonine-protein_kinase_pim-1_OS=Felis_catus_OX=9685_GN=PIM1_PE=2_SV=1
																			pumb_c0369.g028	sp|Q9P1W9|PIM2_HUMAN_Serine/threonine-protein_kinase_pim-2_OS=Homo_sapiens_OX=9606_GN=PIM2_PE=1_SV=1
OG0000933	3	7	2	4	0	7	7	5	3	4	6	2	2	2	2	1	1	58	pumb_c0724.g006	NA
																			pumb_c1371.g003	NA
OG0000951	5	5	3	1	2	1	2	11	2	6	5	5	2	2	2	2	2	58	pumb_c0250.g012	sp|O57342|MAFA_COTJA_Transcription_factor_MafA_OS=Coturnix_japonica_OX=93934_GN=MAFA_PE=1_SV=1
																			pumb_c0250.g013	sp|P54841|MAFB_MOUSE_Transcription_factor_MafB_OS=Mus_musculus_OX=10090_GN=Mafb_PE=1_SV=1
OG0000993	4	3	4	2	1	3	8	5	3	4	5	3	2	2	3	1	3	56	pumb_c0142.g002	sp|P28026|WNT8_XENLA_Protein_Wnt-8_OS=Xenopus_laevis_OX=8355_GN=wnt8_PE=1_SV=2
																			pumb_c0545.g012	sp|P51028|WNT8A_DANRE_Protein_Wnt-8a_OS=Danio_rerio_OX=7955_GN=wnt8a_PE=2_SV=2
OG0001016	5	3	8	4	0	3	4	5	7	5	2	4	1	1	1	0	2	55	pumb_c1194.g002	sp|P07948|LYN_HUMAN_Tyrosine-protein_kinase_Lyn_OS=Homo_sapiens_OX=9606_GN=LYN_PE=1_SV=3
OG0001017	4	1	4	6	0	3	3	5	4	4	6	4	2	1	4	0	4	55	pumb_c0020.g006	sp|Q8T882|TADH_ARAIR_Tauropine_dehydrogenase_OS=Arabella_iricolor_OX=65494_GN=tadh_PE=1_SV=1
OG0001030	2	7	3	3	7	2	3	6	3	4	3	6	1	1	1	1	1	54	pumb_c0580.g003	sp|Q2TB18|ASTE1_HUMAN_Protein_asteroid_homolog_1_OS=Homo_sapiens_OX=9606_GN=ASTE1_PE=1_SV=1
OG0001049	4	10	4	2	2	1	1	4	5	5	3	4	1	1	2	2	3	54	pumb_c0632.g015	sp|O15050|TRNK1_HUMAN_TPR_and_ankyrin_repeat-containing_protein_1_OS=Homo_sapiens_OX=9606_GN=TRANK1_PE=2_SV=4
OG0001062	3	3	2	6	0	6	6	5	1	3	10	4	1	1	1	0	1	53	pumb_c1341.g001	sp|A4IF63|TRIM2_BOVIN_Tripartite_motif-containing_protein_2_OS=Bos_taurus_OX=9913_GN=TRIM2_PE=2_SV=1
OG0001069	9	9	9	2	0	3	1	7	1	3	2	3	1	1	1	0	1	53	pumb_c1236.g003	NA
OG0001071	3	5	3	4	0	4	2	6	2	6	3	5	1	3	1	0	5	53	pumb_c0176.g005	sp|Q0DXS3|RDR1_ORYSJ_Probable_RNA-dependent_RNA_polymerase_1_OS=Oryza_sativa_subsp._japonica_OX=39947_GN=RDR1_PE=2_SV=2
																			pumb_c0547.g015	sp|Q0DXS3|RDR1_ORYSJ_Probable_RNA-dependent_RNA_polymerase_1_OS=Oryza_sativa_subsp._japonica_OX=39947_GN=RDR1_PE=2_SV=2
																			pumb_c1385.g006	sp|Q0DXS3|RDR1_ORYSJ_Probable_RNA-dependent_RNA_polymerase_1_OS=Oryza_sativa_subsp._japonica_OX=39947_GN=RDR1_PE=2_SV=2
OG0001107	3	4	4	3	2	1	2	5	2	4	5	4	1	1	2	3	5	51	pumb_c0758.g004	NA
OG0001139	3	4	4	2	6	2	2	6	2	5	2	5	1	1	2	1	2	50	pumb_c0016.g022	sp|Q641A1|GLD2A_XENLA_Poly(A)_RNA_polymerase_GLD2-A_OS=Xenopus_laevis_OX=8355_GN=tent2-a_PE=1_SV=1
OG0001146	1	1	3	1	16	5	1	3	3	1	5	1	1	1	1	1	5	50	pumb_c0254.g027	sp|P54132|BLM_HUMAN_RecQ-like_DNA_helicase_BLM_OS=Homo_sapiens_OX=9606_GN=BLM_PE=1_SV=1
OG0001178	4	6	7	3	1	2	1	8	2	2	2	3	1	1	1	1	4	49	pumb_c0259.g002	sp|Q1RMU2|CYLD_BOVIN_Ubiquitin_carboxyl-terminal_hydrolase_CYLD_OS=Bos_taurus_OX=9913_GN=CYLD_PE=2_SV=1
OG0001183	2	1	4	3	0	4	10	7	4	2	3	1	1	2	2	0	3	49	pumb_c0222.g009	NA
																			pumb_c1140.g006	NA
OG0001208	4	4	3	1	4	2	3	2	1	1	8	1	1	1	1	10	1	48	pumb_c0200.g005	sp|Q5UQ60|YL662_MIMIV_Uncharacterized_protein_L662_OS=Acanthamoeba_polyphaga_mimivirus_OX=212035_GN=MIMI_L662_PE=4_SV=1
OG0001227	5	4	4	7	0	7	2	2	2	2	4	3	1	1	1	0	2	47	pumb_c0008.g039	NA
OG0001234	1	3	6	1	2	3	1	4	3	1	2	3	1	1	1	4	10	47	pumb_c0278.g020	sp|Q6V0I7|FAT4_HUMAN_Protocadherin_Fat_4_OS=Homo_sapiens_OX=9606_GN=FAT4_PE=1_SV=2
OG0001235	4	4	4	1	2	2	2	9	1	3	4	3	1	1	1	4	1	47	pumb_c0889.g005	sp|Q9QZS6|HS3SB_MOUSE_Heparan_sulfate_glucosamine_3-O-sulfotransferase_3B1_OS=Mus_musculus_OX=10090_GN=Hs3st3b1_PE=2_SV=2
OG0001299	12	8	10	1	1	1	1	1	1	1	1	1	1	1	1	1	2	45	pumb_c0086.g026	sp|P9WKB8|Y1760_MYCTO_Putative_diacyglycerol_O-acyltransferase_MT1809_OS=Mycobacterium_tuberculosis_(strain_CDC_1551_/_Oshkosh)_OX=83331_GN=MT1809_PE=3_SV=1
OG0001340	3	2	2	3	1	4	1	1	6	5	1	2	1	1	2	1	8	44	pumb_c0178.g022	sp|O75445|USH2A_HUMAN_Usherin_OS=Homo_sapiens_OX=9606_GN=USH2A_PE=1_SV=3
OG0001373	3	6	4	1	1	1	1	2	2	4	2	6	1	1	4	1	3	43	pumb_c1407.g004	sp|Q08DS0|KLH21_BOVIN_Kelch-like_protein_21_OS=Bos_taurus_OX=9913_GN=KLHL21_PE=2_SV=1
OG0001434	2	3	3	3	1	1	1	10	2	4	1	3	1	2	2	0	3	42	pumb_c0165.g004	sp|Q96RW7|HMCN1_HUMAN_Hemicentin-1_OS=Homo_sapiens_OX=9606_GN=HMCN1_PE=1_SV=2
																			pumb_c1432.g001	sp|Q5G872|SCUB2_DANRE_Signal_peptide,_CUB_and_EGF-like_domain-containing_protein_2_OS=Danio_rerio_OX=7955_GN=scube2_PE=2_SV=1
OG0001485	3	7	3	1	1	6	1	3	3	1	1	1	1	1	2	2	4	41	pumb_c0165.g018	sp|P42695|CNDD3_HUMAN_Condensin-2_complex_subunit_D3_OS=Homo_sapiens_OX=9606_GN=NCAPD3_PE=1_SV=2
OG0001516	3	8	4	1	1	1	1	3	2	1	6	2	1	1	3	1	1	40	pumb_c0605.g011	sp|O59924|SODC_CANAX_Superoxide_dismutase_[Cu-Zn]_OS=Candida_albicans_OX=5476_GN=SOD1_PE=3_SV=3
OG0001528	3	3	2	1	1	1	1	3	8	3	3	3	1	1	2	2	2	40	pumb_c0587.g012	sp|Q13308|PTK7_HUMAN_Inactive_tyrosine-protein_kinase_7_OS=Homo_sapiens_OX=9606_GN=PTK7_PE=1_SV=2
OG0001549	3	3	3	1	7	1	1	4	2	4	2	1	1	1	1	3	2	40	pumb_c0025.g023	sp|Q96B67|ARRD3_HUMAN_Arrestin_domain-containing_protein_3_OS=Homo_sapiens_OX=9606_GN=ARRDC3_PE=1_SV=1
OG0001597	2	3	4	1	5	1	1	6	2	1	3	1	1	1	1	5	1	39	pumb_c0448.g011	sp|Q6ZQ11|CHSS1_MOUSE_Chondroitin_sulfate_synthase_1_OS=Mus_musculus_OX=10090_GN=Chsy1_PE=2_SV=2
OG0001601	1	1	1	3	1	5	2	1	4	2	5	1	1	1	2	3	5	39	pumb_c0188.g009	sp|Q05793|PGBM_MOUSE_Basement_membrane-specific_heparan_sulfate_proteoglycan_core_protein_OS=Mus_musculus_OX=10090_GN=Hspg2_PE=1_SV=1
OG0001633	2	2	2	1	2	1	1	2	4	6	3	7	1	1	1	1	1	38	pumb_c0571.g012	sp|Q6TUI4|DICER_BOVIN_Endoribonuclease_Dicer_OS=Bos_taurus_OX=9913_GN=DICER1_PE=2_SV=3
OG0001670	4	2	2	1	1	1	10	4	1	1	5	1	2	1	1	0	1	38	pumb_c1140.g007	sp|B8WI85|USOM7_ACRMI_Uncharacterized_skeletal_organic_matrix_protein_7_OS=Acropora_millepora_OX=45264_PE=1_SV=1
OG0001687	2	8	10	1	1	1	2	1	1	1	1	1	1	1	2	1	2	37	pumb_c0107.g012	sp|B8UU78|ELP_ACRMI_EGF_and_laminin_G_domain-containing_protein_(Fragment)_OS=Acropora_millepora_OX=45264_PE=1_SV=1
OG0001717	2	10	7	1	1	3	1	2	1	1	1	1	1	1	2	1	1	37	pumb_c0318.g003	sp|Q91VS8|FARP2_MOUSE_FERM,_ARHGEF_and_pleckstrin_domain-containing_protein_2_OS=Mus_musculus_OX=10090_GN=Farp2_PE=1_SV=2
OG0001785	3	3	2	2	3	2	2	2	2	2	1	2	1	1	3	2	3	36	pumb_c0017.g047	sp|Q12999|TSN31_HUMAN_Tetraspanin-31_OS=Homo_sapiens_OX=9606_GN=TSPAN31_PE=1_SV=1
OG0001792	3	2	5	3	0	3	3	3	1	3	2	2	1	1	2	0	2	36	pumb_c0522.g008	NA
OG0001816	2	3	2	2	3	2	2	4	4	2	2	1	1	1	2	1	1	35	pumb_c0318.g009	sp|Q92673|SORL_HUMAN_Sortilin-related_receptor_OS=Homo_sapiens_OX=9606_GN=SORL1_PE=1_SV=2
OG0001831	5	3	3	4	0	5	1	2	1	3	1	3	1	1	1	0	1	35	pumb_c0649.g002	sp|O15973|OPSD1_MIZYE_Rhodopsin,_GQ-coupled_OS=Mizuhopecten_yessoensis_OX=6573_GN=SCOP1_PE=1_SV=1
OG0001835	4	5	2	2	0	1	1	2	2	2	4	4	1	1	2	0	2	35	pumb_c0010.g034	sp|Q5TW90|MAB21_ANOGA_Protein_mab-21_OS=Anopheles_gambiae_OX=7165_GN=mab-21_PE=3_SV=3
OG0001847	5	5	8	1	1	1	1	1	1	1	1	1	1	1	4	1	1	35	pumb_c0151.g022	NA
OG0001863	3	4	4	1	2	2	1	2	1	1	4	3	1	1	1	2	2	35	pumb_c0293.g025	sp|Q94515|DEGS1_DROME_Sphingolipid_delta(4)-desaturase_DES1_OS=Drosophila_melanogaster_OX=7227_GN=ifc_PE=1_SV=1
OG0001918	1	2	1	2	1	2	4	2	4	2	2	3	1	1	3	1	2	34	pumb_c1072.g004	sp|Q7XR46|PAO4_ORYSJ_Polyamine_oxidase_4_OS=Oryza_sativa_subsp._japonica_OX=39947_GN=PAO4_PE=1_SV=1
OG0001928	1	2	1	7	0	7	2	2	1	1	1	1	1	1	2	0	4	34	pumb_c0375.g002	sp|Q99715|COCA1_HUMAN_Collagen_alpha-1(XII)_chain_OS=Homo_sapiens_OX=9606_GN=COL12A1_PE=1_SV=2
OG0001943	1	1	2	2	2	2	2	3	3	3	2	3	1	1	2	3	1	34	pumb_c0749.g001	sp|Q02763|TIE2_HUMAN_Angiopoietin-1_receptor_OS=Homo_sapiens_OX=9606_GN=TEK_PE=1_SV=2
OG0001991	1	1	1	6	2	2	8	1	1	1	1	1	1	1	1	2	2	33	pumb_c0326.g016	sp|P82147|L2EFL_DROME_Protein_lethal(2)essential_for_life_OS=Drosophila_melanogaster_OX=7227_GN=l(2)efl_PE=1_SV=1
OG0002016	4	4	4	1	2	2	1	2	2	2	2	2	1	1	2	0	1	33	pumb_c0667.g007	sp|Q6DHN0|TMM53_DANRE_Transmembrane_protein_53_OS=Danio_rerio_OX=7955_GN=tmem53_PE=2_SV=1
OG0002027	3	1	1	1	1	2	1	6	1	2	1	6	1	1	3	1	1	33	pumb_c1306.g002	sp|P35251|RFC1_HUMAN_Replication_factor_C_subunit_1_OS=Homo_sapiens_OX=9606_GN=RFC1_PE=1_SV=4
OG0002076	2	7	6	1	1	1	1	2	1	1	1	1	1	1	1	1	3	32	pumb_c0734.g016	sp|Q9NVH0|EXD2_HUMAN_Exonuclease_3'-5'_domain-containing_protein_2_OS=Homo_sapiens_OX=9606_GN=EXD2_PE=1_SV=2
OG0002081	1	3	2	1	2	1	1	2	3	1	9	1	1	1	1	1	1	32	pumb_c0620.g002	sp|Q28EH9|NEMP1_XENTR_Nuclear_envelope_integral_membrane_protein_1_OS=Xenopus_tropicalis_OX=8364_GN=nemp1_PE=2_SV=1
OG0002091	1	1	1	1	1	1	1	2	1	1	15	1	1	1	1	1	1	32	pumb_c0243.g033	NA
OG0002095	3	2	5	2	1	2	3	2	1	1	2	3	1	1	1	1	1	32	pumb_c0630.g005	NA
OG0002100	2	2	2	2	3	3	2	2	1	2	2	3	1	1	1	2	1	32	pumb_c0165.g021	sp|Q8TC84|FANK1_HUMAN_Fibronectin_type_3_and_ankyrin_repeat_domains_protein_1_OS=Homo_sapiens_OX=9606_GN=FANK1_PE=1_SV=3
OG0002107	2	2	7	1	4	1	1	2	1	2	1	2	1	1	1	2	1	32	pumb_c0376.g021	sp|P23711|HMOX2_RAT_Heme_oxygenase_2_OS=Rattus_norvegicus_OX=10116_GN=Hmox2_PE=1_SV=1
OG0002108	3	2	3	2	1	3	2	2	2	2	2	3	1	1	1	1	1	32	pumb_c0108.g008	sp|Q5R796|FBX36_PONAB_F-box_only_protein_36_OS=Pongo_abelii_OX=9601_GN=FBXO36_PE=2_SV=1
OG0002124	2	2	3	3	3	2	2	3	1	2	2	1	1	1	1	1	2	32	pumb_c0489.g004	sp|P49253|AOF_ONCMY_Amine_oxidase_[flavin-containing]_OS=Oncorhynchus_mykiss_OX=8022_GN=mao_PE=2_SV=2
OG0002170	2	1	2	3	2	3	2	2	2	2	3	2	1	1	1	1	1	31	pumb_c1929.g002	sp|P34147|RACA_DICDI_Rho-related_protein_racA_OS=Dictyostelium_discoideum_OX=44689_GN=racA_PE=1_SV=2
OG0002182	3	4	1	2	1	2	2	2	1	2	2	2	1	1	1	2	2	31	pumb_c1064.g003	sp|P35611|ADDA_HUMAN_Alpha-adducin_OS=Homo_sapiens_OX=9606_GN=ADD1_PE=1_SV=2
OG0002185	2	2	2	1	3	1	3	3	2	2	2	3	1	1	1	1	1	31	pumb_c0064.g014	sp|Q5HZT0|DXO_XENLA_Decapping_and_exoribonuclease_protein_OS=Xenopus_laevis_OX=8355_GN=dxo_PE=2_SV=1
OG0002212	2	1	1	2	1	2	4	3	1	2	2	4	1	1	2	0	2	31	pumb_c0609.g001	sp|Q9MYM7|B3GT1_PONPY_Beta-1,3-galactosyltransferase_1_OS=Pongo_pygmaeus_OX=9600_GN=B3GALT1_PE=3_SV=1
OG0002318	2	2	2	2	2	4	2	2	2	2	2	1	1	1	1	1	1	30	pumb_c1179.g004	sp|Q8WVB3|HEXD_HUMAN_Hexosaminidase_D_OS=Homo_sapiens_OX=9606_GN=HEXD_PE=1_SV=3
OG0002581	2	2	3	1	0	1	2	4	1	3	3	2	1	1	1	0	1	28	pumb_c1546.g002	sp|Q66IC8|DYLT5_DANRE_Dynein_light_chain_Tctex-type_5_OS=Danio_rerio_OX=7955_GN=dynlt5_PE=2_SV=1
OG0002612	2	4	1	2	1	5	2	2	1	1	1	1	1	1	1	1	1	28	pumb_c1125.g001	sp|Q12923|PTN13_HUMAN_Tyrosine-protein_phosphatase_non-receptor_type_13_OS=Homo_sapiens_OX=9606_GN=PTPN13_PE=1_SV=2
OG0002658	4	4	3	2	0	4	2	1	1	1	1	1	1	1	1	0	1	28	pumb_c0147.g024	sp|Q9UPX8|SHAN2_HUMAN_SH3_and_multiple_ankyrin_repeat_domains_protein_2_OS=Homo_sapiens_OX=9606_GN=SHANK2_PE=1_SV=4

## Sheet: S8
	Supplementary Table S8. Protein domains and sequence alignments of chitinases (OG0000581) in P. umbrosa
	Genes	AA length	Pfam domain	Swiss-Prot annotation
	pumb_c0035.g052	1243	Chitin binding Peritrophin-A domain (PF01607) Glycosyl hydrolases family 18 (PF00704)	Acidic endochitinase
	pumb_c0051.g037	103	NA	Chitinase 2
	pumb_c0051.g038	157	Glycosyl hydrolases family 18 (PF00704)	Acidic endochitinase
	pumb_c0106.g021	369	Glycosyl hydrolases family 18 (PF00704)	Chitinase 1
	pumb_c0297.g004	350	Glycosyl hydrolases family 18 (PF00704)	Endochitinase
	pumb_c0352.g004	464	Chitin binding Peritrophin-A domain (PF01607) Glycosyl hydrolases family 18 (PF00704)	Chitinase 3
	pumb_c0445.g012	247	Glycosyl hydrolases family 18 (PF00704)	Endochitinase 2
	pumb_c0524.g007	500	Glycosyl hydrolases family 18 (PF00704) Chitin binding Peritrophin-A domain (PF01607)	Endochitinase
	pumb_c1070.g007	350	NA	Chitinase 3
	pumb_c1650.g001	612	Chitin binding Peritrophin-A domain (PF01607) Glycosyl hydrolases family 18 (PF00704)	Endochitinase

## Sheet: S9
	Supplementary table S9. Genes possibly lost in P. mizigama and P. umbrosa genomes.
	Orthogtoup ID	A. millepora gene	Possible gene name	Pfam	Pfam ID	Amino acid length	tblastn search against pumb genome	Aligned region of top hit seq. (Bit score)	tblastn search against pmiz genome	Aligned region of top hit seq. (Bit score)
	OG0001546	XM_029325255.2	NA	Acetyltransferase (GNAT) domain	PF18014	361	No hit	-	No hit	-
		XM_029326859.2	NA	Acetyltransferase (GNAT) family Acetyltransferase (GNAT) domain	PF00583 PF18014	301	No hit	-	No hit	-
		XM_044319645.1	NA	Acetyltransferase (GNAT) domain	PF18014	361	No hit	-	No hit	-
		XM_044327459.1	NA	Acetyltransferase (GNAT) family Acetyltransferase (GNAT) domain	PF00583 PF18014	288	No hit	-	No hit	-
	OG0002293	XM_029327685.2	GALT1	Glycosyltransferase family	PF01697	483	No hit	-	No hit	-
		XM_029341357.2	GALT1	Glycosyltransferase family	PF01697	489	No hit	-	No hit	-
	OG0003052	XM_029332396.2	IFI30	Gamma interferon inducible lysosomal thiol reductase (GILT)	PF03227	227	No hit	-	No hit	-
		XM_044319924.1	IFI30	Gamma interferon inducible lysosomal thiol reductase (GILT)	PF03227	247	No hit	-	No hit	-
	OG0003171	XM_029343572.2	GRIN1	Bacterial extracellular solute-binding proteins, family Ligand-gated ion channel Ligated ion channel L-glutamate- and glycine-binding site Receptor family ligand binding region	PF00497 PF10613 PF01094 PF00060	1017	Hit	Within c0801.g015 (157)	Hit	Within c0175.g036 (158)
	OG0006263	XM_029327132.2	TAAR7E	7 transmembrane receptor (rhodopsin family)	PF00001	344	Hit	Within c0605.g004 (99)	Hit	Within c0485.g013 (100)
	OG0010697	XM_029332955.2	FEZF2	C2H2-type zinc finger Zinc finger, C2H2 type	PF13912 PF00096	662	Hit	Within c0460.g005 (199)	Hit	Within c0140.g002 (199)
	OG0010721	XM_044322241.1	NA	NA	NA	1179	No hit	-	No hit	-
	OG0011078	XM_029339187.2	NRXN3	Laminin G domain	PF02210	690	Hit	Within c0563.g005 (58.2)	Hit	Within c0227.g007 (57.8)
	OG0011151	XM_029331532.2	SPATA7	Spermatogenesis-associated protein 7, or HSD3	PF15244	380	No hit	-	No hit	-
	OG0011637	XM_029356517.2	NA	NA	NA	966	Hit	Within c0100.g025 (122)	Hit	Within c0186.g007 (122)
	OG0002431	XM_044323416.1	LRP2	Low-density lipoprotein receptor domain class A	PF00057	246	Hit	Within c0029.g001 (83.2)	Hit	Within c0293.g015 (83.2)
	OG0003403	XM_029342631.2	CEH9	Homeodomain	PF00046	226	Hit	Intergenic between c0600.g003 and c0600.g004 (105)	Hit	End of the conti 1281 (105)
		XM_029342633.2	CEH9	Homeodomain	PF00046	222	Hit	Intergenic between c0600.g003 and c0600.g004 (134)	Hit	End of the conti 1281 (134)
	OG0003840	XM_029356324.2	MEGF11	Laminin EGF domain	PF00053	1109	Hit	Within c0047.g026 (184)	Hit	Within c0072.g001 (182)
	OG0004284	XM_029347960.2	F8	F5/8 type C domain Tyrosine-protein kinase ephrin type A/B receptor-like	PF00754 PF07699	1319	Hit	Partially spanning on c0605.g018 (90.5)	Hit	Within c0185.g026 (92.8)
	OG0008750	XM_029356216.2	EMX1	Homeodomain	PF00046	231	Hit	Intergenic between c0049.g002 and c0049.g003 (191)	Hit	Intergenic between c0468.g002 and c0468.g003 (191)
	OG0009977	XM_029328613.2	RABIF	Mss4 protein	PF04421	119	Hit	End of the conti 0329 (110)	Hit	End of the conti 1281 (50.1)
	OG0010011	XM_029333392.2	NA	NA	NA	294	Hit	Within c0046.g027 (281)	Hit	Within c0370.g015 (280)
	OG0010189	XM_029340456.2	SPMIP1	NA	NA	180	Hit	Intergenitc between c0240.g006 and c0240.g007 (144)	No hit	-
